# Supplementary material for: Causal pathways in preeclampsia: a Mendelian randomization study in European populations
Source: Front Endocrinol (Lausanne). 2024 Sep 2;15:1453277. doi: 10.3389/fendo.2024.1453277 (PMC11402816; doi:10.3389/fendo.2024.1453277)
Supplement: Supplementary file 5 [file Table1.xls]

## Sheet: Table S1
Type 1 diabetes(exposure):Outcome data were extracted, harmonizing and merging the datasets.
	SNP	effect_allele.exposure	other_allele.exposure	effect_allele.outcome	other_allele.outcome	beta.exposure	beta.outcome	eaf.exposure	eaf.outcome	remove	palindromic	ambiguous	id.outcome	chr	pos	se.outcome	samplesize.outcome	pval.outcome	outcome	originalname.outcome	outcome.deprecated	mr_keep.outcome	data_source.outcome	chr.exposure	pos.exposure	se.exposure	pval.exposure	samplesize.exposure	id.exposure	exposure	mr_keep.exposure	pval_origin.exposure	data_source.exposure	action	mr_keep
1	rs10224046	G	T	G	T	0.085811	-0.0218	0.324	0.329331	FALSE	FALSE	FALSE	ebi-a-GCST90018906	7	20386338	0.0313	267242	0.4862	Preeclampsia || id:ebi-a-GCST90018906	Preeclampsia	Preeclampsia || ||	TRUE	igd	7	20386338	0.015436	2.71e-08	520580	ebi-a-GCST90014023	Type 1 diabetes || id:ebi-a-GCST90014023	TRUE	reported	igd	2	TRUE
2	rs1050979	G	A	G	A	0.106196	-0.0567	0.515	0.470251	FALSE	FALSE	FALSE	ebi-a-GCST90018906	6	410417	0.0285	267242	0.0468598	Preeclampsia || id:ebi-a-GCST90018906	Preeclampsia	Preeclampsia || ||	TRUE	igd	6	410417	0.014129	5.64937e-14	520580	ebi-a-GCST90014023	Type 1 diabetes || id:ebi-a-GCST90014023	TRUE	reported	igd	2	TRUE
3	rs10751776	C	A	C	A	0.078145	-0.028	0.51	0.537211	FALSE	FALSE	FALSE	ebi-a-GCST90018906	1	25296743	0.0286	267242	0.3264	Preeclampsia || id:ebi-a-GCST90018906	Preeclampsia	Preeclampsia || ||	TRUE	igd	1	25296743	0.01405	2.66999e-08	520580	ebi-a-GCST90014023	Type 1 diabetes || id:ebi-a-GCST90014023	TRUE	reported	igd	2	TRUE
4	rs10801128	G	A	G	A	0.096073	0.0065	0.717	0.681533	FALSE	FALSE	FALSE	ebi-a-GCST90018906	1	192515849	0.0317	267242	0.8365	Preeclampsia || id:ebi-a-GCST90018906	Preeclampsia	Preeclampsia || ||	TRUE	igd	1	192515849	0.015681	8.98008e-10	520580	ebi-a-GCST90014023	Type 1 diabetes || id:ebi-a-GCST90014023	TRUE	reported	igd	2	TRUE
5	rs11203203	A	G	A	G	0.143803	0.0027	0.349	0.270371	FALSE	FALSE	FALSE	ebi-a-GCST90018906	21	43836186	0.032	267242	0.9318	Preeclampsia || id:ebi-a-GCST90018906	Preeclampsia	Preeclampsia || ||	TRUE	igd	21	43836186	0.014405	1.81009e-23	520580	ebi-a-GCST90014023	Type 1 diabetes || id:ebi-a-GCST90014023	TRUE	reported	igd	2	TRUE
6	rs113374757	T	C	T	C	-0.171277	-0.0764	0.163	0.178948	FALSE	FALSE	FALSE	ebi-a-GCST90018906	19	47256542	0.0532	267242	0.151	Preeclampsia || id:ebi-a-GCST90018906	Preeclampsia	Preeclampsia || ||	TRUE	igd	19	47256542	0.020769	1.63005e-16	520580	ebi-a-GCST90014023	Type 1 diabetes || id:ebi-a-GCST90014023	TRUE	reported	igd	2	TRUE
7	rs114378220	T	C	T	C	0.177902	0.0085	0.0703	0.0697379	FALSE	FALSE	FALSE	ebi-a-GCST90018906	5	110566360	0.0617	267242	0.8902	Preeclampsia || id:ebi-a-GCST90018906	Preeclampsia	Preeclampsia || ||	TRUE	igd	5	110566360	0.030444	5.10999e-09	520580	ebi-a-GCST90014023	Type 1 diabetes || id:ebi-a-GCST90014023	TRUE	reported	igd	2	TRUE
8	rs12128789	C	T	C	T	0.126969	0.0453	0.132	0.13171	FALSE	FALSE	FALSE	ebi-a-GCST90018906	1	212852832	0.0451	267242	0.3156	Preeclampsia || id:ebi-a-GCST90018906	Preeclampsia	Preeclampsia || ||	TRUE	igd	1	212852832	0.021535	3.73001e-09	520580	ebi-a-GCST90014023	Type 1 diabetes || id:ebi-a-GCST90014023	TRUE	reported	igd	2	TRUE
9	rs12257077	T	C	T	C	0.231245	-0.1382	0.0319	0.0311146	FALSE	FALSE	FALSE	ebi-a-GCST90018906	10	6071545	0.0942	267242	0.1423	Preeclampsia || id:ebi-a-GCST90018906	Preeclampsia	Preeclampsia || ||	TRUE	igd	10	6071545	0.036955	3.91003e-10	520580	ebi-a-GCST90014023	Type 1 diabetes || id:ebi-a-GCST90014023	TRUE	reported	igd	2	TRUE
10	rs12464462	G	A	G	A	-0.087955	0.0439	0.41	0.313531	FALSE	FALSE	FALSE	ebi-a-GCST90018906	2	60636416	0.0304	267242	0.1483	Preeclampsia || id:ebi-a-GCST90018906	Preeclampsia	Preeclampsia || ||	TRUE	igd	2	60636416	0.014341	8.60994e-10	520580	ebi-a-GCST90014023	Type 1 diabetes || id:ebi-a-GCST90014023	TRUE	reported	igd	2	TRUE
11	rs12644686	G	C	G	C	-0.10775	0.0147	0.194	0.281432	FALSE	TRUE	FALSE	ebi-a-GCST90018906	4	185302902	0.0343	267242	0.668299	Preeclampsia || id:ebi-a-GCST90018906	Preeclampsia	Preeclampsia || ||	TRUE	igd	4	185302902	0.01932	2.44e-08	520580	ebi-a-GCST90014023	Type 1 diabetes || id:ebi-a-GCST90014023	TRUE	reported	igd	2	TRUE
12	rs12742756	G	A	G	A	-0.083107	-0.0081	0.428	0.410526	FALSE	FALSE	FALSE	ebi-a-GCST90018906	1	38347417	0.0287	267242	0.776699	Preeclampsia || id:ebi-a-GCST90018906	Preeclampsia	Preeclampsia || ||	TRUE	igd	1	38347417	0.015077	3.53997e-08	520580	ebi-a-GCST90014023	Type 1 diabetes || id:ebi-a-GCST90014023	TRUE	reported	igd	2	TRUE
13	rs12927355	T	C	T	C	-0.203881	-0.0071	0.316	0.279185	FALSE	FALSE	FALSE	ebi-a-GCST90018906	16	11194771	0.0311	267242	0.8188	Preeclampsia || id:ebi-a-GCST90018906	Preeclampsia	Preeclampsia || ||	TRUE	igd	16	11194771	0.015188	4.40961e-41	520580	ebi-a-GCST90014023	Type 1 diabetes || id:ebi-a-GCST90014023	TRUE	reported	igd	2	TRUE
14	rs13147049	G	A	G	A	-0.109522	-0.0183	0.641	0.602875	FALSE	FALSE	FALSE	ebi-a-GCST90018906	4	123193870	0.0291	267242	0.5301	Preeclampsia || id:ebi-a-GCST90018906	Preeclampsia	Preeclampsia || ||	TRUE	igd	4	123193870	0.014689	8.92072e-14	520580	ebi-a-GCST90014023	Type 1 diabetes || id:ebi-a-GCST90014023	TRUE	reported	igd	2	TRUE
15	rs13259300	C	A	C	A	-0.092191	0.0329	0.598	0.560221	FALSE	FALSE	FALSE	ebi-a-GCST90018906	8	120082941	0.029	267242	0.256	Preeclampsia || id:ebi-a-GCST90018906	Preeclampsia	Preeclampsia || ||	TRUE	igd	8	120082941	0.014669	3.27997e-10	520580	ebi-a-GCST90014023	Type 1 diabetes || id:ebi-a-GCST90014023	TRUE	reported	igd	2	TRUE
16	rs1350275	G	T	G	T	-0.093665	0.0281	0.698	0.629795	FALSE	FALSE	FALSE	ebi-a-GCST90018906	14	98489306	0.03	267242	0.3495	Preeclampsia || id:ebi-a-GCST90018906	Preeclampsia	Preeclampsia || ||	TRUE	igd	14	98489306	0.015283	8.85992e-10	520580	ebi-a-GCST90014023	Type 1 diabetes || id:ebi-a-GCST90014023	TRUE	reported	igd	2	TRUE
17	rs1574285	T	G	T	G	-0.126548	0.0133	0.591	0.58356	FALSE	FALSE	FALSE	ebi-a-GCST90018906	9	4283137	0.0287	267242	0.6427	Preeclampsia || id:ebi-a-GCST90018906	Preeclampsia	Preeclampsia || ||	TRUE	igd	9	4283137	0.014171	4.26973e-19	520580	ebi-a-GCST90014023	Type 1 diabetes || id:ebi-a-GCST90014023	TRUE	reported	igd	2	TRUE
18	rs1701704	G	T	G	T	0.244048	-0.1043	0.339	0.301445	FALSE	FALSE	FALSE	ebi-a-GCST90018906	12	56412487	0.0306	267242	0.000668606	Preeclampsia || id:ebi-a-GCST90018906	Preeclampsia	Preeclampsia || ||	TRUE	igd	12	56412487	0.014558	4.5196e-63	520580	ebi-a-GCST90014023	Type 1 diabetes || id:ebi-a-GCST90014023	TRUE	reported	igd	2	TRUE
19	rs17106304	G	C	G	C	0.115351	0.0109	0.656	0.667696	FALSE	TRUE	FALSE	ebi-a-GCST90018906	14	69260511	0.0299	267242	0.716	Preeclampsia || id:ebi-a-GCST90018906	Preeclampsia	Preeclampsia || ||	TRUE	igd	14	69260511	0.014812	6.82967e-15	520580	ebi-a-GCST90014023	Type 1 diabetes || id:ebi-a-GCST90014023	TRUE	reported	igd	2	TRUE
20	rs17323934	G	C	G	C	-0.129663	-0.0645	0.223	0.192582	FALSE	TRUE	FALSE	ebi-a-GCST90018906	7	26904330	0.036	267242	0.07335	Preeclampsia || id:ebi-a-GCST90018906	Preeclampsia	Preeclampsia || ||	TRUE	igd	7	26904330	0.016818	1.26009e-14	520580	ebi-a-GCST90014023	Type 1 diabetes || id:ebi-a-GCST90014023	TRUE	reported	igd	2	TRUE
21	rs17623914	C	T	C	T	-0.134887	0.0319	0.0997	0.0983334	FALSE	FALSE	FALSE	ebi-a-GCST90018906	1	198670555	0.0535	267242	0.5505	Preeclampsia || id:ebi-a-GCST90018906	Preeclampsia	Preeclampsia || ||	TRUE	igd	1	198670555	0.023381	7.97003e-09	520580	ebi-a-GCST90014023	Type 1 diabetes || id:ebi-a-GCST90014023	TRUE	reported	igd	2	TRUE
22	rs1794269	T	C	T	C	1.5943	0.019	0.432	0.424855	FALSE	FALSE	FALSE	ebi-a-GCST90018906	6	32673894	0.0297	267242	0.522001	Preeclampsia || id:ebi-a-GCST90018906	Preeclampsia	Preeclampsia || ||	TRUE	igd	6	32673894	0.017743	1e-200	520580	ebi-a-GCST90014023	Type 1 diabetes || id:ebi-a-GCST90014023	TRUE	reported	igd	2	TRUE
23	rs1808094	C	T	C	T	-0.113651	-0.024	0.524	0.53383	FALSE	FALSE	FALSE	ebi-a-GCST90018906	18	67526026	0.0405	267242	0.552699	Preeclampsia || id:ebi-a-GCST90018906	Preeclampsia	Preeclampsia || ||	TRUE	igd	18	67526026	0.0149	2.39994e-14	520580	ebi-a-GCST90014023	Type 1 diabetes || id:ebi-a-GCST90014023	TRUE	reported	igd	2	TRUE
24	rs1881146	T	A	T	A	-0.09517	0.0003	0.311	0.332854	FALSE	TRUE	FALSE	ebi-a-GCST90018906	2	12634794	0.0433	267242	0.9937	Preeclampsia || id:ebi-a-GCST90018906	Preeclampsia	Preeclampsia || ||	TRUE	igd	2	12634794	0.017407	4.57004e-08	520580	ebi-a-GCST90014023	Type 1 diabetes || id:ebi-a-GCST90014023	TRUE	reported	igd	2	TRUE
25	rs1947178	G	A	G	A	-0.103267	-0.0142	0.792	0.810955	FALSE	FALSE	FALSE	ebi-a-GCST90018906	8	59872177	0.0374	267242	0.7031	Preeclampsia || id:ebi-a-GCST90018906	Preeclampsia	Preeclampsia || ||	TRUE	igd	8	59872177	0.017134	1.67001e-09	520580	ebi-a-GCST90014023	Type 1 diabetes || id:ebi-a-GCST90014023	TRUE	reported	igd	2	TRUE
26	rs202535	A	C	A	C	-0.141437	-0.098	0.828	0.825817	FALSE	FALSE	FALSE	ebi-a-GCST90018906	20	1666989	0.038	267242	0.00987097	Preeclampsia || id:ebi-a-GCST90018906	Preeclampsia	Preeclampsia || ||	TRUE	igd	20	1666989	0.018453	1.79019e-14	520580	ebi-a-GCST90014023	Type 1 diabetes || id:ebi-a-GCST90014023	TRUE	reported	igd	2	TRUE
27	rs2111485	G	A	G	A	0.127631	-0.0102	0.604	0.502458	FALSE	FALSE	FALSE	ebi-a-GCST90018906	2	163110536	0.0294	267242	0.7293	Preeclampsia || id:ebi-a-GCST90018906	Preeclampsia	Preeclampsia || ||	TRUE	igd	2	163110536	0.014455	1.05003e-18	520580	ebi-a-GCST90014023	Type 1 diabetes || id:ebi-a-GCST90014023	TRUE	reported	igd	2	TRUE
28	rs2188962	T	C	T	C	0.07946	-0.0648	0.404	0.304579	FALSE	FALSE	FALSE	ebi-a-GCST90018906	5	131770805	0.0312	267242	0.0376799	Preeclampsia || id:ebi-a-GCST90018906	Preeclampsia	Preeclampsia || ||	TRUE	igd	5	131770805	0.014096	1.73002e-08	520580	ebi-a-GCST90014023	Type 1 diabetes || id:ebi-a-GCST90014023	TRUE	reported	igd	2	TRUE
29	rs229527	A	C	A	C	0.104077	0.0018	0.416	0.471702	FALSE	FALSE	FALSE	ebi-a-GCST90018906	22	37581485	0.029	267242	0.9498	Preeclampsia || id:ebi-a-GCST90018906	Preeclampsia	Preeclampsia || ||	TRUE	igd	22	37581485	0.014138	1.82012e-13	520580	ebi-a-GCST90014023	Type 1 diabetes || id:ebi-a-GCST90014023	TRUE	reported	igd	2	TRUE
30	rs2303137	T	A	T	A	-0.081513	0.0061	0.442	0.485506	FALSE	TRUE	TRUE	ebi-a-GCST90018906	5	35895725	0.0288	267242	0.8313	Preeclampsia || id:ebi-a-GCST90018906	Preeclampsia	Preeclampsia || ||	TRUE	igd	5	35895725	0.014025	6.17007e-09	520580	ebi-a-GCST90014023	Type 1 diabetes || id:ebi-a-GCST90014023	TRUE	reported	igd	2	FALSE
31	rs231972	C	A	C	A	0.170939	-0.077	0.118	0.115599	FALSE	FALSE	FALSE	ebi-a-GCST90018906	16	28538336	0.0487	267242	0.1136	Preeclampsia || id:ebi-a-GCST90018906	Preeclampsia	Preeclampsia || ||	TRUE	igd	16	28538336	0.021081	5.12035e-16	520580	ebi-a-GCST90014023	Type 1 diabetes || id:ebi-a-GCST90014023	TRUE	reported	igd	2	TRUE
32	rs238265	G	T	G	T	-0.090825	0.0076	0.695	0.715255	FALSE	FALSE	FALSE	ebi-a-GCST90018906	13	42930659	0.031	267242	0.8068	Preeclampsia || id:ebi-a-GCST90018906	Preeclampsia	Preeclampsia || ||	TRUE	igd	13	42930659	0.015158	2.07998e-09	520580	ebi-a-GCST90014023	Type 1 diabetes || id:ebi-a-GCST90014023	TRUE	reported	igd	2	TRUE
33	rs238873	G	A	G	A	0.792867	-0.092	0.0145	0.0144316	FALSE	FALSE	FALSE	ebi-a-GCST90018906	6	29351641	0.1214	267242	0.4488	Preeclampsia || id:ebi-a-GCST90018906	Preeclampsia	Preeclampsia || ||	TRUE	igd	6	29351641	0.053276	4.30031e-50	520580	ebi-a-GCST90014023	Type 1 diabetes || id:ebi-a-GCST90014023	TRUE	reported	igd	2	TRUE
34	rs2429557	A	T	A	T	1.02126	0.0467	0.0113	0.00909551	FALSE	TRUE	FALSE	ebi-a-GCST90018906	6	30928317	0.1673	267242	0.780001	Preeclampsia || id:ebi-a-GCST90018906	Preeclampsia	Preeclampsia || ||	TRUE	igd	6	30928317	0.058158	4.97966e-69	520580	ebi-a-GCST90014023	Type 1 diabetes || id:ebi-a-GCST90014023	TRUE	reported	igd	2	TRUE
35	rs2493411	C	T	C	T	0.127063	0.0104	0.132	0.113321	FALSE	FALSE	FALSE	ebi-a-GCST90018906	1	120506786	0.0414	267242	0.8014	Preeclampsia || id:ebi-a-GCST90018906	Preeclampsia	Preeclampsia || ||	TRUE	igd	1	120506786	0.022335	1.28e-08	520580	ebi-a-GCST90014023	Type 1 diabetes || id:ebi-a-GCST90014023	TRUE	reported	igd	2	TRUE
36	rs2543537	T	C	T	C	-0.083441	-0.0206	0.46	0.457724	FALSE	FALSE	FALSE	ebi-a-GCST90018906	22	37531117	0.0286	267242	0.4726	Preeclampsia || id:ebi-a-GCST90018906	Preeclampsia	Preeclampsia || ||	TRUE	igd	22	37531117	0.014316	5.58998e-09	520580	ebi-a-GCST90014023	Type 1 diabetes || id:ebi-a-GCST90014023	TRUE	reported	igd	2	TRUE
37	rs2611211	T	C	T	C	-0.143854	-0.0241	0.824	0.773856	FALSE	FALSE	FALSE	ebi-a-GCST90018906	4	166575439	0.0348	267242	0.4878	Preeclampsia || id:ebi-a-GCST90018906	Preeclampsia	Preeclampsia || ||	TRUE	igd	4	166575439	0.018689	1.38995e-14	520580	ebi-a-GCST90014023	Type 1 diabetes || id:ebi-a-GCST90014023	TRUE	reported	igd	2	TRUE
38	rs28648882	A	G	A	G	0.098731	0.0053	0.224	0.222766	FALSE	FALSE	FALSE	ebi-a-GCST90018906	2	242278547	0.0536	267242	0.9212	Preeclampsia || id:ebi-a-GCST90018906	Preeclampsia	Preeclampsia || ||	TRUE	igd	2	242278547	0.017823	3.02998e-08	520580	ebi-a-GCST90014023	Type 1 diabetes || id:ebi-a-GCST90014023	TRUE	reported	igd	2	TRUE
39	rs28752526	G	A	G	A	0.630443	0.0139	0.357	0.340439	FALSE	FALSE	FALSE	ebi-a-GCST90018906	6	32584918	0.0322	267242	0.6654	Preeclampsia || id:ebi-a-GCST90018906	Preeclampsia	Preeclampsia || ||	TRUE	igd	6	32584918	0.015912	1e-200	520580	ebi-a-GCST90014023	Type 1 diabetes || id:ebi-a-GCST90014023	TRUE	reported	igd	2	TRUE
40	rs3024493	A	C	A	C	-0.163855	-0.0009	0.154	0.121542	FALSE	FALSE	FALSE	ebi-a-GCST90018906	1	206943968	0.0407	267242	0.9827	Preeclampsia || id:ebi-a-GCST90018906	Preeclampsia	Preeclampsia || ||	TRUE	igd	1	206943968	0.019641	7.25939e-17	520580	ebi-a-GCST90014023	Type 1 diabetes || id:ebi-a-GCST90014023	TRUE	reported	igd	2	TRUE
41	rs3087243	A	G	A	G	-0.19913	0.003	0.422	0.38251	FALSE	FALSE	FALSE	ebi-a-GCST90018906	2	204738919	0.0296	267242	0.9186	Preeclampsia || id:ebi-a-GCST90018906	Preeclampsia	Preeclampsia || ||	TRUE	igd	2	204738919	0.014202	1.16011e-44	520580	ebi-a-GCST90014023	Type 1 diabetes || id:ebi-a-GCST90014023	TRUE	reported	igd	2	TRUE
42	rs3184504	C	T	C	T	-0.231498	-0.0712	0.533	0.538702	FALSE	FALSE	FALSE	ebi-a-GCST90018906	12	111884608	0.0301	267242	0.01799	Preeclampsia || id:ebi-a-GCST90018906	Preeclampsia	Preeclampsia || ||	TRUE	igd	12	111884608	0.014086	1.07994e-60	520580	ebi-a-GCST90014023	Type 1 diabetes || id:ebi-a-GCST90014023	TRUE	reported	igd	2	TRUE
43	rs34536443	C	G	C	G	-0.385331	-0.0912	0.0427	0.042124	FALSE	TRUE	FALSE	ebi-a-GCST90018906	19	10463118	0.0797	267242	0.253	Preeclampsia || id:ebi-a-GCST90018906	Preeclampsia	Preeclampsia || ||	TRUE	igd	19	10463118	0.038519	1.46994e-23	520580	ebi-a-GCST90014023	Type 1 diabetes || id:ebi-a-GCST90014023	TRUE	reported	igd	2	TRUE
44	rs34593439	A	G	A	G	-0.218071	-0.0486	0.108	0.0981541	FALSE	FALSE	FALSE	ebi-a-GCST90018906	15	79234957	0.0454	267242	0.285	Preeclampsia || id:ebi-a-GCST90018906	Preeclampsia	Preeclampsia || ||	TRUE	igd	15	79234957	0.024119	1.53993e-19	520580	ebi-a-GCST90014023	Type 1 diabetes || id:ebi-a-GCST90014023	TRUE	reported	igd	2	TRUE
45	rs35327136	A	C	A	C	-0.119196	-0.0794	0.156	0.147699	FALSE	FALSE	FALSE	ebi-a-GCST90018906	17	43487574	0.0487	267242	0.1034	Preeclampsia || id:ebi-a-GCST90018906	Preeclampsia	Preeclampsia || ||	TRUE	igd	17	43487574	0.018978	3.37e-10	520580	ebi-a-GCST90014023	Type 1 diabetes || id:ebi-a-GCST90014023	TRUE	reported	igd	2	TRUE
46	rs3802214	C	T	C	T	-0.106609	-0.0277	0.799	0.732758	FALSE	FALSE	FALSE	ebi-a-GCST90018906	8	141616183	0.0332	267242	0.404	Preeclampsia || id:ebi-a-GCST90018906	Preeclampsia	Preeclampsia || ||	TRUE	igd	8	141616183	0.01923	2.95999e-08	520580	ebi-a-GCST90014023	Type 1 diabetes || id:ebi-a-GCST90014023	TRUE	reported	igd	2	TRUE
47	rs41295159	G	C	G	C	-0.699552	-0.1201	0.00895	0.00839464	FALSE	TRUE	FALSE	ebi-a-GCST90018906	10	6148535	0.1983	267242	0.5446	Preeclampsia || id:ebi-a-GCST90018906	Preeclampsia	Preeclampsia || ||	TRUE	igd	10	6148535	0.090252	9.10961e-15	520580	ebi-a-GCST90014023	Type 1 diabetes || id:ebi-a-GCST90014023	TRUE	reported	igd	2	TRUE
48	rs4490209	G	C	G	C	-0.084522	-0.0191	0.36	0.402713	FALSE	TRUE	FALSE	ebi-a-GCST90018906	2	100766711	0.0415	267242	0.644899	Preeclampsia || id:ebi-a-GCST90018906	Preeclampsia	Preeclampsia || ||	TRUE	igd	2	100766711	0.015457	4.54999e-08	520580	ebi-a-GCST90014023	Type 1 diabetes || id:ebi-a-GCST90014023	TRUE	reported	igd	2	TRUE
49	rs4548024	C	T	C	T	-0.095737	0.0271	0.234	0.203215	FALSE	FALSE	FALSE	ebi-a-GCST90018906	6	138165744	0.0348	267242	0.4354	Preeclampsia || id:ebi-a-GCST90018906	Preeclampsia	Preeclampsia || ||	TRUE	igd	6	138165744	0.016703	9.94993e-09	520580	ebi-a-GCST90014023	Type 1 diabetes || id:ebi-a-GCST90014023	TRUE	reported	igd	2	TRUE
50	rs4820827	C	T	C	T	-0.129657	-0.0456	0.621	0.548921	FALSE	FALSE	FALSE	ebi-a-GCST90018906	22	30477589	0.0299	267242	0.1262	Preeclampsia || id:ebi-a-GCST90018906	Preeclampsia	Preeclampsia || ||	TRUE	igd	22	30477589	0.014267	1.00995e-19	520580	ebi-a-GCST90014023	Type 1 diabetes || id:ebi-a-GCST90014023	TRUE	reported	igd	2	TRUE
51	rs55893453	G	A	G	A	0.094653	0.0534	0.202	0.160287	FALSE	FALSE	FALSE	ebi-a-GCST90018906	2	25139367	0.0381	267242	0.1606	Preeclampsia || id:ebi-a-GCST90018906	Preeclampsia	Preeclampsia || ||	TRUE	igd	2	25139367	0.01732	4.62999e-08	520580	ebi-a-GCST90014023	Type 1 diabetes || id:ebi-a-GCST90014023	TRUE	reported	igd	2	TRUE
52	rs55993634	G	C	G	C	0.219371	0.0117	0.0849	0.121379	FALSE	TRUE	FALSE	ebi-a-GCST90018906	16	75236763	0.048	267242	0.8071	Preeclampsia || id:ebi-a-GCST90018906	Preeclampsia	Preeclampsia || ||	TRUE	igd	16	75236763	0.024379	2.28981e-19	520580	ebi-a-GCST90014023	Type 1 diabetes || id:ebi-a-GCST90014023	TRUE	reported	igd	2	TRUE
53	rs56994090	C	T	C	T	-0.134255	0.0262	0.431	0.428614	FALSE	FALSE	FALSE	ebi-a-GCST90018906	14	101306447	0.0287	267242	0.3619	Preeclampsia || id:ebi-a-GCST90018906	Preeclampsia	Preeclampsia || ||	TRUE	igd	14	101306447	0.014594	3.59998e-20	520580	ebi-a-GCST90014023	Type 1 diabetes || id:ebi-a-GCST90014023	TRUE	reported	igd	2	TRUE
54	rs57209021	T	C	T	C	0.100693	-0.021	0.226	0.224445	FALSE	FALSE	FALSE	ebi-a-GCST90018906	17	66164918	0.0363	267242	0.5639	Preeclampsia || id:ebi-a-GCST90018906	Preeclampsia	Preeclampsia || ||	TRUE	igd	17	66164918	0.018297	3.73001e-08	520580	ebi-a-GCST90014023	Type 1 diabetes || id:ebi-a-GCST90014023	TRUE	reported	igd	2	TRUE
55	rs574384	A	C	A	C	-0.133602	0.0006	0.895	0.731875	FALSE	FALSE	FALSE	ebi-a-GCST90018906	1	36087661	0.0434	267242	0.9882	Preeclampsia || id:ebi-a-GCST90018906	Preeclampsia	Preeclampsia || ||	TRUE	igd	1	36087661	0.023876	2.19999e-08	520580	ebi-a-GCST90014023	Type 1 diabetes || id:ebi-a-GCST90014023	TRUE	reported	igd	2	TRUE
56	rs601338	A	G	A	G	0.127096	0.058	0.479	0.473304	FALSE	FALSE	FALSE	ebi-a-GCST90018906	19	49206674	0.0303	267242	0.0556596	Preeclampsia || id:ebi-a-GCST90018906	Preeclampsia	Preeclampsia || ||	TRUE	igd	19	49206674	0.014419	1.20005e-18	520580	ebi-a-GCST90014023	Type 1 diabetes || id:ebi-a-GCST90014023	TRUE	reported	igd	2	TRUE
57	rs607703	T	C	T	C	0.092015	-0.0198	0.484	0.470025	FALSE	FALSE	FALSE	ebi-a-GCST90018906	11	128604174	0.0284	267242	0.4866	Preeclampsia || id:ebi-a-GCST90018906	Preeclampsia	Preeclampsia || ||	TRUE	igd	11	128604174	0.01428	1.17001e-10	520580	ebi-a-GCST90014023	Type 1 diabetes || id:ebi-a-GCST90014023	TRUE	reported	igd	2	TRUE
58	rs61759532	T	C	T	C	0.118379	0.06	0.235	0.193217	FALSE	FALSE	FALSE	ebi-a-GCST90018906	17	7240391	0.0364	267242	0.0989305	Preeclampsia || id:ebi-a-GCST90018906	Preeclampsia	Preeclampsia || ||	TRUE	igd	17	7240391	0.018587	1.90999e-10	520580	ebi-a-GCST90014023	Type 1 diabetes || id:ebi-a-GCST90014023	TRUE	reported	igd	2	TRUE
59	rs61839660	T	C	T	C	-0.357441	-0.0225	0.0851	0.0827069	FALSE	FALSE	FALSE	ebi-a-GCST90018906	10	6094697	0.0605	267242	0.7098	Preeclampsia || id:ebi-a-GCST90018906	Preeclampsia	Preeclampsia || ||	TRUE	igd	10	6094697	0.026	5.25049e-43	520580	ebi-a-GCST90014023	Type 1 diabetes || id:ebi-a-GCST90014023	TRUE	reported	igd	2	TRUE
60	rs6434435	A	G	A	G	-0.122856	-0.0555	0.16	0.154921	FALSE	FALSE	FALSE	ebi-a-GCST90018906	2	191953864	0.0416	267242	0.1826	Preeclampsia || id:ebi-a-GCST90018906	Preeclampsia	Preeclampsia || ||	TRUE	igd	2	191953864	0.019089	1.22999e-10	520580	ebi-a-GCST90014023	Type 1 diabetes || id:ebi-a-GCST90014023	TRUE	reported	igd	2	TRUE
61	rs663743	A	G	A	G	-0.099964	0.0448	0.349	0.31792	FALSE	FALSE	FALSE	ebi-a-GCST90018906	11	64107735	0.0299	267242	0.1346	Preeclampsia || id:ebi-a-GCST90018906	Preeclampsia	Preeclampsia || ||	TRUE	igd	11	64107735	0.015092	3.50026e-11	520580	ebi-a-GCST90014023	Type 1 diabetes || id:ebi-a-GCST90014023	TRUE	reported	igd	2	TRUE
62	rs6679677	A	C	A	C	0.64172	0.049	0.114	0.114758	FALSE	FALSE	FALSE	ebi-a-GCST90018906	1	114303808	0.0444	267242	0.2695	Preeclampsia || id:ebi-a-GCST90018906	Preeclampsia	Preeclampsia || ||	TRUE	igd	1	114303808	0.020938	1e-200	520580	ebi-a-GCST90014023	Type 1 diabetes || id:ebi-a-GCST90014023	TRUE	reported	igd	2	TRUE
63	rs689	T	A	T	A	0.712	0.0467	0.731	0.787857	FALSE	TRUE	FALSE	ebi-a-GCST90018906	11	2182224	0.0348	267242	0.1789	Preeclampsia || id:ebi-a-GCST90018906	Preeclampsia	Preeclampsia || ||	TRUE	igd	11	2182224	0.018527	1e-200	520580	ebi-a-GCST90014023	Type 1 diabetes || id:ebi-a-GCST90014023	TRUE	reported	igd	2	TRUE
64	rs6908236	C	A	C	A	0.166059	0.0024	0.514	0.518761	FALSE	FALSE	FALSE	ebi-a-GCST90018906	6	33628922	0.0286	267242	0.9331	Preeclampsia || id:ebi-a-GCST90018906	Preeclampsia	Preeclampsia || ||	TRUE	igd	6	33628922	0.014121	6.30957e-32	520580	ebi-a-GCST90014023	Type 1 diabetes || id:ebi-a-GCST90014023	TRUE	reported	igd	2	TRUE
65	rs6908626	T	G	T	G	0.202923	0.0721	0.166	0.161126	FALSE	FALSE	FALSE	ebi-a-GCST90018906	6	91005743	0.043	267242	0.0936397	Preeclampsia || id:ebi-a-GCST90018906	Preeclampsia	Preeclampsia || ||	TRUE	igd	6	91005743	0.01852	6.14045e-28	520580	ebi-a-GCST90014023	Type 1 diabetes || id:ebi-a-GCST90014023	TRUE	reported	igd	2	TRUE
66	rs7068821	T	G	T	G	-0.165103	-0.0434	0.251	0.249636	FALSE	FALSE	FALSE	ebi-a-GCST90018906	10	90051035	0.033	267242	0.1884	Preeclampsia || id:ebi-a-GCST90018906	Preeclampsia	Preeclampsia || ||	TRUE	igd	10	90051035	0.016333	5.06991e-24	520580	ebi-a-GCST90014023	Type 1 diabetes || id:ebi-a-GCST90014023	TRUE	reported	igd	2	TRUE
67	rs7130222	G	T	G	T	-0.091985	0.0026	0.308	0.295067	FALSE	FALSE	FALSE	ebi-a-GCST90018906	11	2090456	0.0314	267242	0.9347	Preeclampsia || id:ebi-a-GCST90018906	Preeclampsia	Preeclampsia || ||	TRUE	igd	11	2090456	0.016179	1.29999e-08	520580	ebi-a-GCST90014023	Type 1 diabetes || id:ebi-a-GCST90014023	TRUE	reported	igd	2	TRUE
68	rs722988	C	T	C	T	0.082649	0.0038	0.353	0.432265	FALSE	FALSE	FALSE	ebi-a-GCST90018906	10	33426147	0.0303	267242	0.8993	Preeclampsia || id:ebi-a-GCST90018906	Preeclampsia	Preeclampsia || ||	TRUE	igd	10	33426147	0.014412	9.78003e-09	520580	ebi-a-GCST90014023	Type 1 diabetes || id:ebi-a-GCST90014023	TRUE	reported	igd	2	TRUE
69	rs7237497	C	T	C	T	-0.220466	-0.0562	0.839	0.852805	FALSE	FALSE	FALSE	ebi-a-GCST90018906	18	12777325	0.0401	267242	0.161	Preeclampsia || id:ebi-a-GCST90018906	Preeclampsia	Preeclampsia || ||	TRUE	igd	18	12777325	0.018635	2.71019e-32	520580	ebi-a-GCST90014023	Type 1 diabetes || id:ebi-a-GCST90014023	TRUE	reported	igd	2	TRUE
70	rs73432769	T	C	T	C	0.335382	-0.0001	0.0199	0.0316457	FALSE	FALSE	FALSE	ebi-a-GCST90018906	6	30716170	0.0945	267242	0.9994	Preeclampsia || id:ebi-a-GCST90018906	Preeclampsia	Preeclampsia || ||	TRUE	igd	6	30716170	0.04577	2.33991e-13	520580	ebi-a-GCST90014023	Type 1 diabetes || id:ebi-a-GCST90014023	TRUE	reported	igd	2	TRUE
71	rs7668577	C	A	C	A	0.093652	0.0212	0.312	0.311964	FALSE	FALSE	FALSE	ebi-a-GCST90018906	4	26123319	0.0322	267242	0.5096	Preeclampsia || id:ebi-a-GCST90018906	Preeclampsia	Preeclampsia || ||	TRUE	igd	4	26123319	0.015203	7.26006e-10	520580	ebi-a-GCST90014023	Type 1 diabetes || id:ebi-a-GCST90014023	TRUE	reported	igd	2	TRUE
72	rs7752257	G	T	G	T	-0.679534	-0.0048	0.74	0.762048	FALSE	FALSE	FALSE	ebi-a-GCST90018906	6	32698976	0.0335	267242	0.8873	Preeclampsia || id:ebi-a-GCST90018906	Preeclampsia	Preeclampsia || ||	TRUE	igd	6	32698976	0.016591	1e-200	520580	ebi-a-GCST90014023	Type 1 diabetes || id:ebi-a-GCST90014023	TRUE	reported	igd	2	TRUE
73	rs7776597	G	A	G	A	0.244413	-0.0429	0.959	0.959628	FALSE	FALSE	FALSE	ebi-a-GCST90018906	7	51015582	0.0827	267242	0.6036	Preeclampsia || id:ebi-a-GCST90018906	Preeclampsia	Preeclampsia || ||	TRUE	igd	7	51015582	0.036372	1.82012e-11	520580	ebi-a-GCST90014023	Type 1 diabetes || id:ebi-a-GCST90014023	TRUE	reported	igd	2	TRUE
74	rs7795896	T	C	T	C	-0.135435	-0.0454	0.692	0.761596	FALSE	FALSE	FALSE	ebi-a-GCST90018906	7	117086613	0.0319	267242	0.1543	Preeclampsia || id:ebi-a-GCST90018906	Preeclampsia	Preeclampsia || ||	TRUE	igd	7	117086613	0.016416	1.58016e-16	520580	ebi-a-GCST90014023	Type 1 diabetes || id:ebi-a-GCST90014023	TRUE	reported	igd	2	TRUE
75	rs78325861	G	C	G	C	-0.282082	0.1128	0.039	0.038321	FALSE	TRUE	FALSE	ebi-a-GCST90018906	10	72378489	0.08	267242	0.1587	Preeclampsia || id:ebi-a-GCST90018906	Preeclampsia	Preeclampsia || ||	TRUE	igd	10	72378489	0.042195	2.30994e-11	520580	ebi-a-GCST90014023	Type 1 diabetes || id:ebi-a-GCST90014023	TRUE	reported	igd	2	TRUE
76	rs7936434	C	G	C	G	0.076923	-0.0337	0.464	0.459675	FALSE	TRUE	TRUE	ebi-a-GCST90018906	11	76293805	0.03	267242	0.2619	Preeclampsia || id:ebi-a-GCST90018906	Preeclampsia	Preeclampsia || ||	TRUE	igd	11	76293805	0.013959	3.57998e-08	520580	ebi-a-GCST90014023	Type 1 diabetes || id:ebi-a-GCST90014023	TRUE	reported	igd	2	FALSE
77	rs8046043	C	G	C	G	-0.084587	0.0538	0.392	0.359529	FALSE	TRUE	FALSE	ebi-a-GCST90018906	16	80284024	0.0301	267242	0.0742694	Preeclampsia || id:ebi-a-GCST90018906	Preeclampsia	Preeclampsia || ||	TRUE	igd	16	80284024	0.015175	2.49e-08	520580	ebi-a-GCST90014023	Type 1 diabetes || id:ebi-a-GCST90014023	TRUE	reported	igd	2	TRUE
78	rs855330	C	T	C	T	0.111208	-0.0176	0.259	0.263445	FALSE	FALSE	FALSE	ebi-a-GCST90018906	1	64113889	0.0313	267242	0.5745	Preeclampsia || id:ebi-a-GCST90018906	Preeclampsia	Preeclampsia || ||	TRUE	igd	1	64113889	0.016916	4.8899e-11	520580	ebi-a-GCST90014023	Type 1 diabetes || id:ebi-a-GCST90014023	TRUE	reported	igd	2	TRUE
79	rs9385401	T	C	T	C	0.12042	0.0953	0.454	0.615677	FALSE	FALSE	FALSE	ebi-a-GCST90018906	6	126789472	0.045	267242	0.0340596	Preeclampsia || id:ebi-a-GCST90018906	Preeclampsia	Preeclampsia || ||	TRUE	igd	6	126789472	0.014827	4.58987e-16	520580	ebi-a-GCST90014023	Type 1 diabetes || id:ebi-a-GCST90014023	TRUE	reported	igd	2	TRUE
80	rs9517712	C	T	C	T	-0.102063	-0.0284	0.741	0.765251	FALSE	FALSE	FALSE	ebi-a-GCST90018906	13	100079833	0.0325	267242	0.3829	Preeclampsia || id:ebi-a-GCST90018906	Preeclampsia	Preeclampsia || ||	TRUE	igd	13	100079833	0.015805	1.06001e-10	520580	ebi-a-GCST90014023	Type 1 diabetes || id:ebi-a-GCST90014023	TRUE	reported	igd	2	TRUE

## Sheet: Table S2
Type 2 diabetes(exposure):Outcome data were extracted, harmonizing and merging the datasets.
	SNP	effect_allele.exposure	other_allele.exposure	effect_allele.outcome	other_allele.outcome	beta.exposure	beta.outcome	eaf.exposure	eaf.outcome	remove	palindromic	ambiguous	id.outcome	chr	pos	se.outcome	samplesize.outcome	pval.outcome	outcome	originalname.outcome	outcome.deprecated	mr_keep.outcome	data_source.outcome	proxy.outcome	target_snp.outcome	proxy_snp.outcome	target_a1.outcome	target_a2.outcome	proxy_a1.outcome	proxy_a2.outcome	chr.exposure	pos.exposure	se.exposure	pval.exposure	samplesize.exposure	id.exposure	exposure	mr_keep.exposure	pval_origin.exposure	data_source.exposure	action	mr_keep
1	rs1002389	G	C	G	C	-0.0511	-0.0388	0.392781	0.386185	FALSE	TRUE	FALSE	ebi-a-GCST90018906	7	156968323	0.0299	267242	0.1951	Preeclampsia || id:ebi-a-GCST90018906	Preeclampsia	Preeclampsia || ||	TRUE	igd	NA	NA	NA	NA	NA	NA	NA	7	156968323	0.0064	2.20394e-15	490089	ebi-a-GCST90018926	Type 2 diabetes || id:ebi-a-GCST90018926	TRUE	reported	igd	2	TRUE
2	rs10062657	A	C	A	C	-0.0417	-0.0301	0.799903	0.807443	FALSE	FALSE	FALSE	ebi-a-GCST90018906	5	95867908	0.0376	267242	0.4236	Preeclampsia || id:ebi-a-GCST90018906	Preeclampsia	Preeclampsia || ||	TRUE	igd	NA	NA	NA	NA	NA	NA	NA	5	95867908	0.0075	2.59197e-08	490089	ebi-a-GCST90018926	Type 2 diabetes || id:ebi-a-GCST90018926	TRUE	reported	igd	2	TRUE
3	rs10169613	T	C	T	C	-0.0386	-0.0562	0.446602	0.448279	FALSE	FALSE	FALSE	ebi-a-GCST90018906	2	111934977	0.0286	267242	0.0494299	Preeclampsia || id:ebi-a-GCST90018906	Preeclampsia	Preeclampsia || ||	TRUE	igd	NA	NA	NA	NA	NA	NA	NA	2	111934977	0.0063	1.16201e-09	490089	ebi-a-GCST90018926	Type 2 diabetes || id:ebi-a-GCST90018926	TRUE	reported	igd	2	TRUE
4	rs10173251	G	C	G	C	-0.1062	-0.0039	0.11235	0.112367	FALSE	TRUE	FALSE	ebi-a-GCST90018906	2	43529508	0.0513	267242	0.9396	Preeclampsia || id:ebi-a-GCST90018906	Preeclampsia	Preeclampsia || ||	TRUE	igd	NA	NA	NA	NA	NA	NA	NA	2	43529508	0.0141	5.86003e-14	490089	ebi-a-GCST90018926	Type 2 diabetes || id:ebi-a-GCST90018926	TRUE	reported	igd	2	TRUE
5	rs10201401	A	G	A	G	0.0421	0.0317	0.787528	0.79641	FALSE	FALSE	FALSE	ebi-a-GCST90018906	2	44810480	0.0386	267242	0.4127	Preeclampsia || id:ebi-a-GCST90018906	Preeclampsia	Preeclampsia || ||	TRUE	igd	NA	NA	NA	NA	NA	NA	NA	2	44810480	0.0075	1.75501e-08	490089	ebi-a-GCST90018926	Type 2 diabetes || id:ebi-a-GCST90018926	TRUE	reported	igd	2	TRUE
6	rs10268294	A	C	A	C	0.0454	0.047	0.796446	0.792493	FALSE	FALSE	FALSE	ebi-a-GCST90018906	7	1873406	0.0336	267242	0.162	Preeclampsia || id:ebi-a-GCST90018906	Preeclampsia	Preeclampsia || ||	TRUE	igd	NA	NA	NA	NA	NA	NA	NA	7	1873406	0.0081	2.53898e-08	490089	ebi-a-GCST90018926	Type 2 diabetes || id:ebi-a-GCST90018926	TRUE	reported	igd	2	TRUE
7	rs10408179	C	T	C	T	-0.0675	0.0132	0.38792	0.393458	FALSE	FALSE	FALSE	ebi-a-GCST90018906	19	46157004	0.0289	267242	0.6484	Preeclampsia || id:ebi-a-GCST90018906	Preeclampsia	Preeclampsia || ||	TRUE	igd	NA	NA	NA	NA	NA	NA	NA	19	46157004	0.0067	1.33107e-23	490089	ebi-a-GCST90018926	Type 2 diabetes || id:ebi-a-GCST90018926	TRUE	reported	igd	2	TRUE
8	rs1046316	G	A	G	A	0.0999	-0.0307	0.745203	0.734597	FALSE	FALSE	FALSE	ebi-a-GCST90018906	4	6304087	0.031	267242	0.3221	Preeclampsia || id:ebi-a-GCST90018906	Preeclampsia	Preeclampsia || ||	TRUE	igd	NA	NA	NA	NA	NA	NA	NA	4	6304087	0.0087	1.62817e-30	490089	ebi-a-GCST90018926	Type 2 diabetes || id:ebi-a-GCST90018926	TRUE	reported	igd	2	TRUE
9	rs10830963	G	C	G	C	0.0504	0.0307	0.330035	0.326842	FALSE	TRUE	FALSE	ebi-a-GCST90018906	11	92708710	0.0302	267242	0.3093	Preeclampsia || id:ebi-a-GCST90018906	Preeclampsia	Preeclampsia || ||	TRUE	igd	NA	NA	NA	NA	NA	NA	NA	11	92708710	0.0065	1.19702e-14	490089	ebi-a-GCST90018926	Type 2 diabetes || id:ebi-a-GCST90018926	TRUE	reported	igd	2	TRUE
10	rs10900325	C	T	C	T	-0.0557	0.0065	0.841826	0.844279	FALSE	FALSE	FALSE	ebi-a-GCST90018906	1	146692174	0.0396	267242	0.8691	Preeclampsia || id:ebi-a-GCST90018906	Preeclampsia	Preeclampsia || ||	TRUE	igd	NA	NA	NA	NA	NA	NA	NA	1	146692174	0.0082	8.75185e-12	490089	ebi-a-GCST90018926	Type 2 diabetes || id:ebi-a-GCST90018926	TRUE	reported	igd	2	TRUE
11	rs10938398	A	G	A	G	0.0491	0.0461	0.406542	0.410599	FALSE	FALSE	FALSE	ebi-a-GCST90018906	4	45186139	0.0287	267242	0.1079	Preeclampsia || id:ebi-a-GCST90018906	Preeclampsia	Preeclampsia || ||	TRUE	igd	NA	NA	NA	NA	NA	NA	NA	4	45186139	0.0065	5.39014e-14	490089	ebi-a-GCST90018926	Type 2 diabetes || id:ebi-a-GCST90018926	TRUE	reported	igd	2	TRUE
12	rs10950494	A	G	A	G	0.0361	-0.0293	0.450764	0.451943	FALSE	FALSE	FALSE	ebi-a-GCST90018906	7	13892902	0.0286	267242	0.3063	Preeclampsia || id:ebi-a-GCST90018906	Preeclampsia	Preeclampsia || ||	TRUE	igd	NA	NA	NA	NA	NA	NA	NA	7	13892902	0.0063	1.07701e-08	490089	ebi-a-GCST90018926	Type 2 diabetes || id:ebi-a-GCST90018926	TRUE	reported	igd	2	TRUE
13	rs10965250	A	G	A	G	-0.1644	-0.0587	0.235558	0.226571	FALSE	FALSE	FALSE	ebi-a-GCST90018906	9	22133284	0.0374	267242	0.1168	Preeclampsia || id:ebi-a-GCST90018906	Preeclampsia	Preeclampsia || ||	TRUE	igd	NA	NA	NA	NA	NA	NA	NA	9	22133284	0.0073	7.72681e-114	490089	ebi-a-GCST90018926	Type 2 diabetes || id:ebi-a-GCST90018926	TRUE	reported	igd	2	TRUE
14	rs11001398	C	G	C	G	-0.0387	-0.0352	0.545685	0.546294	FALSE	TRUE	TRUE	ebi-a-GCST90018906	10	77221514	0.0287	267242	0.2196	Preeclampsia || id:ebi-a-GCST90018906	Preeclampsia	Preeclampsia || ||	TRUE	igd	NA	NA	NA	NA	NA	NA	NA	10	77221514	0.0063	7.08207e-10	490089	ebi-a-GCST90018926	Type 2 diabetes || id:ebi-a-GCST90018926	TRUE	reported	igd	2	FALSE
15	rs11001398	C	G	A	G	-0.0387	1.8916	0.545685	0.001037	TRUE	TRUE	TRUE	ebi-a-GCST90018906	10	77221514	0.886	267242	0.0327597	Preeclampsia || id:ebi-a-GCST90018906	Preeclampsia	Preeclampsia || ||	TRUE	igd	NA	NA	NA	NA	NA	NA	NA	10	77221514	0.0063	7.08207e-10	490089	ebi-a-GCST90018926	Type 2 diabetes || id:ebi-a-GCST90018926	TRUE	reported	igd	2	FALSE
16	rs1117610	T	A	T	A	0.0418	0.0692	0.312695	0.301625	FALSE	TRUE	FALSE	ebi-a-GCST90018906	7	150541189	0.0342	267242	0.0430002	Preeclampsia || id:ebi-a-GCST90018906	Preeclampsia	Preeclampsia || ||	TRUE	igd	NA	NA	NA	NA	NA	NA	NA	7	150541189	0.0069	1.66299e-09	490089	ebi-a-GCST90018926	Type 2 diabetes || id:ebi-a-GCST90018926	TRUE	reported	igd	2	TRUE
17	rs112108223	A	G	A	G	-0.2373	-0.0697	0.0147015	0.0148295	FALSE	FALSE	FALSE	ebi-a-GCST90018906	12	4271088	0.1136	267242	0.5394	Preeclampsia || id:ebi-a-GCST90018906	Preeclampsia	Preeclampsia || ||	TRUE	igd	NA	NA	NA	NA	NA	NA	NA	12	4271088	0.0344	5.52077e-12	490089	ebi-a-GCST90018926	Type 2 diabetes || id:ebi-a-GCST90018926	TRUE	reported	igd	2	TRUE
18	rs11257655	T	C	T	C	0.1084	-0.0111	0.281992	0.274494	FALSE	FALSE	FALSE	ebi-a-GCST90018906	10	12307894	0.033	267242	0.736901	Preeclampsia || id:ebi-a-GCST90018906	Preeclampsia	Preeclampsia || ||	TRUE	igd	NA	NA	NA	NA	NA	NA	NA	10	12307894	0.0069	2.36211e-55	490089	ebi-a-GCST90018926	Type 2 diabetes || id:ebi-a-GCST90018926	TRUE	reported	igd	2	TRUE
19	rs1127215	T	C	T	C	-0.042	-0.0174	0.368543	0.371776	FALSE	FALSE	FALSE	ebi-a-GCST90018906	1	117532790	0.0295	267242	0.555699	Preeclampsia || id:ebi-a-GCST90018906	Preeclampsia	Preeclampsia || ||	TRUE	igd	NA	NA	NA	NA	NA	NA	NA	1	117532790	0.0066	2.537e-10	490089	ebi-a-GCST90018926	Type 2 diabetes || id:ebi-a-GCST90018926	TRUE	reported	igd	2	TRUE
20	rs1128249	T	G	T	G	-0.0786	0.0154	0.300292	0.309058	FALSE	FALSE	FALSE	ebi-a-GCST90018906	2	165528624	0.0305	267242	0.6141	Preeclampsia || id:ebi-a-GCST90018906	Preeclampsia	Preeclampsia || ||	TRUE	igd	NA	NA	NA	NA	NA	NA	NA	2	165528624	0.0078	9.29822e-24	490089	ebi-a-GCST90018926	Type 2 diabetes || id:ebi-a-GCST90018926	TRUE	reported	igd	2	TRUE
21	rs113082607	C	A	C	A	0.0895	0.0435	0.0312395	0.0282762	FALSE	FALSE	FALSE	ebi-a-GCST90018906	10	12403619	0.154	267242	0.7778	Preeclampsia || id:ebi-a-GCST90018906	Preeclampsia	Preeclampsia || ||	TRUE	igd	NA	NA	NA	NA	NA	NA	NA	10	12403619	0.0162	3.03298e-08	490089	ebi-a-GCST90018926	Type 2 diabetes || id:ebi-a-GCST90018926	TRUE	reported	igd	2	TRUE
22	rs114322470	G	T	G	T	-0.2281	-0.1287	0.0204657	0.0206443	FALSE	FALSE	FALSE	ebi-a-GCST90018906	10	114736670	0.1025	267242	0.2092	Preeclampsia || id:ebi-a-GCST90018906	Preeclampsia	Preeclampsia || ||	TRUE	igd	NA	NA	NA	NA	NA	NA	NA	10	114736670	0.0301	3.23296e-14	490089	ebi-a-GCST90018926	Type 2 diabetes || id:ebi-a-GCST90018926	TRUE	reported	igd	2	TRUE
23	rs115018313	C	T	C	T	0.284	0.0971	0.0309476	0.0317817	FALSE	FALSE	FALSE	ebi-a-GCST90018906	6	32710407	0.0773	267242	0.209	Preeclampsia || id:ebi-a-GCST90018906	Preeclampsia	Preeclampsia || ||	TRUE	igd	NA	NA	NA	NA	NA	NA	NA	6	32710407	0.0238	7.30466e-33	490089	ebi-a-GCST90018926	Type 2 diabetes || id:ebi-a-GCST90018926	TRUE	reported	igd	2	TRUE
24	rs11514706	C	A	C	A	0.0601	0.0283	0.500501	0.498925	FALSE	FALSE	FALSE	ebi-a-GCST90018906	7	15059272	0.0287	267242	0.3236	Preeclampsia || id:ebi-a-GCST90018906	Preeclampsia	Preeclampsia || ||	TRUE	igd	NA	NA	NA	NA	NA	NA	NA	7	15059272	0.0063	8.5487e-22	490089	ebi-a-GCST90018926	Type 2 diabetes || id:ebi-a-GCST90018926	TRUE	reported	igd	2	TRUE
25	rs11607147	C	T	C	T	-0.0411	-0.0553	0.684232	0.686512	FALSE	FALSE	FALSE	ebi-a-GCST90018906	11	65346178	0.0323	267242	0.08688	Preeclampsia || id:ebi-a-GCST90018906	Preeclampsia	Preeclampsia || ||	TRUE	igd	NA	NA	NA	NA	NA	NA	NA	11	65346178	0.0068	1.76401e-09	490089	ebi-a-GCST90018926	Type 2 diabetes || id:ebi-a-GCST90018926	TRUE	reported	igd	2	TRUE
26	rs11651052	G	A	G	A	-0.091	-0.0027	0.589657	0.586519	FALSE	FALSE	FALSE	ebi-a-GCST90018906	17	36102381	0.0293	267242	0.9256	Preeclampsia || id:ebi-a-GCST90018906	Preeclampsia	Preeclampsia || ||	TRUE	igd	NA	NA	NA	NA	NA	NA	NA	17	36102381	0.0065	5.34687e-44	490089	ebi-a-GCST90018926	Type 2 diabetes || id:ebi-a-GCST90018926	TRUE	reported	igd	2	TRUE
27	rs11680058	A	G	A	G	0.0633	0.0363	0.879274	0.879581	FALSE	FALSE	FALSE	ebi-a-GCST90018906	2	16574669	0.0473	267242	0.4435	Preeclampsia || id:ebi-a-GCST90018906	Preeclampsia	Preeclampsia || ||	TRUE	igd	NA	NA	NA	NA	NA	NA	NA	2	16574669	0.0108	4.37804e-09	490089	ebi-a-GCST90018926	Type 2 diabetes || id:ebi-a-GCST90018926	TRUE	reported	igd	2	TRUE
28	rs116947250	A	T	A	T	0.0849	0.0777	0.031514	0.0291024	FALSE	TRUE	FALSE	ebi-a-GCST90018906	5	49673818	0.11	267242	0.4801	Preeclampsia || id:ebi-a-GCST90018906	Preeclampsia	Preeclampsia || ||	TRUE	igd	NA	NA	NA	NA	NA	NA	NA	5	49673818	0.0155	3.926e-08	490089	ebi-a-GCST90018926	Type 2 diabetes || id:ebi-a-GCST90018926	TRUE	reported	igd	2	TRUE
29	rs117430555	T	G	T	G	0.1366	0.0645	0.0336968	0.0338453	FALSE	FALSE	FALSE	ebi-a-GCST90018906	15	57610146	0.0813	267242	0.4276	Preeclampsia || id:ebi-a-GCST90018906	Preeclampsia	Preeclampsia || ||	TRUE	igd	NA	NA	NA	NA	NA	NA	NA	15	57610146	0.0235	5.96101e-09	490089	ebi-a-GCST90018926	Type 2 diabetes || id:ebi-a-GCST90018926	TRUE	reported	igd	2	TRUE
30	rs11802899	A	C	A	C	-0.0497	-0.0087	0.817422	0.823905	FALSE	FALSE	FALSE	ebi-a-GCST90018906	1	22112174	0.04	267242	0.8278	Preeclampsia || id:ebi-a-GCST90018906	Preeclampsia	Preeclampsia || ||	TRUE	igd	NA	NA	NA	NA	NA	NA	NA	1	22112174	0.0077	1.088e-10	490089	ebi-a-GCST90018926	Type 2 diabetes || id:ebi-a-GCST90018926	TRUE	reported	igd	2	TRUE
31	rs11819995	T	C	T	C	0.0493	-0.0066	0.213049	0.212135	FALSE	FALSE	FALSE	ebi-a-GCST90018906	11	128389391	0.0361	267242	0.8541	Preeclampsia || id:ebi-a-GCST90018906	Preeclampsia	Preeclampsia || ||	TRUE	igd	NA	NA	NA	NA	NA	NA	NA	11	128389391	0.0077	1.265e-10	490089	ebi-a-GCST90018926	Type 2 diabetes || id:ebi-a-GCST90018926	TRUE	reported	igd	2	TRUE
32	rs11846158	G	A	G	A	0.037	-0.0488	0.283548	0.277603	FALSE	FALSE	FALSE	ebi-a-GCST90018906	14	103292959	0.0324	267242	0.1322	Preeclampsia || id:ebi-a-GCST90018906	Preeclampsia	Preeclampsia || ||	TRUE	igd	NA	NA	NA	NA	NA	NA	NA	14	103292959	0.0068	4.88596e-08	490089	ebi-a-GCST90018926	Type 2 diabetes || id:ebi-a-GCST90018926	TRUE	reported	igd	2	TRUE
33	rs12001437	C	T	C	T	0.0367	-0.0051	0.413559	0.407649	FALSE	FALSE	FALSE	ebi-a-GCST90018906	9	34074476	0.0294	267242	0.8617	Preeclampsia || id:ebi-a-GCST90018906	Preeclampsia	Preeclampsia || ||	TRUE	igd	NA	NA	NA	NA	NA	NA	NA	9	34074476	0.0064	1.01501e-08	490089	ebi-a-GCST90018926	Type 2 diabetes || id:ebi-a-GCST90018926	TRUE	reported	igd	2	TRUE
34	rs12108088	A	G	A	G	-0.0365	-0.0115	0.439211	0.431127	FALSE	FALSE	FALSE	ebi-a-GCST90018906	3	64722045	0.0301	267242	0.7031	Preeclampsia || id:ebi-a-GCST90018906	Preeclampsia	Preeclampsia || ||	TRUE	igd	NA	NA	NA	NA	NA	NA	NA	3	64722045	0.0065	2.21202e-08	490089	ebi-a-GCST90018926	Type 2 diabetes || id:ebi-a-GCST90018926	TRUE	reported	igd	2	TRUE
35	rs1215468	G	A	G	A	-0.0749	0.0128	0.287639	0.288886	FALSE	FALSE	FALSE	ebi-a-GCST90018906	13	80707429	0.0312	267242	0.681	Preeclampsia || id:ebi-a-GCST90018906	Preeclampsia	Preeclampsia || ||	TRUE	igd	NA	NA	NA	NA	NA	NA	NA	13	80707429	0.0069	3.91291e-27	490089	ebi-a-GCST90018926	Type 2 diabetes || id:ebi-a-GCST90018926	TRUE	reported	igd	2	TRUE
36	rs12441261	A	C	A	C	-0.0435	-0.0297	0.248102	0.235087	FALSE	FALSE	FALSE	ebi-a-GCST90018906	15	93834743	0.0387	267242	0.4429	Preeclampsia || id:ebi-a-GCST90018906	Preeclampsia	Preeclampsia || ||	TRUE	igd	NA	NA	NA	NA	NA	NA	NA	15	93834743	0.0074	4.50298e-09	490089	ebi-a-GCST90018926	Type 2 diabetes || id:ebi-a-GCST90018926	TRUE	reported	igd	2	TRUE
37	rs12453376	G	A	G	A	0.0581	0.0231	0.2041	0.201379	FALSE	FALSE	FALSE	ebi-a-GCST90018906	17	4032785	0.0361	267242	0.5232	Preeclampsia || id:ebi-a-GCST90018906	Preeclampsia	Preeclampsia || ||	TRUE	igd	NA	NA	NA	NA	NA	NA	NA	17	4032785	0.0076	2.33292e-14	490089	ebi-a-GCST90018926	Type 2 diabetes || id:ebi-a-GCST90018926	TRUE	reported	igd	2	TRUE
38	rs12546365	C	T	C	T	-0.0381	-0.0577	0.55818	0.551632	FALSE	FALSE	FALSE	ebi-a-GCST90018906	8	95911477	0.0286	267242	0.04338	Preeclampsia || id:ebi-a-GCST90018906	Preeclampsia	Preeclampsia || ||	TRUE	igd	NA	NA	NA	NA	NA	NA	NA	8	95911477	0.0065	4.65704e-09	490089	ebi-a-GCST90018926	Type 2 diabetes || id:ebi-a-GCST90018926	TRUE	reported	igd	2	TRUE
39	rs12578595	T	C	T	C	-0.0715	0.0232	0.222896	0.219023	FALSE	FALSE	FALSE	ebi-a-GCST90018906	12	27964996	0.0358	267242	0.5163	Preeclampsia || id:ebi-a-GCST90018906	Preeclampsia	Preeclampsia || ||	TRUE	igd	NA	NA	NA	NA	NA	NA	NA	12	27964996	0.0073	1.72584e-22	490089	ebi-a-GCST90018926	Type 2 diabetes || id:ebi-a-GCST90018926	TRUE	reported	igd	2	TRUE
40	rs1260326	C	T	C	T	0.071	-0.0723	0.571429	0.577514	FALSE	FALSE	FALSE	ebi-a-GCST90018906	2	27730940	0.0294	267242	0.0138099	Preeclampsia || id:ebi-a-GCST90018906	Preeclampsia	Preeclampsia || ||	TRUE	igd	NA	NA	NA	NA	NA	NA	NA	2	27730940	0.0064	6.44021e-29	490089	ebi-a-GCST90018926	Type 2 diabetes || id:ebi-a-GCST90018926	TRUE	reported	igd	2	TRUE
41	rs12625671	C	T	C	T	0.0565	-0.0021	0.203237	0.179616	FALSE	FALSE	FALSE	ebi-a-GCST90018906	20	43003122	0.0409	267242	0.9583	Preeclampsia || id:ebi-a-GCST90018906	Preeclampsia	Preeclampsia || ||	TRUE	igd	TRUE	rs12625671	rs36112520	C	T	A	G	20	42994812	0.0076	1.0539e-13	490089	ebi-a-GCST90018926	Type 2 diabetes || id:ebi-a-GCST90018926	TRUE	reported	igd	2	TRUE
42	rs12662968	T	A	T	A	-0.0548	0.0337	0.505259	0.502115	FALSE	TRUE	TRUE	ebi-a-GCST90018906	6	137288760	0.0286	267242	0.2396	Preeclampsia || id:ebi-a-GCST90018906	Preeclampsia	Preeclampsia || ||	TRUE	igd	NA	NA	NA	NA	NA	NA	NA	6	137288760	0.0063	6.16169e-18	490089	ebi-a-GCST90018926	Type 2 diabetes || id:ebi-a-GCST90018926	TRUE	reported	igd	2	FALSE
43	rs12692723	G	C	G	C	0.0436	0.0457	0.311541	0.306223	FALSE	TRUE	FALSE	ebi-a-GCST90018906	2	165437736	0.0324	267242	0.158	Preeclampsia || id:ebi-a-GCST90018906	Preeclampsia	Preeclampsia || ||	TRUE	igd	NA	NA	NA	NA	NA	NA	NA	2	165437736	0.0068	1.798e-10	490089	ebi-a-GCST90018926	Type 2 diabetes || id:ebi-a-GCST90018926	TRUE	reported	igd	2	TRUE
44	rs12698897	A	T	A	T	0.0586	-0.005	0.256189	0.254418	FALSE	TRUE	FALSE	ebi-a-GCST90018906	7	69783013	0.0327	267242	0.8786	Preeclampsia || id:ebi-a-GCST90018906	Preeclampsia	Preeclampsia || ||	TRUE	igd	NA	NA	NA	NA	NA	NA	NA	7	69783013	0.0071	1.2331e-16	490089	ebi-a-GCST90018926	Type 2 diabetes || id:ebi-a-GCST90018926	TRUE	reported	igd	2	TRUE
45	rs12763565	G	T	G	T	0.0624	0.0167	0.134488	0.138099	FALSE	FALSE	FALSE	ebi-a-GCST90018906	10	94520143	0.039	267242	0.669	Preeclampsia || id:ebi-a-GCST90018906	Preeclampsia	Preeclampsia || ||	TRUE	igd	NA	NA	NA	NA	NA	NA	NA	10	94520143	0.01	4.49997e-10	490089	ebi-a-GCST90018926	Type 2 diabetes || id:ebi-a-GCST90018926	TRUE	reported	igd	2	TRUE
46	rs12910361	G	A	G	A	0.0696	-0.0382	0.62609	0.634213	FALSE	FALSE	FALSE	ebi-a-GCST90018906	15	77782335	0.0304	267242	0.2097	Preeclampsia || id:ebi-a-GCST90018906	Preeclampsia	Preeclampsia || ||	TRUE	igd	NA	NA	NA	NA	NA	NA	NA	15	77782335	0.0066	3.87525e-26	490089	ebi-a-GCST90018926	Type 2 diabetes || id:ebi-a-GCST90018926	TRUE	reported	igd	2	TRUE
47	rs13073970	T	G	T	G	-0.0499	-0.0013	0.193647	0.19403	FALSE	FALSE	FALSE	ebi-a-GCST90018906	3	170630520	0.0363	267242	0.9724	Preeclampsia || id:ebi-a-GCST90018906	Preeclampsia	Preeclampsia || ||	TRUE	igd	NA	NA	NA	NA	NA	NA	NA	3	170630520	0.008	4.99103e-10	490089	ebi-a-GCST90018926	Type 2 diabetes || id:ebi-a-GCST90018926	TRUE	reported	igd	2	TRUE
48	rs13086642	A	G	A	G	-0.0599	0.0008	0.092455	0.0905097	FALSE	FALSE	FALSE	ebi-a-GCST90018906	3	187705040	0.0503	267242	0.9869	Preeclampsia || id:ebi-a-GCST90018906	Preeclampsia	Preeclampsia || ||	TRUE	igd	NA	NA	NA	NA	NA	NA	NA	3	187705040	0.0101	3.53704e-09	490089	ebi-a-GCST90018926	Type 2 diabetes || id:ebi-a-GCST90018926	TRUE	reported	igd	2	TRUE
49	rs13162708	T	C	T	C	0.0546	0.0559	0.208377	0.197886	FALSE	FALSE	FALSE	ebi-a-GCST90018906	5	87943345	0.0414	267242	0.1776	Preeclampsia || id:ebi-a-GCST90018906	Preeclampsia	Preeclampsia || ||	TRUE	igd	NA	NA	NA	NA	NA	NA	NA	5	87943345	0.0075	4.28253e-13	490089	ebi-a-GCST90018926	Type 2 diabetes || id:ebi-a-GCST90018926	TRUE	reported	igd	2	TRUE
50	rs13266634	T	C	T	C	-0.1053	0.0182	0.348803	0.346153	FALSE	FALSE	FALSE	ebi-a-GCST90018906	8	118184783	0.0297	267242	0.5408	Preeclampsia || id:ebi-a-GCST90018906	Preeclampsia	Preeclampsia || ||	TRUE	igd	NA	NA	NA	NA	NA	NA	NA	8	118184783	0.0065	1.96698e-59	490089	ebi-a-GCST90018926	Type 2 diabetes || id:ebi-a-GCST90018926	TRUE	reported	igd	2	TRUE
51	rs13292347	C	T	C	T	-0.0727	0.007	0.0708271	0.0716725	FALSE	FALSE	FALSE	ebi-a-GCST90018906	9	81908202	0.0494	267242	0.887	Preeclampsia || id:ebi-a-GCST90018906	Preeclampsia	Preeclampsia || ||	TRUE	igd	NA	NA	NA	NA	NA	NA	NA	9	81908202	0.0122	2.56502e-09	490089	ebi-a-GCST90018926	Type 2 diabetes || id:ebi-a-GCST90018926	TRUE	reported	igd	2	TRUE
52	rs1362891	A	G	A	G	-0.0821	-0.0429	0.0714984	0.0696524	FALSE	FALSE	FALSE	ebi-a-GCST90018906	8	41666299	0.0561	267242	0.4451	Preeclampsia || id:ebi-a-GCST90018906	Preeclampsia	Preeclampsia || ||	TRUE	igd	NA	NA	NA	NA	NA	NA	NA	8	41666299	0.0117	2.08209e-12	490089	ebi-a-GCST90018926	Type 2 diabetes || id:ebi-a-GCST90018926	TRUE	reported	igd	2	TRUE
53	rs139722172	G	C	G	C	-0.0786	0.0098	0.186009	0.186602	FALSE	TRUE	FALSE	ebi-a-GCST90018906	7	102410477	0.0388	267242	0.8012	Preeclampsia || id:ebi-a-GCST90018906	Preeclampsia	Preeclampsia || ||	TRUE	igd	NA	NA	NA	NA	NA	NA	NA	7	102410477	0.0111	1.81719e-12	490089	ebi-a-GCST90018926	Type 2 diabetes || id:ebi-a-GCST90018926	TRUE	reported	igd	2	TRUE
54	rs140896965	T	C	T	C	-0.2313	0.0278	0.0187073	0.0190586	FALSE	FALSE	FALSE	ebi-a-GCST90018906	20	57648366	0.085	267242	0.743599	Preeclampsia || id:ebi-a-GCST90018906	Preeclampsia	Preeclampsia || ||	TRUE	igd	NA	NA	NA	NA	NA	NA	NA	20	57648366	0.0279	1.25401e-16	490089	ebi-a-GCST90018926	Type 2 diabetes || id:ebi-a-GCST90018926	TRUE	reported	igd	2	TRUE
55	rs141330165	T	C	T	C	-0.1202	-0.0351	0.0560573	0.0574645	FALSE	FALSE	FALSE	ebi-a-GCST90018906	4	85299808	0.0728	267242	0.6298	Preeclampsia || id:ebi-a-GCST90018906	Preeclampsia	Preeclampsia || ||	TRUE	igd	NA	NA	NA	NA	NA	NA	NA	4	85299808	0.0168	8.50942e-13	490089	ebi-a-GCST90018926	Type 2 diabetes || id:ebi-a-GCST90018926	TRUE	reported	igd	2	TRUE
56	rs142682088	A	G	A	G	-0.1263	0.0191	0.0401343	0.0400016	FALSE	FALSE	FALSE	ebi-a-GCST90018906	22	30170655	0.0755	267242	0.8001	Preeclampsia || id:ebi-a-GCST90018906	Preeclampsia	Preeclampsia || ||	TRUE	igd	NA	NA	NA	NA	NA	NA	NA	22	30170655	0.0217	6.02005e-09	490089	ebi-a-GCST90018926	Type 2 diabetes || id:ebi-a-GCST90018926	TRUE	reported	igd	2	TRUE
57	rs143708136	T	C	T	C	0.2321	-0.2167	0.0116967	0.0117558	FALSE	FALSE	FALSE	ebi-a-GCST90018906	16	12185129	0.1533	267242	0.1575	Preeclampsia || id:ebi-a-GCST90018906	Preeclampsia	Preeclampsia || ||	TRUE	igd	NA	NA	NA	NA	NA	NA	NA	16	12185129	0.042	3.2e-08	490089	ebi-a-GCST90018926	Type 2 diabetes || id:ebi-a-GCST90018926	TRUE	reported	igd	2	TRUE
58	rs146733600	T	C	T	C	0.1974	0.2242	0.0153401	0.0153712	FALSE	FALSE	FALSE	ebi-a-GCST90018906	6	32573760	0.1262	267242	0.0757199	Preeclampsia || id:ebi-a-GCST90018906	Preeclampsia	Preeclampsia || ||	TRUE	igd	NA	NA	NA	NA	NA	NA	NA	6	32573760	0.036	4.13105e-08	490089	ebi-a-GCST90018926	Type 2 diabetes || id:ebi-a-GCST90018926	TRUE	reported	igd	2	TRUE
59	rs149336329	T	G	T	G	-0.1063	-0.0156	0.0459427	0.0450976	FALSE	FALSE	FALSE	ebi-a-GCST90018906	15	52587740	0.076	267242	0.8374	Preeclampsia || id:ebi-a-GCST90018906	Preeclampsia	Preeclampsia || ||	TRUE	igd	NA	NA	NA	NA	NA	NA	NA	15	52587740	0.0148	7.97444e-13	490089	ebi-a-GCST90018926	Type 2 diabetes || id:ebi-a-GCST90018926	TRUE	reported	igd	2	TRUE
60	rs1515104	A	T	A	T	0.0754	0.0427	0.719318	0.710257	FALSE	TRUE	FALSE	ebi-a-GCST90018906	2	227092405	0.0306	267242	0.1619	Preeclampsia || id:ebi-a-GCST90018906	Preeclampsia	Preeclampsia || ||	TRUE	igd	NA	NA	NA	NA	NA	NA	NA	2	227092405	0.0078	6.5675e-22	490089	ebi-a-GCST90018926	Type 2 diabetes || id:ebi-a-GCST90018926	TRUE	reported	igd	2	TRUE
61	rs1567353	G	C	G	C	0.0403	0.0761	0.340343	0.338356	FALSE	TRUE	FALSE	ebi-a-GCST90018906	9	1033773	0.0302	267242	0.0117801	Preeclampsia || id:ebi-a-GCST90018906	Preeclampsia	Preeclampsia || ||	TRUE	igd	NA	NA	NA	NA	NA	NA	NA	9	1033773	0.0065	7.24703e-10	490089	ebi-a-GCST90018926	Type 2 diabetes || id:ebi-a-GCST90018926	TRUE	reported	igd	2	TRUE
62	rs1574285	T	G	T	G	-0.065	0.0133	0.583008	0.58356	FALSE	FALSE	FALSE	ebi-a-GCST90018906	9	4283137	0.0287	267242	0.6427	Preeclampsia || id:ebi-a-GCST90018906	Preeclampsia	Preeclampsia || ||	TRUE	igd	NA	NA	NA	NA	NA	NA	NA	9	4283137	0.0063	1.17301e-24	490089	ebi-a-GCST90018926	Type 2 diabetes || id:ebi-a-GCST90018926	TRUE	reported	igd	2	TRUE
63	rs16858462	C	G	C	G	0.0738	0.0568	0.0525964	0.0490379	FALSE	TRUE	FALSE	ebi-a-GCST90018906	2	218783532	0.1105	267242	0.607	Preeclampsia || id:ebi-a-GCST90018906	Preeclampsia	Preeclampsia || ||	TRUE	igd	NA	NA	NA	NA	NA	NA	NA	2	218783532	0.0134	3.57998e-08	490089	ebi-a-GCST90018926	Type 2 diabetes || id:ebi-a-GCST90018926	TRUE	reported	igd	2	TRUE
64	rs17036160	T	C	T	C	-0.1092	-0.0076	0.105331	0.108682	FALSE	FALSE	FALSE	ebi-a-GCST90018906	3	12329783	0.0417	267242	0.8564	Preeclampsia || id:ebi-a-GCST90018906	Preeclampsia	Preeclampsia || ||	TRUE	igd	NA	NA	NA	NA	NA	NA	NA	3	12329783	0.0112	1.73301e-22	490089	ebi-a-GCST90018926	Type 2 diabetes || id:ebi-a-GCST90018926	TRUE	reported	igd	2	TRUE
65	rs1707498	A	C	A	C	-0.0499	0.003	0.449132	0.448168	FALSE	FALSE	FALSE	ebi-a-GCST90018906	12	71478626	0.0286	267242	0.9151	Preeclampsia || id:ebi-a-GCST90018906	Preeclampsia	Preeclampsia || ||	TRUE	igd	NA	NA	NA	NA	NA	NA	NA	12	71478626	0.0063	1.47197e-15	490089	ebi-a-GCST90018926	Type 2 diabetes || id:ebi-a-GCST90018926	TRUE	reported	igd	2	TRUE
66	rs17101591	T	C	T	C	-0.0683	-0.0383	0.0577437	0.052975	FALSE	FALSE	FALSE	ebi-a-GCST90018906	10	122947203	0.0805	267242	0.6343	Preeclampsia || id:ebi-a-GCST90018906	Preeclampsia	Preeclampsia || ||	TRUE	igd	NA	NA	NA	NA	NA	NA	NA	10	122947203	0.0114	2.41301e-09	490089	ebi-a-GCST90018926	Type 2 diabetes || id:ebi-a-GCST90018926	TRUE	reported	igd	2	TRUE
67	rs17168486	T	C	T	C	0.0626	0.0256	0.238504	0.231353	FALSE	FALSE	FALSE	ebi-a-GCST90018906	7	14898282	0.0354	267242	0.4703	Preeclampsia || id:ebi-a-GCST90018906	Preeclampsia	Preeclampsia || ||	TRUE	igd	NA	NA	NA	NA	NA	NA	NA	7	14898282	0.0071	1.5729e-18	490089	ebi-a-GCST90018926	Type 2 diabetes || id:ebi-a-GCST90018926	TRUE	reported	igd	2	TRUE
68	rs17496664	T	C	T	C	-0.0468	0.0051	0.277089	0.287072	FALSE	FALSE	FALSE	ebi-a-GCST90018906	6	76199697	0.0315	267242	0.8718	Preeclampsia || id:ebi-a-GCST90018906	Preeclampsia	Preeclampsia || ||	TRUE	igd	NA	NA	NA	NA	NA	NA	NA	6	76199697	0.0085	3.66404e-08	490089	ebi-a-GCST90018926	Type 2 diabetes || id:ebi-a-GCST90018926	TRUE	reported	igd	2	TRUE
69	rs1776899	A	G	A	G	0.0899	-0.0312	0.943992	0.947426	FALSE	FALSE	FALSE	ebi-a-GCST90018906	6	34193230	0.0779	267242	0.6889	Preeclampsia || id:ebi-a-GCST90018906	Preeclampsia	Preeclampsia || ||	TRUE	igd	NA	NA	NA	NA	NA	NA	NA	6	34193230	0.012	7.6366e-14	490089	ebi-a-GCST90018926	Type 2 diabetes || id:ebi-a-GCST90018926	TRUE	reported	igd	2	TRUE
70	rs1794138	G	T	G	T	-0.0449	0.0052	0.516893	0.515653	FALSE	FALSE	FALSE	ebi-a-GCST90018906	11	49910841	0.0449	267242	0.9074	Preeclampsia || id:ebi-a-GCST90018906	Preeclampsia	Preeclampsia || ||	TRUE	igd	NA	NA	NA	NA	NA	NA	NA	11	49910841	0.0078	6.93298e-09	490089	ebi-a-GCST90018926	Type 2 diabetes || id:ebi-a-GCST90018926	TRUE	reported	igd	2	TRUE
71	rs1861410	T	C	T	C	-0.0372	-0.0202	0.573342	0.573348	FALSE	FALSE	FALSE	ebi-a-GCST90018906	2	58933591	0.0288	267242	0.483499	Preeclampsia || id:ebi-a-GCST90018906	Preeclampsia	Preeclampsia || ||	TRUE	igd	NA	NA	NA	NA	NA	NA	NA	2	58933591	0.0064	4.66896e-09	490089	ebi-a-GCST90018926	Type 2 diabetes || id:ebi-a-GCST90018926	TRUE	reported	igd	2	TRUE
72	rs1966265	A	G	A	G	-0.0465	-0.0154	0.322278	0.312428	FALSE	FALSE	FALSE	ebi-a-GCST90018906	5	176516631	0.033	267242	0.6402	Preeclampsia || id:ebi-a-GCST90018906	Preeclampsia	Preeclampsia || ||	TRUE	igd	NA	NA	NA	NA	NA	NA	NA	5	176516631	0.0068	6.92468e-12	490089	ebi-a-GCST90018926	Type 2 diabetes || id:ebi-a-GCST90018926	TRUE	reported	igd	2	TRUE
73	rs1977832	T	G	T	G	-0.1118	0.0024	0.502983	0.494594	FALSE	FALSE	FALSE	ebi-a-GCST90018906	10	94463779	0.0287	267242	0.9339	Preeclampsia || id:ebi-a-GCST90018906	Preeclampsia	Preeclampsia || ||	TRUE	igd	NA	NA	NA	NA	NA	NA	NA	10	94463779	0.0065	2.73401e-65	490089	ebi-a-GCST90018926	Type 2 diabetes || id:ebi-a-GCST90018926	TRUE	reported	igd	2	TRUE
74	rs2010825	C	T	C	T	0.0411	0.0579	0.519789	0.5157	FALSE	FALSE	FALSE	ebi-a-GCST90018906	7	44188220	0.0286	267242	0.0430804	Preeclampsia || id:ebi-a-GCST90018906	Preeclampsia	Preeclampsia || ||	TRUE	igd	NA	NA	NA	NA	NA	NA	NA	7	44188220	0.0063	8.62184e-11	490089	ebi-a-GCST90018926	Type 2 diabetes || id:ebi-a-GCST90018926	TRUE	reported	igd	2	TRUE
75	rs2034761	G	T	G	T	-0.0375	0.0233	0.429369	0.424033	FALSE	FALSE	FALSE	ebi-a-GCST90018906	2	234364426	0.0292	267242	0.4253	Preeclampsia || id:ebi-a-GCST90018906	Preeclampsia	Preeclampsia || ||	TRUE	igd	NA	NA	NA	NA	NA	NA	NA	2	234364426	0.0063	3.28897e-09	490089	ebi-a-GCST90018926	Type 2 diabetes || id:ebi-a-GCST90018926	TRUE	reported	igd	2	TRUE
76	rs2115107	A	G	A	G	0.0451	0.0324	0.372125	0.372962	FALSE	FALSE	FALSE	ebi-a-GCST90018906	19	7968168	0.0294	267242	0.2693	Preeclampsia || id:ebi-a-GCST90018906	Preeclampsia	Preeclampsia || ||	TRUE	igd	NA	NA	NA	NA	NA	NA	NA	19	7968168	0.0065	4.69786e-12	490089	ebi-a-GCST90018926	Type 2 diabetes || id:ebi-a-GCST90018926	TRUE	reported	igd	2	TRUE
77	rs2237897	T	C	T	C	-0.2678	-0.0542	0.249812	0.235157	FALSE	FALSE	FALSE	ebi-a-GCST90018906	11	2858546	0.0579	267242	0.3492	Preeclampsia || id:ebi-a-GCST90018906	Preeclampsia	Preeclampsia || ||	TRUE	igd	NA	NA	NA	NA	NA	NA	NA	11	2858546	0.009	1.2388e-196	490089	ebi-a-GCST90018926	Type 2 diabetes || id:ebi-a-GCST90018926	TRUE	reported	igd	2	TRUE
78	rs2270162	G	C	G	C	0.0683	0.003	0.0724056	0.0686782	FALSE	TRUE	FALSE	ebi-a-GCST90018906	7	69061966	0.0617	267242	0.9607	Preeclampsia || id:ebi-a-GCST90018906	Preeclampsia	Preeclampsia || ||	TRUE	igd	NA	NA	NA	NA	NA	NA	NA	7	69061966	0.0107	2.09701e-10	490089	ebi-a-GCST90018926	Type 2 diabetes || id:ebi-a-GCST90018926	TRUE	reported	igd	2	TRUE
79	rs2382249	G	A	G	A	-0.0465	-0.0223	0.217601	0.208596	FALSE	FALSE	FALSE	ebi-a-GCST90018906	2	149515723	0.0543	267242	0.6807	Preeclampsia || id:ebi-a-GCST90018906	Preeclampsia	Preeclampsia || ||	TRUE	igd	NA	NA	NA	NA	NA	NA	NA	2	149515723	0.0082	1.28499e-08	490089	ebi-a-GCST90018926	Type 2 diabetes || id:ebi-a-GCST90018926	TRUE	reported	igd	2	TRUE
80	rs243018	G	C	G	C	0.0492	-0.0362	0.509473	0.501637	FALSE	TRUE	TRUE	ebi-a-GCST90018906	2	60586707	0.0289	267242	0.2101	Preeclampsia || id:ebi-a-GCST90018906	Preeclampsia	Preeclampsia || ||	TRUE	igd	NA	NA	NA	NA	NA	NA	NA	2	60586707	0.0066	6.4003e-14	490089	ebi-a-GCST90018926	Type 2 diabetes || id:ebi-a-GCST90018926	TRUE	reported	igd	2	FALSE
81	rs2578011	T	C	T	C	-0.0693	0.0312	0.204526	0.199703	FALSE	FALSE	FALSE	ebi-a-GCST90018906	3	64004819	0.0358	267242	0.3832	Preeclampsia || id:ebi-a-GCST90018906	Preeclampsia	Preeclampsia || ||	TRUE	igd	NA	NA	NA	NA	NA	NA	NA	3	64004819	0.0074	1.05999e-20	490089	ebi-a-GCST90018926	Type 2 diabetes || id:ebi-a-GCST90018926	TRUE	reported	igd	2	TRUE
82	rs2583938	A	T	A	T	0.0692	-0.0095	0.185271	0.17841	FALSE	TRUE	FALSE	ebi-a-GCST90018906	12	66215214	0.0411	267242	0.8178	Preeclampsia || id:ebi-a-GCST90018906	Preeclampsia	Preeclampsia || ||	TRUE	igd	NA	NA	NA	NA	NA	NA	NA	12	66215214	0.0077	2.96415e-19	490089	ebi-a-GCST90018926	Type 2 diabetes || id:ebi-a-GCST90018926	TRUE	reported	igd	2	TRUE
83	rs2648731	A	G	A	G	0.0647	-0.0103	0.240353	0.237249	FALSE	FALSE	FALSE	ebi-a-GCST90018906	5	52072194	0.0348	267242	0.766999	Preeclampsia || id:ebi-a-GCST90018906	Preeclampsia	Preeclampsia || ||	TRUE	igd	NA	NA	NA	NA	NA	NA	NA	5	52072194	0.0072	3.46897e-19	490089	ebi-a-GCST90018926	Type 2 diabetes || id:ebi-a-GCST90018926	TRUE	reported	igd	2	TRUE
84	rs2706710	T	C	T	C	0.0495	0.0078	0.161364	0.163487	FALSE	FALSE	FALSE	ebi-a-GCST90018906	17	65641651	0.0382	267242	0.8379	Preeclampsia || id:ebi-a-GCST90018906	Preeclampsia	Preeclampsia || ||	TRUE	igd	NA	NA	NA	NA	NA	NA	NA	17	65641651	0.0088	1.962e-08	490089	ebi-a-GCST90018926	Type 2 diabetes || id:ebi-a-GCST90018926	TRUE	reported	igd	2	TRUE
85	rs2796441	A	G	A	G	-0.0679	-0.0164	0.472771	0.466507	FALSE	FALSE	FALSE	ebi-a-GCST90018906	9	84308948	0.0288	267242	0.5673	Preeclampsia || id:ebi-a-GCST90018906	Preeclampsia	Preeclampsia || ||	TRUE	igd	NA	NA	NA	NA	NA	NA	NA	9	84308948	0.0063	1.10892e-26	490089	ebi-a-GCST90018926	Type 2 diabetes || id:ebi-a-GCST90018926	TRUE	reported	igd	2	TRUE
86	rs2815625	A	C	A	C	0.0348	-0.0477	0.453483	0.449234	FALSE	FALSE	FALSE	ebi-a-GCST90018906	10	12598322	0.0288	267242	0.0975911	Preeclampsia || id:ebi-a-GCST90018906	Preeclampsia	Preeclampsia || ||	TRUE	igd	NA	NA	NA	NA	NA	NA	NA	10	12598322	0.0063	3.50098e-08	490089	ebi-a-GCST90018926	Type 2 diabetes || id:ebi-a-GCST90018926	TRUE	reported	igd	2	TRUE
87	rs28375915	A	G	A	G	-0.0498	0.0372	0.476839	0.479118	FALSE	FALSE	FALSE	ebi-a-GCST90018906	22	50354255	0.0427	267242	0.3839	Preeclampsia || id:ebi-a-GCST90018906	Preeclampsia	Preeclampsia || ||	TRUE	igd	NA	NA	NA	NA	NA	NA	NA	22	50354255	0.0077	1.20701e-10	490089	ebi-a-GCST90018926	Type 2 diabetes || id:ebi-a-GCST90018926	TRUE	reported	igd	2	TRUE
88	rs28637955	G	A	G	A	-0.067	0.028	0.373478	0.374159	FALSE	FALSE	FALSE	ebi-a-GCST90018906	20	62447327	0.0467	267242	0.5487	Preeclampsia || id:ebi-a-GCST90018906	Preeclampsia	Preeclampsia || ||	TRUE	igd	NA	NA	NA	NA	NA	NA	NA	20	62447327	0.0118	1.31299e-08	490089	ebi-a-GCST90018926	Type 2 diabetes || id:ebi-a-GCST90018926	TRUE	reported	igd	2	TRUE
89	rs28642213	G	A	G	A	0.1006	-0.0048	0.773252	0.768449	FALSE	FALSE	FALSE	ebi-a-GCST90018906	9	139248082	0.0324	267242	0.8817	Preeclampsia || id:ebi-a-GCST90018906	Preeclampsia	Preeclampsia || ||	TRUE	igd	NA	NA	NA	NA	NA	NA	NA	9	139248082	0.0079	3.80365e-37	490089	ebi-a-GCST90018926	Type 2 diabetes || id:ebi-a-GCST90018926	TRUE	reported	igd	2	TRUE
90	rs3110641	G	A	G	A	0.0598	0.0335	0.76149	0.764475	FALSE	FALSE	FALSE	ebi-a-GCST90018906	17	36047417	0.0344	267242	0.3298	Preeclampsia || id:ebi-a-GCST90018906	Preeclampsia	Preeclampsia || ||	TRUE	igd	NA	NA	NA	NA	NA	NA	NA	17	36047417	0.0072	1.33506e-16	490089	ebi-a-GCST90018926	Type 2 diabetes || id:ebi-a-GCST90018926	TRUE	reported	igd	2	TRUE
91	rs340874	C	T	C	T	0.0535	0.0388	0.493303	0.496973	FALSE	FALSE	FALSE	ebi-a-GCST90018906	1	214159256	0.0287	267242	0.1759	Preeclampsia || id:ebi-a-GCST90018906	Preeclampsia	Preeclampsia || ||	TRUE	igd	NA	NA	NA	NA	NA	NA	NA	1	214159256	0.0063	3.51075e-17	490089	ebi-a-GCST90018926	Type 2 diabetes || id:ebi-a-GCST90018926	TRUE	reported	igd	2	TRUE
92	rs348330	A	G	A	G	-0.0539	-0.0328	0.543403	0.554296	FALSE	FALSE	FALSE	ebi-a-GCST90018906	1	229672955	0.0298	267242	0.2723	Preeclampsia || id:ebi-a-GCST90018906	Preeclampsia	Preeclampsia || ||	TRUE	igd	NA	NA	NA	NA	NA	NA	NA	1	229672955	0.0068	3.35583e-15	490089	ebi-a-GCST90018926	Type 2 diabetes || id:ebi-a-GCST90018926	TRUE	reported	igd	2	TRUE
93	rs34872471	C	T	C	T	0.2972	0.1157	0.207525	0.213665	FALSE	FALSE	FALSE	ebi-a-GCST90018906	10	114754071	0.0347	267242	0.000857196	Preeclampsia || id:ebi-a-GCST90018906	Preeclampsia	Preeclampsia || ||	TRUE	igd	NA	NA	NA	NA	NA	NA	NA	10	114754071	0.0091	1e-200	490089	ebi-a-GCST90018926	Type 2 diabetes || id:ebi-a-GCST90018926	TRUE	reported	igd	2	TRUE
94	rs35352848	C	T	C	T	-0.0881	-0.0097	0.213447	0.216168	FALSE	FALSE	FALSE	ebi-a-GCST90018906	3	23455582	0.0327	267242	0.767701	Preeclampsia || id:ebi-a-GCST90018906	Preeclampsia	Preeclampsia || ||	TRUE	igd	NA	NA	NA	NA	NA	NA	NA	3	23455582	0.0078	1.36207e-29	490089	ebi-a-GCST90018926	Type 2 diabetes || id:ebi-a-GCST90018926	TRUE	reported	igd	2	TRUE
95	rs35385487	G	A	G	A	-0.076	0.0282	0.11622	0.106011	FALSE	FALSE	FALSE	ebi-a-GCST90018906	4	1286339	0.061	267242	0.6445	Preeclampsia || id:ebi-a-GCST90018906	Preeclampsia	Preeclampsia || ||	TRUE	igd	NA	NA	NA	NA	NA	NA	NA	4	1286339	0.0089	1.47096e-17	490089	ebi-a-GCST90018926	Type 2 diabetes || id:ebi-a-GCST90018926	TRUE	reported	igd	2	TRUE
96	rs35473599	A	G	A	G	0.0553	0.0358	0.182945	0.188652	FALSE	FALSE	FALSE	ebi-a-GCST90018906	7	74088893	0.0355	267242	0.3132	Preeclampsia || id:ebi-a-GCST90018906	Preeclampsia	Preeclampsia || ||	TRUE	igd	NA	NA	NA	NA	NA	NA	NA	7	74088893	0.0093	2.66502e-09	490089	ebi-a-GCST90018926	Type 2 diabetes || id:ebi-a-GCST90018926	TRUE	reported	igd	2	TRUE
97	rs35895680	A	C	A	C	-0.0584	0.0137	0.24391	0.252829	FALSE	FALSE	FALSE	ebi-a-GCST90018906	17	47060322	0.032	267242	0.668599	Preeclampsia || id:ebi-a-GCST90018906	Preeclampsia	Preeclampsia || ||	TRUE	igd	NA	NA	NA	NA	NA	NA	NA	17	47060322	0.0087	2.44399e-11	490089	ebi-a-GCST90018926	Type 2 diabetes || id:ebi-a-GCST90018926	TRUE	reported	igd	2	TRUE
98	rs35917376	A	T	A	T	0.0428	-0.0056	0.717917	0.724058	FALSE	TRUE	FALSE	ebi-a-GCST90018906	15	75595357	0.035	267242	0.8722	Preeclampsia || id:ebi-a-GCST90018906	Preeclampsia	Preeclampsia || ||	TRUE	igd	NA	NA	NA	NA	NA	NA	NA	15	75595357	0.0072	2.857e-09	490089	ebi-a-GCST90018926	Type 2 diabetes || id:ebi-a-GCST90018926	TRUE	reported	igd	2	TRUE
99	rs3743140	A	G	A	G	0.0623	0.0116	0.152268	0.147106	FALSE	FALSE	FALSE	ebi-a-GCST90018906	15	40616742	0.0428	267242	0.7867	Preeclampsia || id:ebi-a-GCST90018906	Preeclampsia	Preeclampsia || ||	TRUE	igd	NA	NA	NA	NA	NA	NA	NA	15	40616742	0.0082	3.83972e-14	490089	ebi-a-GCST90018926	Type 2 diabetes || id:ebi-a-GCST90018926	TRUE	reported	igd	2	TRUE
100	rs3751297	A	G	A	G	0.052	0.0237	0.241048	0.245694	FALSE	FALSE	FALSE	ebi-a-GCST90018906	12	133088165	0.0325	267242	0.4655	Preeclampsia || id:ebi-a-GCST90018906	Preeclampsia	Preeclampsia || ||	TRUE	igd	NA	NA	NA	NA	NA	NA	NA	12	133088165	0.0081	1.16799e-10	490089	ebi-a-GCST90018926	Type 2 diabetes || id:ebi-a-GCST90018926	TRUE	reported	igd	2	TRUE
101	rs3764002	T	C	T	C	-0.0475	-0.0097	0.337603	0.331414	FALSE	FALSE	FALSE	ebi-a-GCST90018906	12	108618630	0.0306	267242	0.752101	Preeclampsia || id:ebi-a-GCST90018906	Preeclampsia	Preeclampsia || ||	TRUE	igd	NA	NA	NA	NA	NA	NA	NA	12	108618630	0.0065	3.89493e-13	490089	ebi-a-GCST90018926	Type 2 diabetes || id:ebi-a-GCST90018926	TRUE	reported	igd	2	TRUE
102	rs3887925	T	C	T	C	0.053	-0.0448	0.49964	0.502086	FALSE	FALSE	FALSE	ebi-a-GCST90018906	3	186665645	0.0285	267242	0.116	Preeclampsia || id:ebi-a-GCST90018906	Preeclampsia	Preeclampsia || ||	TRUE	igd	NA	NA	NA	NA	NA	NA	NA	3	186665645	0.0063	3.29989e-17	490089	ebi-a-GCST90018926	Type 2 diabetes || id:ebi-a-GCST90018926	TRUE	reported	igd	2	TRUE
103	rs3918296	G	C	G	C	-0.1776	-0.0067	0.0192566	0.0192302	FALSE	TRUE	FALSE	ebi-a-GCST90018906	11	69459036	0.1199	267242	0.9554	Preeclampsia || id:ebi-a-GCST90018906	Preeclampsia	Preeclampsia || ||	TRUE	igd	NA	NA	NA	NA	NA	NA	NA	11	69459036	0.0252	1.741e-12	490089	ebi-a-GCST90018926	Type 2 diabetes || id:ebi-a-GCST90018926	TRUE	reported	igd	2	TRUE
104	rs39254	T	G	T	G	0.0401	0.0446	0.46123	0.471014	FALSE	FALSE	FALSE	ebi-a-GCST90018906	7	89765708	0.0289	267242	0.1228	Preeclampsia || id:ebi-a-GCST90018906	Preeclampsia	Preeclampsia || ||	TRUE	igd	NA	NA	NA	NA	NA	NA	NA	7	89765708	0.0067	2.58399e-09	490089	ebi-a-GCST90018926	Type 2 diabetes || id:ebi-a-GCST90018926	TRUE	reported	igd	2	TRUE
105	rs392794	T	C	T	C	0.06	-0.0214	0.659966	0.66814	FALSE	FALSE	FALSE	ebi-a-GCST90018906	5	55808342	0.0309	267242	0.4889	Preeclampsia || id:ebi-a-GCST90018906	Preeclampsia	Preeclampsia || ||	TRUE	igd	NA	NA	NA	NA	NA	NA	NA	5	55808342	0.0066	9.51262e-20	490089	ebi-a-GCST90018926	Type 2 diabetes || id:ebi-a-GCST90018926	TRUE	reported	igd	2	TRUE
106	rs406767	C	T	C	T	0.0824	-0.001	0.109092	0.109286	FALSE	FALSE	FALSE	ebi-a-GCST90018906	1	120554048	0.0468	267242	0.9826	Preeclampsia || id:ebi-a-GCST90018906	Preeclampsia	Preeclampsia || ||	TRUE	igd	NA	NA	NA	NA	NA	NA	NA	1	120554048	0.0137	1.86801e-09	490089	ebi-a-GCST90018926	Type 2 diabetes || id:ebi-a-GCST90018926	TRUE	reported	igd	2	TRUE
107	rs4273712	G	A	G	A	0.0577	0.0554	0.320615	0.31476	FALSE	FALSE	FALSE	ebi-a-GCST90018906	6	126964510	0.0316	267242	0.0793908	Preeclampsia || id:ebi-a-GCST90018906	Preeclampsia	Preeclampsia || ||	TRUE	igd	NA	NA	NA	NA	NA	NA	NA	6	126964510	0.0066	2.98195e-18	490089	ebi-a-GCST90018926	Type 2 diabetes || id:ebi-a-GCST90018926	TRUE	reported	igd	2	TRUE
108	rs429358	C	T	C	T	-0.0739	0.0431	0.14701	0.14865	FALSE	FALSE	FALSE	ebi-a-GCST90018906	19	45411941	0.0382	267242	0.2599	Preeclampsia || id:ebi-a-GCST90018906	Preeclampsia	Preeclampsia || ||	TRUE	igd	NA	NA	NA	NA	NA	NA	NA	19	45411941	0.0092	1.024e-15	490089	ebi-a-GCST90018926	Type 2 diabetes || id:ebi-a-GCST90018926	TRUE	reported	igd	2	TRUE
109	rs4358140	G	C	G	C	-0.0385	-0.0012	0.561178	0.567513	FALSE	TRUE	TRUE	ebi-a-GCST90018906	2	196663615	0.029	267242	0.9663	Preeclampsia || id:ebi-a-GCST90018906	Preeclampsia	Preeclampsia || ||	TRUE	igd	NA	NA	NA	NA	NA	NA	NA	2	196663615	0.0064	1.51901e-09	490089	ebi-a-GCST90018926	Type 2 diabetes || id:ebi-a-GCST90018926	TRUE	reported	igd	2	FALSE
110	rs4517619	G	T	G	T	0.0395	0.0351	0.384609	0.370972	FALSE	FALSE	FALSE	ebi-a-GCST90018906	12	24090004	0.0321	267242	0.2756	Preeclampsia || id:ebi-a-GCST90018906	Preeclampsia	Preeclampsia || ||	TRUE	igd	NA	NA	NA	NA	NA	NA	NA	12	24090004	0.007	2.053e-08	490089	ebi-a-GCST90018926	Type 2 diabetes || id:ebi-a-GCST90018926	TRUE	reported	igd	2	TRUE
111	rs4632135	C	T	C	T	0.0832	-0.0627	0.0339896	0.0323155	FALSE	FALSE	FALSE	ebi-a-GCST90018906	16	20337884	0.0998	267242	0.5299	Preeclampsia || id:ebi-a-GCST90018906	Preeclampsia	Preeclampsia || ||	TRUE	igd	NA	NA	NA	NA	NA	NA	NA	16	20337884	0.0152	4.76398e-08	490089	ebi-a-GCST90018926	Type 2 diabetes || id:ebi-a-GCST90018926	TRUE	reported	igd	2	TRUE
112	rs4711750	A	T	A	T	0.0448	0.0086	0.513192	0.512225	FALSE	TRUE	TRUE	ebi-a-GCST90018906	6	43757082	0.0285	267242	0.7619	Preeclampsia || id:ebi-a-GCST90018906	Preeclampsia	Preeclampsia || ||	TRUE	igd	NA	NA	NA	NA	NA	NA	NA	6	43757082	0.0063	1.2249e-12	490089	ebi-a-GCST90018926	Type 2 diabetes || id:ebi-a-GCST90018926	TRUE	reported	igd	2	FALSE
113	rs4731701	T	C	T	C	-0.0484	-0.0567	0.43764	0.442552	FALSE	FALSE	FALSE	ebi-a-GCST90018906	7	130430930	0.0286	267242	0.0475094	Preeclampsia || id:ebi-a-GCST90018906	Preeclampsia	Preeclampsia || ||	TRUE	igd	NA	NA	NA	NA	NA	NA	NA	7	130430930	0.0065	1.3119e-13	490089	ebi-a-GCST90018926	Type 2 diabetes || id:ebi-a-GCST90018926	TRUE	reported	igd	2	TRUE
114	rs4854343	A	G	A	G	0.0688	0.0826	0.849205	0.84702	FALSE	FALSE	FALSE	ebi-a-GCST90018906	2	638107	0.0389	267242	0.0335699	Preeclampsia || id:ebi-a-GCST90018906	Preeclampsia	Preeclampsia || ||	TRUE	igd	NA	NA	NA	NA	NA	NA	NA	2	638107	0.0091	5.22156e-14	490089	ebi-a-GCST90018926	Type 2 diabetes || id:ebi-a-GCST90018926	TRUE	reported	igd	2	TRUE
115	rs4901812	A	G	A	G	-0.0408	0.0108	0.333674	0.324586	FALSE	FALSE	FALSE	ebi-a-GCST90018906	14	38800704	0.0318	267242	0.734199	Preeclampsia || id:ebi-a-GCST90018906	Preeclampsia	Preeclampsia || ||	TRUE	igd	NA	NA	NA	NA	NA	NA	NA	14	38800704	0.0067	1.085e-09	490089	ebi-a-GCST90018926	Type 2 diabetes || id:ebi-a-GCST90018926	TRUE	reported	igd	2	TRUE
116	rs4930045	C	T	C	T	-0.0706	-0.0342	0.705243	0.696645	FALSE	FALSE	FALSE	ebi-a-GCST90018906	11	2196424	0.0307	267242	0.2649	Preeclampsia || id:ebi-a-GCST90018906	Preeclampsia	Preeclampsia || ||	TRUE	igd	NA	NA	NA	NA	NA	NA	NA	11	2196424	0.0079	2.75994e-19	490089	ebi-a-GCST90018926	Type 2 diabetes || id:ebi-a-GCST90018926	TRUE	reported	igd	2	TRUE
117	rs5215	T	C	T	C	-0.0623	-0.0225	0.616015	0.615965	FALSE	FALSE	FALSE	ebi-a-GCST90018906	11	17408630	0.0289	267242	0.4352	Preeclampsia || id:ebi-a-GCST90018906	Preeclampsia	Preeclampsia || ||	TRUE	igd	NA	NA	NA	NA	NA	NA	NA	11	17408630	0.0064	2.40824e-22	490089	ebi-a-GCST90018926	Type 2 diabetes || id:ebi-a-GCST90018926	TRUE	reported	igd	2	TRUE
118	rs543159	A	C	A	C	-0.0364	0.0451	0.427571	0.433423	FALSE	FALSE	FALSE	ebi-a-GCST90018906	6	160776017	0.0286	267242	0.1152	Preeclampsia || id:ebi-a-GCST90018906	Preeclampsia	Preeclampsia || ||	TRUE	igd	NA	NA	NA	NA	NA	NA	NA	6	160776017	0.0065	2.38798e-08	490089	ebi-a-GCST90018926	Type 2 diabetes || id:ebi-a-GCST90018926	TRUE	reported	igd	2	TRUE
119	rs554833	T	C	T	C	0.0443	0.0076	0.376316	0.374245	FALSE	FALSE	FALSE	ebi-a-GCST90018906	9	136147160	0.0292	267242	0.794301	Preeclampsia || id:ebi-a-GCST90018906	Preeclampsia	Preeclampsia || ||	TRUE	igd	NA	NA	NA	NA	NA	NA	NA	9	136147160	0.0064	4.18794e-12	490089	ebi-a-GCST90018926	Type 2 diabetes || id:ebi-a-GCST90018926	TRUE	reported	igd	2	TRUE
120	rs56094641	G	A	G	A	0.1166	0.0639	0.352899	0.357042	FALSE	FALSE	FALSE	ebi-a-GCST90018906	16	53806453	0.0293	267242	0.0290703	Preeclampsia || id:ebi-a-GCST90018906	Preeclampsia	Preeclampsia || ||	TRUE	igd	NA	NA	NA	NA	NA	NA	NA	16	53806453	0.0069	2.22895e-64	490089	ebi-a-GCST90018926	Type 2 diabetes || id:ebi-a-GCST90018926	TRUE	reported	igd	2	TRUE
121	rs56218782	C	T	C	T	-0.039	-0.0609	0.312633	0.315333	FALSE	FALSE	FALSE	ebi-a-GCST90018906	4	140893287	0.0303	267242	0.0440595	Preeclampsia || id:ebi-a-GCST90018906	Preeclampsia	Preeclampsia || ||	TRUE	igd	NA	NA	NA	NA	NA	NA	NA	4	140893287	0.0068	1.109e-08	490089	ebi-a-GCST90018926	Type 2 diabetes || id:ebi-a-GCST90018926	TRUE	reported	igd	2	TRUE
122	rs56348580	C	G	C	G	-0.0631	0.0148	0.301336	0.301109	FALSE	TRUE	FALSE	ebi-a-GCST90018906	12	121432117	0.0329	267242	0.651799	Preeclampsia || id:ebi-a-GCST90018906	Preeclampsia	Preeclampsia || ||	TRUE	igd	NA	NA	NA	NA	NA	NA	NA	12	121432117	0.0093	1.40896e-11	490089	ebi-a-GCST90018926	Type 2 diabetes || id:ebi-a-GCST90018926	TRUE	reported	igd	2	TRUE
123	rs576674	A	G	A	G	-0.0802	0.0029	0.856359	0.856547	FALSE	FALSE	FALSE	ebi-a-GCST90018906	13	33554302	0.0429	267242	0.9454	Preeclampsia || id:ebi-a-GCST90018906	Preeclampsia	Preeclampsia || ||	TRUE	igd	NA	NA	NA	NA	NA	NA	NA	13	33554302	0.0091	1.72108e-18	490089	ebi-a-GCST90018926	Type 2 diabetes || id:ebi-a-GCST90018926	TRUE	reported	igd	2	TRUE
124	rs58090211	A	C	A	C	-0.0807	-0.0572	0.0766814	0.0713059	FALSE	FALSE	FALSE	ebi-a-GCST90018906	11	35433712	0.1065	267242	0.5914	Preeclampsia || id:ebi-a-GCST90018906	Preeclampsia	Preeclampsia || ||	TRUE	igd	NA	NA	NA	NA	NA	NA	NA	11	35433712	0.0136	2.60597e-09	490089	ebi-a-GCST90018926	Type 2 diabetes || id:ebi-a-GCST90018926	TRUE	reported	igd	2	TRUE
125	rs62262091	T	C	T	C	0.0876	-0.0002	0.0970158	0.0969393	FALSE	FALSE	FALSE	ebi-a-GCST90018906	3	47693664	0.051	267242	0.9975	Preeclampsia || id:ebi-a-GCST90018906	Preeclampsia	Preeclampsia || ||	TRUE	igd	NA	NA	NA	NA	NA	NA	NA	3	47693664	0.0148	2.94802e-09	490089	ebi-a-GCST90018926	Type 2 diabetes || id:ebi-a-GCST90018926	TRUE	reported	igd	2	TRUE
126	rs62319060	C	T	C	T	0.0371	0.0219	0.470491	0.461019	FALSE	FALSE	FALSE	ebi-a-GCST90018906	4	96145415	0.0291	267242	0.4516	Preeclampsia || id:ebi-a-GCST90018906	Preeclampsia	Preeclampsia || ||	TRUE	igd	NA	NA	NA	NA	NA	NA	NA	4	96145415	0.0066	1.952e-08	490089	ebi-a-GCST90018926	Type 2 diabetes || id:ebi-a-GCST90018926	TRUE	reported	igd	2	TRUE
127	rs62405419	T	G	T	G	0.0565	-0.0059	0.156975	0.15107	FALSE	FALSE	FALSE	ebi-a-GCST90018906	6	50787459	0.0442	267242	0.894	Preeclampsia || id:ebi-a-GCST90018906	Preeclampsia	Preeclampsia || ||	TRUE	igd	NA	NA	NA	NA	NA	NA	NA	6	50787459	0.0082	4.60363e-12	490089	ebi-a-GCST90018926	Type 2 diabetes || id:ebi-a-GCST90018926	TRUE	reported	igd	2	TRUE
128	rs62508166	A	G	A	G	-0.1018	0.0346	0.178231	0.179924	FALSE	FALSE	FALSE	ebi-a-GCST90018906	8	41537318	0.037	267242	0.3488	Preeclampsia || id:ebi-a-GCST90018906	Preeclampsia	Preeclampsia || ||	TRUE	igd	NA	NA	NA	NA	NA	NA	NA	8	41537318	0.0085	1.01298e-32	490089	ebi-a-GCST90018926	Type 2 diabetes || id:ebi-a-GCST90018926	TRUE	reported	igd	2	TRUE
129	rs633715	C	T	C	T	0.0491	0.0413	0.218583	0.218243	FALSE	FALSE	FALSE	ebi-a-GCST90018906	1	177852580	0.0343	267242	0.229	Preeclampsia || id:ebi-a-GCST90018906	Preeclampsia	Preeclampsia || ||	TRUE	igd	NA	NA	NA	NA	NA	NA	NA	1	177852580	0.0075	5.66239e-11	490089	ebi-a-GCST90018926	Type 2 diabetes || id:ebi-a-GCST90018926	TRUE	reported	igd	2	TRUE
130	rs6438138	T	A	T	A	0.041	0.0146	0.306114	0.299528	FALSE	TRUE	FALSE	ebi-a-GCST90018906	3	113026691	0.0316	267242	0.643501	Preeclampsia || id:ebi-a-GCST90018906	Preeclampsia	Preeclampsia || ||	TRUE	igd	NA	NA	NA	NA	NA	NA	NA	3	113026691	0.0067	9.50911e-10	490089	ebi-a-GCST90018926	Type 2 diabetes || id:ebi-a-GCST90018926	TRUE	reported	igd	2	TRUE
131	rs6453133	G	A	G	A	-0.0438	-0.0275	0.357642	0.351204	FALSE	FALSE	FALSE	ebi-a-GCST90018906	5	74692776	0.0304	267242	0.3651	Preeclampsia || id:ebi-a-GCST90018906	Preeclampsia	Preeclampsia || ||	TRUE	igd	NA	NA	NA	NA	NA	NA	NA	5	74692776	0.0065	1.56495e-11	490089	ebi-a-GCST90018926	Type 2 diabetes || id:ebi-a-GCST90018926	TRUE	reported	igd	2	TRUE
132	rs6496742	T	C	T	C	0.0582	-0.0185	0.303172	0.295066	FALSE	FALSE	FALSE	ebi-a-GCST90018906	15	91523036	0.0324	267242	0.5687	Preeclampsia || id:ebi-a-GCST90018906	Preeclampsia	Preeclampsia || ||	TRUE	igd	NA	NA	NA	NA	NA	NA	NA	15	91523036	0.0067	5.76235e-18	490089	ebi-a-GCST90018926	Type 2 diabetes || id:ebi-a-GCST90018926	TRUE	reported	igd	2	TRUE
133	rs6538804	G	C	G	C	-0.0397	-0.0175	0.433969	0.427996	FALSE	TRUE	TRUE	ebi-a-GCST90018906	12	97848910	0.0295	267242	0.552	Preeclampsia || id:ebi-a-GCST90018906	Preeclampsia	Preeclampsia || ||	TRUE	igd	NA	NA	NA	NA	NA	NA	NA	12	97848910	0.0065	7.23902e-10	490089	ebi-a-GCST90018926	Type 2 diabetes || id:ebi-a-GCST90018926	TRUE	reported	igd	2	FALSE
134	rs6554060	G	A	G	A	0.0366	-0.038	0.376916	0.367149	FALSE	FALSE	FALSE	ebi-a-GCST90018906	4	52776901	0.031	267242	0.2206	Preeclampsia || id:ebi-a-GCST90018906	Preeclampsia	Preeclampsia || ||	TRUE	igd	NA	NA	NA	NA	NA	NA	NA	4	52776901	0.0066	3.58798e-08	490089	ebi-a-GCST90018926	Type 2 diabetes || id:ebi-a-GCST90018926	TRUE	reported	igd	2	TRUE
135	rs6567160	C	T	C	T	0.0785	-0.0068	0.218731	0.218599	FALSE	FALSE	FALSE	ebi-a-GCST90018906	18	57829135	0.035	267242	0.8452	Preeclampsia || id:ebi-a-GCST90018906	Preeclampsia	Preeclampsia || ||	TRUE	igd	NA	NA	NA	NA	NA	NA	NA	18	57829135	0.0076	4.87753e-25	490089	ebi-a-GCST90018926	Type 2 diabetes || id:ebi-a-GCST90018926	TRUE	reported	igd	2	TRUE
136	rs6813195	T	C	T	C	-0.062	0.0093	0.353285	0.346629	FALSE	FALSE	FALSE	ebi-a-GCST90018906	4	153520475	0.0308	267242	0.7619	Preeclampsia || id:ebi-a-GCST90018906	Preeclampsia	Preeclampsia || ||	TRUE	igd	NA	NA	NA	NA	NA	NA	NA	4	153520475	0.0066	4.37623e-21	490089	ebi-a-GCST90018926	Type 2 diabetes || id:ebi-a-GCST90018926	TRUE	reported	igd	2	TRUE
137	rs6853272	T	C	T	C	-0.0718	0.0191	0.923642	0.929191	FALSE	FALSE	FALSE	ebi-a-GCST90018906	4	71735967	0.0719	267242	0.790801	Preeclampsia || id:ebi-a-GCST90018906	Preeclampsia	Preeclampsia || ||	TRUE	igd	NA	NA	NA	NA	NA	NA	NA	4	71735967	0.0103	3.84326e-12	490089	ebi-a-GCST90018926	Type 2 diabetes || id:ebi-a-GCST90018926	TRUE	reported	igd	2	TRUE
138	rs6878122	A	G	A	G	-0.0547	-0.0061	0.778957	0.771552	FALSE	FALSE	FALSE	ebi-a-GCST90018906	5	76427311	0.0337	267242	0.8572	Preeclampsia || id:ebi-a-GCST90018906	Preeclampsia	Preeclampsia || ||	TRUE	igd	NA	NA	NA	NA	NA	NA	NA	5	76427311	0.0092	2.46099e-09	490089	ebi-a-GCST90018926	Type 2 diabetes || id:ebi-a-GCST90018926	TRUE	reported	igd	2	TRUE
139	rs6885132	G	C	G	C	-0.0449	-0.0878	0.195176	0.185293	FALSE	TRUE	FALSE	ebi-a-GCST90018906	5	14768092	0.0428	267242	0.0402004	Preeclampsia || id:ebi-a-GCST90018906	Preeclampsia	Preeclampsia || ||	TRUE	igd	NA	NA	NA	NA	NA	NA	NA	5	14768092	0.0077	5.17798e-09	490089	ebi-a-GCST90018926	Type 2 diabetes || id:ebi-a-GCST90018926	TRUE	reported	igd	2	TRUE
140	rs6919504	G	A	G	A	0.0625	0.0353	0.0677522	0.0632673	FALSE	FALSE	FALSE	ebi-a-GCST90018906	6	156976650	0.0737	267242	0.631499	Preeclampsia || id:ebi-a-GCST90018906	Preeclampsia	Preeclampsia || ||	TRUE	igd	NA	NA	NA	NA	NA	NA	NA	6	156976650	0.0111	1.679e-08	490089	ebi-a-GCST90018926	Type 2 diabetes || id:ebi-a-GCST90018926	TRUE	reported	igd	2	TRUE
141	rs6985028	A	G	A	G	-0.0408	-0.0327	0.656712	0.648179	FALSE	FALSE	FALSE	ebi-a-GCST90018906	8	30822094	0.0298	267242	0.2714	Preeclampsia || id:ebi-a-GCST90018906	Preeclampsia	Preeclampsia || ||	TRUE	igd	NA	NA	NA	NA	NA	NA	NA	8	30822094	0.0073	2.81501e-08	490089	ebi-a-GCST90018926	Type 2 diabetes || id:ebi-a-GCST90018926	TRUE	reported	igd	2	TRUE
142	rs7030811	A	T	A	T	-0.0944	-0.0894	0.0395381	0.0383993	FALSE	TRUE	FALSE	ebi-a-GCST90018906	9	22288140	0.082	267242	0.2759	Preeclampsia || id:ebi-a-GCST90018906	Preeclampsia	Preeclampsia || ||	TRUE	igd	NA	NA	NA	NA	NA	NA	NA	9	22288140	0.0151	4.08799e-10	490089	ebi-a-GCST90018926	Type 2 diabetes || id:ebi-a-GCST90018926	TRUE	reported	igd	2	TRUE
143	rs703981	C	G	C	G	-0.0668	0.0128	0.458839	0.460137	FALSE	TRUE	TRUE	ebi-a-GCST90018906	10	80942855	0.0284	267242	0.6534	Preeclampsia || id:ebi-a-GCST90018906	Preeclampsia	Preeclampsia || ||	TRUE	igd	NA	NA	NA	NA	NA	NA	NA	10	80942855	0.0063	1.358e-26	490089	ebi-a-GCST90018926	Type 2 diabetes || id:ebi-a-GCST90018926	TRUE	reported	igd	2	FALSE
144	rs7132351	A	G	A	G	0.063	0.0784	0.17439	0.171441	FALSE	FALSE	FALSE	ebi-a-GCST90018906	12	118414926	0.0383	267242	0.0407699	Preeclampsia || id:ebi-a-GCST90018906	Preeclampsia	Preeclampsia || ||	TRUE	igd	NA	NA	NA	NA	NA	NA	NA	12	118414926	0.0079	1.77705e-15	490089	ebi-a-GCST90018926	Type 2 diabetes || id:ebi-a-GCST90018926	TRUE	reported	igd	2	TRUE
145	rs7132908	A	G	A	G	0.0394	0.0105	0.358104	0.360905	FALSE	FALSE	FALSE	ebi-a-GCST90018906	12	50263148	0.0294	267242	0.720701	Preeclampsia || id:ebi-a-GCST90018906	Preeclampsia	Preeclampsia || ||	TRUE	igd	NA	NA	NA	NA	NA	NA	NA	12	50263148	0.0066	2.63003e-09	490089	ebi-a-GCST90018926	Type 2 diabetes || id:ebi-a-GCST90018926	TRUE	reported	igd	2	TRUE
146	rs7141	A	G	A	G	-0.0357	-0.0294	0.6394	0.644317	FALSE	FALSE	FALSE	ebi-a-GCST90018906	17	7614601	0.0302	267242	0.3317	Preeclampsia || id:ebi-a-GCST90018906	Preeclampsia	Preeclampsia || ||	TRUE	igd	NA	NA	NA	NA	NA	NA	NA	17	7614601	0.0065	3.75301e-08	490089	ebi-a-GCST90018926	Type 2 diabetes || id:ebi-a-GCST90018926	TRUE	reported	igd	2	TRUE
147	rs71424153	C	G	C	G	-0.0429	-0.0044	0.259162	0.256376	FALSE	TRUE	FALSE	ebi-a-GCST90018906	2	65280894	0.0332	267242	0.8958	Preeclampsia || id:ebi-a-GCST90018906	Preeclampsia	Preeclampsia || ||	TRUE	igd	NA	NA	NA	NA	NA	NA	NA	2	65280894	0.007	9.22805e-10	490089	ebi-a-GCST90018926	Type 2 diabetes || id:ebi-a-GCST90018926	TRUE	reported	igd	2	TRUE
148	rs7172432	G	A	G	A	-0.0604	0.0302	0.452818	0.454429	FALSE	FALSE	FALSE	ebi-a-GCST90018906	15	62396389	0.0287	267242	0.2927	Preeclampsia || id:ebi-a-GCST90018906	Preeclampsia	Preeclampsia || ||	TRUE	igd	NA	NA	NA	NA	NA	NA	NA	15	62396389	0.0063	8.27752e-22	490089	ebi-a-GCST90018926	Type 2 diabetes || id:ebi-a-GCST90018926	TRUE	reported	igd	2	TRUE
149	rs7250869	C	T	C	T	-0.0488	-0.0441	0.628785	0.636034	FALSE	FALSE	FALSE	ebi-a-GCST90018906	19	33887405	0.0301	267242	0.1435	Preeclampsia || id:ebi-a-GCST90018906	Preeclampsia	Preeclampsia || ||	TRUE	igd	NA	NA	NA	NA	NA	NA	NA	19	33887405	0.0065	5.16892e-14	490089	ebi-a-GCST90018926	Type 2 diabetes || id:ebi-a-GCST90018926	TRUE	reported	igd	2	TRUE
150	rs7258722	A	T	A	T	-0.0492	-0.0243	0.543657	0.529687	FALSE	TRUE	TRUE	ebi-a-GCST90018906	19	18808915	0.0295	267242	0.4092	Preeclampsia || id:ebi-a-GCST90018906	Preeclampsia	Preeclampsia || ||	TRUE	igd	NA	NA	NA	NA	NA	NA	NA	19	18808915	0.0074	3.89224e-11	490089	ebi-a-GCST90018926	Type 2 diabetes || id:ebi-a-GCST90018926	TRUE	reported	igd	2	FALSE
151	rs72640313	A	G	A	G	-0.0615	-0.0642	0.116012	0.113503	FALSE	FALSE	FALSE	ebi-a-GCST90018906	13	91950181	0.0488	267242	0.1879	Preeclampsia || id:ebi-a-GCST90018906	Preeclampsia	Preeclampsia || ||	TRUE	igd	NA	NA	NA	NA	NA	NA	NA	13	91950181	0.0094	6.62064e-11	490089	ebi-a-GCST90018926	Type 2 diabetes || id:ebi-a-GCST90018926	TRUE	reported	igd	2	TRUE
152	rs72802365	C	G	C	G	-0.1168	0.0618	0.0619909	0.0641288	FALSE	TRUE	FALSE	ebi-a-GCST90018906	16	75246035	0.0542	267242	0.2537	Preeclampsia || id:ebi-a-GCST90018906	Preeclampsia	Preeclampsia || ||	TRUE	igd	NA	NA	NA	NA	NA	NA	NA	16	75246035	0.0146	1.21395e-15	490089	ebi-a-GCST90018926	Type 2 diabetes || id:ebi-a-GCST90018926	TRUE	reported	igd	2	TRUE
153	rs72830608	T	G	T	G	0.0482	-0.0226	0.305978	0.297497	FALSE	FALSE	FALSE	ebi-a-GCST90018906	6	20519120	0.0468	267242	0.628801	Preeclampsia || id:ebi-a-GCST90018906	Preeclampsia	Preeclampsia || ||	TRUE	igd	NA	NA	NA	NA	NA	NA	NA	6	20519120	0.0077	3.26701e-10	490089	ebi-a-GCST90018926	Type 2 diabetes || id:ebi-a-GCST90018926	TRUE	reported	igd	2	TRUE
154	rs72906810	G	A	G	A	-0.0876	0.062	0.0894907	0.0895249	FALSE	FALSE	FALSE	ebi-a-GCST90018906	1	51457200	0.0702	267242	0.3777	Preeclampsia || id:ebi-a-GCST90018906	Preeclampsia	Preeclampsia || ||	TRUE	igd	NA	NA	NA	NA	NA	NA	NA	1	51457200	0.0124	1.96517e-12	490089	ebi-a-GCST90018926	Type 2 diabetes || id:ebi-a-GCST90018926	TRUE	reported	igd	2	TRUE
155	rs72951548	T	C	T	C	-0.0627	-0.0753	0.188488	0.18677	FALSE	FALSE	FALSE	ebi-a-GCST90018906	6	118050841	0.0363	267242	0.0383001	Preeclampsia || id:ebi-a-GCST90018906	Preeclampsia	Preeclampsia || ||	TRUE	igd	NA	NA	NA	NA	NA	NA	NA	6	118050841	0.0078	1.24108e-15	490089	ebi-a-GCST90018926	Type 2 diabetes || id:ebi-a-GCST90018926	TRUE	reported	igd	2	TRUE
156	rs72964564	C	A	C	A	-0.1004	0.0319	0.231426	0.231202	FALSE	FALSE	FALSE	ebi-a-GCST90018906	3	123054770	0.0371	267242	0.3907	Preeclampsia || id:ebi-a-GCST90018906	Preeclampsia	Preeclampsia || ||	TRUE	igd	NA	NA	NA	NA	NA	NA	NA	3	123054770	0.0104	3.96369e-22	490089	ebi-a-GCST90018926	Type 2 diabetes || id:ebi-a-GCST90018926	TRUE	reported	igd	2	TRUE
157	rs73221113	A	G	A	G	0.0933	0.0367	0.039939	0.0403958	FALSE	FALSE	FALSE	ebi-a-GCST90018906	4	718868	0.068	267242	0.5891	Preeclampsia || id:ebi-a-GCST90018906	Preeclampsia	Preeclampsia || ||	TRUE	igd	NA	NA	NA	NA	NA	NA	NA	4	718868	0.016	6.12802e-09	490089	ebi-a-GCST90018926	Type 2 diabetes || id:ebi-a-GCST90018926	TRUE	reported	igd	2	TRUE
158	rs73347525	G	A	G	A	-0.0536	0.0135	0.201505	0.200627	FALSE	FALSE	FALSE	ebi-a-GCST90018906	14	101255172	0.0358	267242	0.7069	Preeclampsia || id:ebi-a-GCST90018906	Preeclampsia	Preeclampsia || ||	TRUE	igd	NA	NA	NA	NA	NA	NA	NA	14	101255172	0.008	2.48485e-11	490089	ebi-a-GCST90018926	Type 2 diabetes || id:ebi-a-GCST90018926	TRUE	reported	igd	2	TRUE
159	rs74862545	T	C	T	C	-0.2052	-0.1507	0.0223105	0.0220319	FALSE	FALSE	FALSE	ebi-a-GCST90018906	12	4365572	0.1064	267242	0.1566	Preeclampsia || id:ebi-a-GCST90018906	Preeclampsia	Preeclampsia || ||	TRUE	igd	NA	NA	NA	NA	NA	NA	NA	12	4365572	0.0301	9.97241e-12	490089	ebi-a-GCST90018926	Type 2 diabetes || id:ebi-a-GCST90018926	TRUE	reported	igd	2	TRUE
160	rs75418188	T	C	T	C	0.1337	-0.0615	0.0276409	0.025677	FALSE	FALSE	FALSE	ebi-a-GCST90018906	17	6945483	0.1048	267242	0.5571	Preeclampsia || id:ebi-a-GCST90018906	Preeclampsia	Preeclampsia || ||	TRUE	igd	NA	NA	NA	NA	NA	NA	NA	17	6945483	0.0157	1.66418e-17	490089	ebi-a-GCST90018926	Type 2 diabetes || id:ebi-a-GCST90018926	TRUE	reported	igd	2	TRUE
161	rs755249	T	C	T	C	0.0617	0.0154	0.217225	0.219101	FALSE	FALSE	FALSE	ebi-a-GCST90018906	1	39995074	0.0338	267242	0.649999	Preeclampsia || id:ebi-a-GCST90018906	Preeclampsia	Preeclampsia || ||	TRUE	igd	NA	NA	NA	NA	NA	NA	NA	1	39995074	0.0077	1.45312e-15	490089	ebi-a-GCST90018926	Type 2 diabetes || id:ebi-a-GCST90018926	TRUE	reported	igd	2	TRUE
162	rs75872811	G	A	G	A	-0.0727	0.0207	0.0871287	0.0851113	FALSE	FALSE	FALSE	ebi-a-GCST90018906	10	63732315	0.0503	267242	0.6807	Preeclampsia || id:ebi-a-GCST90018906	Preeclampsia	Preeclampsia || ||	TRUE	igd	NA	NA	NA	NA	NA	NA	NA	10	63732315	0.0102	1.03395e-12	490089	ebi-a-GCST90018926	Type 2 diabetes || id:ebi-a-GCST90018926	TRUE	reported	igd	2	TRUE
163	rs76177300	A	G	A	G	0.1309	0.1145	0.0551313	0.0555589	FALSE	FALSE	FALSE	ebi-a-GCST90018906	5	102143311	0.0645	267242	0.0759696	Preeclampsia || id:ebi-a-GCST90018906	Preeclampsia	Preeclampsia || ||	TRUE	igd	NA	NA	NA	NA	NA	NA	NA	5	102143311	0.0187	2.59298e-12	490089	ebi-a-GCST90018926	Type 2 diabetes || id:ebi-a-GCST90018926	TRUE	reported	igd	2	TRUE
164	rs76895963	G	T	G	T	-0.4582	-0.0238	0.023748	0.0239284	FALSE	FALSE	FALSE	ebi-a-GCST90018906	12	4384844	0.0992	267242	0.8103	Preeclampsia || id:ebi-a-GCST90018906	Preeclampsia	Preeclampsia || ||	TRUE	igd	NA	NA	NA	NA	NA	NA	NA	12	4384844	0.0303	8.22432e-52	490089	ebi-a-GCST90018926	Type 2 diabetes || id:ebi-a-GCST90018926	TRUE	reported	igd	2	TRUE
165	rs7741521	A	G	A	G	-0.0618	0.0252	0.0717495	0.0679187	FALSE	FALSE	FALSE	ebi-a-GCST90018906	6	31442748	0.0642	267242	0.6947	Preeclampsia || id:ebi-a-GCST90018906	Preeclampsia	Preeclampsia || ||	TRUE	igd	NA	NA	NA	NA	NA	NA	NA	6	31442748	0.011	2.10902e-08	490089	ebi-a-GCST90018926	Type 2 diabetes || id:ebi-a-GCST90018926	TRUE	reported	igd	2	TRUE
166	rs77464186	C	A	C	A	-0.1028	0.0118	0.141673	0.146318	FALSE	FALSE	FALSE	ebi-a-GCST90018906	11	72460398	0.0368	267242	0.748201	Preeclampsia || id:ebi-a-GCST90018906	Preeclampsia	Preeclampsia || ||	TRUE	igd	NA	NA	NA	NA	NA	NA	NA	11	72460398	0.01	5.67153e-25	490089	ebi-a-GCST90018926	Type 2 diabetes || id:ebi-a-GCST90018926	TRUE	reported	igd	2	TRUE
167	rs7778167	A	G	A	G	0.0571	0.0222	0.216676	0.221097	FALSE	FALSE	FALSE	ebi-a-GCST90018906	7	127851628	0.0342	267242	0.516	Preeclampsia || id:ebi-a-GCST90018906	Preeclampsia	Preeclampsia || ||	TRUE	igd	NA	NA	NA	NA	NA	NA	NA	7	127851628	0.0082	4.22377e-12	490089	ebi-a-GCST90018926	Type 2 diabetes || id:ebi-a-GCST90018926	TRUE	reported	igd	2	TRUE
168	rs78470967	A	T	A	T	-0.1272	-0.0278	0.042318	0.0422965	FALSE	TRUE	FALSE	ebi-a-GCST90018906	12	4521511	0.0761	267242	0.7151	Preeclampsia || id:ebi-a-GCST90018906	Preeclampsia	Preeclampsia || ||	TRUE	igd	NA	NA	NA	NA	NA	NA	NA	12	4521511	0.0217	4.69797e-09	490089	ebi-a-GCST90018926	Type 2 diabetes || id:ebi-a-GCST90018926	TRUE	reported	igd	2	TRUE
169	rs8043085	T	G	T	G	0.0457	-0.045	0.301228	0.292615	FALSE	FALSE	FALSE	ebi-a-GCST90018906	15	38828140	0.0331	267242	0.1733	Preeclampsia || id:ebi-a-GCST90018906	Preeclampsia	Preeclampsia || ||	TRUE	igd	NA	NA	NA	NA	NA	NA	NA	15	38828140	0.0068	1.83612e-11	490089	ebi-a-GCST90018926	Type 2 diabetes || id:ebi-a-GCST90018926	TRUE	reported	igd	2	TRUE
170	rs8100204	A	G	A	G	0.0552	0.0015	0.169058	0.167069	FALSE	FALSE	FALSE	ebi-a-GCST90018906	19	19393714	0.0391	267242	0.9696	Preeclampsia || id:ebi-a-GCST90018906	Preeclampsia	Preeclampsia || ||	TRUE	igd	NA	NA	NA	NA	NA	NA	NA	19	19393714	0.0082	2.07683e-11	490089	ebi-a-GCST90018926	Type 2 diabetes || id:ebi-a-GCST90018926	TRUE	reported	igd	2	TRUE
171	rs8100562	T	C	T	C	0.0559	-0.0491	0.170998	0.17237	FALSE	FALSE	FALSE	ebi-a-GCST90018906	19	7241501	0.0383	267242	0.2007	Preeclampsia || id:ebi-a-GCST90018906	Preeclampsia	Preeclampsia || ||	TRUE	igd	NA	NA	NA	NA	NA	NA	NA	19	7241501	0.0088	1.893e-10	490089	ebi-a-GCST90018926	Type 2 diabetes || id:ebi-a-GCST90018926	TRUE	reported	igd	2	TRUE
172	rs860262	A	C	A	C	-0.0668	0.0518	0.420673	0.429513	FALSE	FALSE	FALSE	ebi-a-GCST90018906	7	28194397	0.0287	267242	0.0712804	Preeclampsia || id:ebi-a-GCST90018906	Preeclampsia	Preeclampsia || ||	TRUE	igd	NA	NA	NA	NA	NA	NA	NA	7	28194397	0.0068	9.18121e-23	490089	ebi-a-GCST90018926	Type 2 diabetes || id:ebi-a-GCST90018926	TRUE	reported	igd	2	TRUE
173	rs9265433	C	T	C	T	0.0625	0.0883	0.445483	0.452895	FALSE	FALSE	FALSE	ebi-a-GCST90018906	6	31296247	0.0294	267242	0.00269501	Preeclampsia || id:ebi-a-GCST90018906	Preeclampsia	Preeclampsia || ||	TRUE	igd	NA	NA	NA	NA	NA	NA	NA	6	31296247	0.0067	6.27625e-21	490089	ebi-a-GCST90018926	Type 2 diabetes || id:ebi-a-GCST90018926	TRUE	reported	igd	2	TRUE
174	rs9304665	A	T	A	T	0.0545	-0.0226	0.752917	0.753064	FALSE	TRUE	FALSE	ebi-a-GCST90018906	19	47602577	0.0341	267242	0.5081	Preeclampsia || id:ebi-a-GCST90018906	Preeclampsia	Preeclampsia || ||	TRUE	igd	NA	NA	NA	NA	NA	NA	NA	19	47602577	0.0098	2.63099e-08	490089	ebi-a-GCST90018926	Type 2 diabetes || id:ebi-a-GCST90018926	TRUE	reported	igd	2	TRUE
175	rs9368222	A	C	A	C	0.1551	0.058	0.318552	0.313949	FALSE	FALSE	FALSE	ebi-a-GCST90018906	6	20686996	0.0308	267242	0.0593499	Preeclampsia || id:ebi-a-GCST90018906	Preeclampsia	Preeclampsia || ||	TRUE	igd	NA	NA	NA	NA	NA	NA	NA	6	20686996	0.0066	2.04174e-122	490089	ebi-a-GCST90018926	Type 2 diabetes || id:ebi-a-GCST90018926	TRUE	reported	igd	2	TRUE
176	rs9379084	A	G	A	G	-0.0816	-0.0169	0.156857	0.152141	FALSE	FALSE	FALSE	ebi-a-GCST90018906	6	7231843	0.0435	267242	0.697199	Preeclampsia || id:ebi-a-GCST90018906	Preeclampsia	Preeclampsia || ||	TRUE	igd	NA	NA	NA	NA	NA	NA	NA	6	7231843	0.0085	1.044e-21	490089	ebi-a-GCST90018926	Type 2 diabetes || id:ebi-a-GCST90018926	TRUE	reported	igd	2	TRUE
177	rs9562987	A	G	A	G	-0.0413	-0.0006	0.41532	0.401825	FALSE	FALSE	FALSE	ebi-a-GCST90018906	13	51095908	0.0316	267242	0.9858	Preeclampsia || id:ebi-a-GCST90018906	Preeclampsia	Preeclampsia || ||	TRUE	igd	NA	NA	NA	NA	NA	NA	NA	13	51095908	0.0069	2.30701e-09	490089	ebi-a-GCST90018926	Type 2 diabetes || id:ebi-a-GCST90018926	TRUE	reported	igd	2	TRUE
178	rs972119	G	A	G	A	-0.0465	0.0717	0.215533	0.215248	FALSE	FALSE	FALSE	ebi-a-GCST90018906	6	143170972	0.034	267242	0.0347296	Preeclampsia || id:ebi-a-GCST90018906	Preeclampsia	Preeclampsia || ||	TRUE	igd	NA	NA	NA	NA	NA	NA	NA	6	143170972	0.0074	4.37502e-10	490089	ebi-a-GCST90018926	Type 2 diabetes || id:ebi-a-GCST90018926	TRUE	reported	igd	2	TRUE
179	rs9844972	C	G	C	G	0.1036	-0.0813	0.0666559	0.0667912	FALSE	TRUE	FALSE	ebi-a-GCST90018906	3	150097635	0.0622	267242	0.1911	Preeclampsia || id:ebi-a-GCST90018906	Preeclampsia	Preeclampsia || ||	TRUE	igd	NA	NA	NA	NA	NA	NA	NA	3	150097635	0.0176	4.26403e-09	490089	ebi-a-GCST90018926	Type 2 diabetes || id:ebi-a-GCST90018926	TRUE	reported	igd	2	TRUE
180	rs9873519	T	C	T	C	0.0373	0.0285	0.487086	0.494261	FALSE	FALSE	FALSE	ebi-a-GCST90018906	3	124921457	0.0287	267242	0.3216	Preeclampsia || id:ebi-a-GCST90018906	Preeclampsia	Preeclampsia || ||	TRUE	igd	NA	NA	NA	NA	NA	NA	NA	3	124921457	0.0065	7.62606e-09	490089	ebi-a-GCST90018926	Type 2 diabetes || id:ebi-a-GCST90018926	TRUE	reported	igd	2	TRUE

## Sheet: Table S3
Type 2 diabetes(exposure):Outcome data were extracted, harmonizing and merging the datasets.
	SNP	effect_allele.exposure	other_allele.exposure	effect_allele.outcome	other_allele.outcome	beta.exposure	beta.outcome	eaf.exposure	eaf.outcome	remove	palindromic	ambiguous	id.outcome	chr	pos	se.outcome	samplesize.outcome	pval.outcome	outcome	originalname.outcome	outcome.deprecated	mr_keep.outcome	data_source.outcome	chr.exposure	pos.exposure	se.exposure	pval.exposure	samplesize.exposure	id.exposure	exposure	mr_keep.exposure	pval_origin.exposure	data_source.exposure	action	mr_keep
1	rs10830963	G	C	G	C	0.3598	0.0307	0.3578	0.326842	FALSE	TRUE	FALSE	ebi-a-GCST90018906	11	92708710	0.0302	267242	0.3093	Preeclampsia || id:ebi-a-GCST90018906	Preeclampsia	Preeclampsia || ||	TRUE	igd	11	92708710	0.0212	1.83485e-64	NA	finn-b-GEST_DIABETES	Gestational diabetes (for exclusion) || id:finn-b-GEST_DIABETES	TRUE	reported	igd	2	TRUE
2	rs7074440	A	G	A	G	0.2103	0.123	0.193	0.212468	FALSE	FALSE	FALSE	ebi-a-GCST90018906	10	114785424	0.035	267242	0.000440099	Preeclampsia || id:ebi-a-GCST90018906	Preeclampsia	Preeclampsia || ||	TRUE	igd	10	114785424	0.0257	2.95801e-16	NA	finn-b-GEST_DIABETES	Gestational diabetes (for exclusion) || id:finn-b-GEST_DIABETES	TRUE	reported	igd	2	TRUE
3	rs780094	C	T	C	T	0.1195	-0.07	0.6441	0.582352	FALSE	FALSE	FALSE	ebi-a-GCST90018906	2	27741237	0.0294	267242	0.0171498	Preeclampsia || id:ebi-a-GCST90018906	Preeclampsia	Preeclampsia || ||	TRUE	igd	2	27741237	0.0211	1.392e-08	NA	finn-b-GEST_DIABETES	Gestational diabetes (for exclusion) || id:finn-b-GEST_DIABETES	TRUE	reported	igd	2	TRUE
4	rs9275373	A	G	A	G	0.2105	0.0612	0.1218	0.113217	FALSE	FALSE	FALSE	ebi-a-GCST90018906	6	32668411	0.0451	267242	0.1746	Preeclampsia || id:ebi-a-GCST90018906	Preeclampsia	Preeclampsia || ||	TRUE	igd	6	32668411	0.0308	7.94145e-12	NA	finn-b-GEST_DIABETES	Gestational diabetes (for exclusion) || id:finn-b-GEST_DIABETES	TRUE	reported	igd	2	TRUE
5	rs9295438	C	T	C	T	-0.2283	-0.0354	0.9245	0.831781	FALSE	FALSE	FALSE	ebi-a-GCST90018906	6	19452664	0.064	267242	0.5802	Preeclampsia || id:ebi-a-GCST90018906	Preeclampsia	Preeclampsia || ||	TRUE	igd	6	19452664	0.0406	1.84599e-08	NA	finn-b-GEST_DIABETES	Gestational diabetes (for exclusion) || id:finn-b-GEST_DIABETES	TRUE	reported	igd	2	TRUE

## Sheet: Table S4
Hyperthyroidism(exposure):Outcome data were extracted, harmonizing and merging the datasets.
	SNP	effect_allele.exposure	other_allele.exposure	effect_allele.outcome	other_allele.outcome	beta.exposure	beta.outcome	eaf.exposure	eaf.outcome	remove	palindromic	ambiguous	id.outcome	chr	pos	se.outcome	samplesize.outcome	pval.outcome	outcome	originalname.outcome	outcome.deprecated	mr_keep.outcome	data_source.outcome	chr.exposure	pos.exposure	se.exposure	pval.exposure	samplesize.exposure	id.exposure	exposure	mr_keep.exposure	pval_origin.exposure	data_source.exposure	action	mr_keep
1	rs1794280	T	A	T	A	0.5463	0.105	0.0985158	0.103442	FALSE	TRUE	FALSE	ebi-a-GCST90018906	6	32667171	0.0484	267242	0.0302002	Preeclampsia || id:ebi-a-GCST90018906	Preeclampsia	Preeclampsia || ||	TRUE	igd	6	32667171	0.0391	2.29087e-44	460499	ebi-a-GCST90018860	Hyperthyroidism || id:ebi-a-GCST90018860	TRUE	reported	igd	2	TRUE
2	rs2160215	C	T	C	T	0.2483	0.0528	0.425594	0.414554	FALSE	FALSE	FALSE	ebi-a-GCST90018906	14	81461472	0.0301	267242	0.0798601	Preeclampsia || id:ebi-a-GCST90018906	Preeclampsia	Preeclampsia || ||	TRUE	igd	14	81461472	0.0226	3.82384e-28	460499	ebi-a-GCST90018860	Hyperthyroidism || id:ebi-a-GCST90018860	TRUE	reported	igd	2	TRUE
3	rs28375776	G	C	G	C	-0.2432	-0.0318	0.127029	0.124852	FALSE	TRUE	FALSE	ebi-a-GCST90018906	6	32606658	0.0623	267242	0.6105	Preeclampsia || id:ebi-a-GCST90018906	Preeclampsia	Preeclampsia || ||	TRUE	igd	6	32606658	0.0407	2.246e-09	460499	ebi-a-GCST90018860	Hyperthyroidism || id:ebi-a-GCST90018860	TRUE	reported	igd	2	TRUE
4	rs3087243	A	G	A	G	-0.2038	0.003	0.380249	0.38251	FALSE	FALSE	FALSE	ebi-a-GCST90018906	2	204738919	0.0296	267242	0.9186	Preeclampsia || id:ebi-a-GCST90018906	Preeclampsia	Preeclampsia || ||	TRUE	igd	2	204738919	0.0224	7.94145e-20	460499	ebi-a-GCST90018860	Hyperthyroidism || id:ebi-a-GCST90018860	TRUE	reported	igd	2	TRUE
5	rs385863	G	C	G	C	0.1335	-0.0296	0.505395	0.507321	FALSE	TRUE	TRUE	ebi-a-GCST90018906	6	167386615	0.0284	267242	0.2968	Preeclampsia || id:ebi-a-GCST90018906	Preeclampsia	Preeclampsia || ||	TRUE	igd	6	167386615	0.0214	4.08696e-10	460499	ebi-a-GCST90018860	Hyperthyroidism || id:ebi-a-GCST90018860	TRUE	reported	igd	2	FALSE
6	rs4338740	C	T	C	T	0.1844	-0.0262	0.207075	0.21719	FALSE	FALSE	FALSE	ebi-a-GCST90018906	15	49735297	0.0327	267242	0.4231	Preeclampsia || id:ebi-a-GCST90018906	Preeclampsia	Preeclampsia || ||	TRUE	igd	15	49735297	0.0264	2.8721e-12	460499	ebi-a-GCST90018860	Hyperthyroidism || id:ebi-a-GCST90018860	TRUE	reported	igd	2	TRUE
7	rs58722186	T	C	T	C	0.1359	0.0188	0.302235	0.303428	FALSE	FALSE	FALSE	ebi-a-GCST90018906	16	79751591	0.0308	267242	0.5416	Preeclampsia || id:ebi-a-GCST90018906	Preeclampsia	Preeclampsia || ||	TRUE	igd	16	79751591	0.0233	5.22998e-09	460499	ebi-a-GCST90018860	Hyperthyroidism || id:ebi-a-GCST90018860	TRUE	reported	igd	2	TRUE
8	rs604912	G	A	G	A	0.1198	0.0056	0.538777	0.545077	FALSE	FALSE	FALSE	ebi-a-GCST90018906	6	90986320	0.0287	267242	0.844	Preeclampsia || id:ebi-a-GCST90018906	Preeclampsia	Preeclampsia || ||	TRUE	igd	6	90986320	0.0217	3.15101e-08	460499	ebi-a-GCST90018860	Hyperthyroidism || id:ebi-a-GCST90018860	TRUE	reported	igd	2	TRUE
9	rs6131010	G	A	G	A	0.1306	0.0191	0.712807	0.715726	FALSE	FALSE	FALSE	ebi-a-GCST90018906	20	44724305	0.0318	267242	0.547	Preeclampsia || id:ebi-a-GCST90018906	Preeclampsia	Preeclampsia || ||	TRUE	igd	20	44724305	0.0237	3.59799e-08	460499	ebi-a-GCST90018860	Hyperthyroidism || id:ebi-a-GCST90018860	TRUE	reported	igd	2	TRUE
10	rs6679677	A	C	A	C	0.2936	0.049	0.111921	0.114758	FALSE	FALSE	FALSE	ebi-a-GCST90018906	1	114303808	0.0444	267242	0.2695	Preeclampsia || id:ebi-a-GCST90018906	Preeclampsia	Preeclampsia || ||	TRUE	igd	1	114303808	0.0379	8.79023e-15	460499	ebi-a-GCST90018860	Hyperthyroidism || id:ebi-a-GCST90018860	TRUE	reported	igd	2	TRUE

## Sheet: Table S5
Body mass index (BMI)(exposure):Outcome data were extracted, harmonizing and merging the datasets.
	SNP	effect_allele.exposure	other_allele.exposure	effect_allele.outcome	other_allele.outcome	beta.exposure	beta.outcome	eaf.exposure	eaf.outcome	remove	palindromic	ambiguous	id.outcome	chr	pos	se.outcome	samplesize.outcome	pval.outcome	outcome	originalname.outcome	outcome.deprecated	mr_keep.outcome	data_source.outcome	samplesize.exposure	se.exposure	pos.exposure	pval.exposure	chr.exposure	id.exposure	exposure	mr_keep.exposure	pval_origin.exposure	data_source.exposure	action	mr_keep
1	rs10063055	T	C	T	C	0.0136775	-0.004	0.253365	0.232332	FALSE	FALSE	FALSE	ebi-a-GCST90018906	5	140990108	0.0333	267242	0.9039	Preeclampsia || id:ebi-a-GCST90018906	Preeclampsia	Preeclampsia || ||	TRUE	igd	461460	0.00226991	140990108	1.7e-09	5	ukb-b-19953	Body mass index (BMI) || id:ukb-b-19953	TRUE	reported	igd	2	TRUE
2	rs10099330	G	A	G	A	0.0124247	0.0018	0.45285	0.471771	FALSE	FALSE	FALSE	ebi-a-GCST90018906	8	143383694	0.0285	267242	0.9492	Preeclampsia || id:ebi-a-GCST90018906	Preeclampsia	Preeclampsia || ||	TRUE	igd	461460	0.00198907	143383694	4.20001e-10	8	ukb-b-19953	Body mass index (BMI) || id:ukb-b-19953	TRUE	reported	igd	2	TRUE
3	rs10160769	C	G	C	G	-0.0155862	-0.0164	0.21751	0.208623	FALSE	TRUE	FALSE	ebi-a-GCST90018906	11	76474827	0.035	267242	0.6388	Preeclampsia || id:ebi-a-GCST90018906	Preeclampsia	Preeclampsia || ||	TRUE	igd	461460	0.00242199	76474827	1.2e-10	11	ukb-b-19953	Body mass index (BMI) || id:ukb-b-19953	TRUE	reported	igd	2	TRUE
4	rs10169594	C	T	C	T	0.0121875	0.003	0.363139	0.303809	FALSE	FALSE	FALSE	ebi-a-GCST90018906	2	41637688	0.0304	267242	0.9225	Preeclampsia || id:ebi-a-GCST90018906	Preeclampsia	Preeclampsia || ||	TRUE	igd	461460	0.00205506	41637688	2.99999e-09	2	ukb-b-19953	Body mass index (BMI) || id:ukb-b-19953	TRUE	reported	igd	2	TRUE
5	rs10182416	G	A	G	A	0.0130378	-0.0772	0.512223	0.406533	FALSE	FALSE	FALSE	ebi-a-GCST90018906	2	104242992	0.0296	267242	0.00901405	Preeclampsia || id:ebi-a-GCST90018906	Preeclampsia	Preeclampsia || ||	TRUE	igd	461460	0.00197134	104242992	3.69999e-11	2	ukb-b-19953	Body mass index (BMI) || id:ukb-b-19953	TRUE	reported	igd	2	TRUE
6	rs10423928	A	T	A	T	-0.0340136	-0.0087	0.194358	0.215343	FALSE	TRUE	FALSE	ebi-a-GCST90018906	19	46182304	0.034	267242	0.798	Preeclampsia || id:ebi-a-GCST90018906	Preeclampsia	Preeclampsia || ||	TRUE	igd	461460	0.00249869	46182304	3.40017e-42	19	ukb-b-19953	Body mass index (BMI) || id:ukb-b-19953	TRUE	reported	igd	2	TRUE
7	rs10505836	C	A	C	A	0.0184851	0.0634	0.860012	0.752349	FALSE	FALSE	FALSE	ebi-a-GCST90018906	12	19288508	0.0398	267242	0.1113	Preeclampsia || id:ebi-a-GCST90018906	Preeclampsia	Preeclampsia || ||	TRUE	igd	461460	0.00287086	19288508	1.2e-10	12	ukb-b-19953	Body mass index (BMI) || id:ukb-b-19953	TRUE	reported	igd	2	TRUE
8	rs10510025	T	C	T	C	0.0175643	0.0226	0.247013	0.306771	FALSE	FALSE	FALSE	ebi-a-GCST90018906	10	118650996	0.0323	267242	0.4831	Preeclampsia || id:ebi-a-GCST90018906	Preeclampsia	Preeclampsia || ||	TRUE	igd	461460	0.00229886	118650996	2.19989e-14	10	ukb-b-19953	Body mass index (BMI) || id:ukb-b-19953	TRUE	reported	igd	2	TRUE
9	rs1064213	A	G	A	G	0.0149301	0.0087	0.478377	0.413049	FALSE	FALSE	FALSE	ebi-a-GCST90018906	2	198950240	0.029	267242	0.7655	Preeclampsia || id:ebi-a-GCST90018906	Preeclampsia	Preeclampsia || ||	TRUE	igd	461460	0.00197196	198950240	3.69999e-14	2	ukb-b-19953	Body mass index (BMI) || id:ukb-b-19953	TRUE	reported	igd	2	TRUE
10	rs10742752	C	T	C	T	0.0117979	0.0009	0.612239	0.605887	FALSE	FALSE	FALSE	ebi-a-GCST90018906	11	45438374	0.0289	267242	0.9751	Preeclampsia || id:ebi-a-GCST90018906	Preeclampsia	Preeclampsia || ||	TRUE	igd	461460	0.00202961	45438374	6.1e-09	11	ukb-b-19953	Body mass index (BMI) || id:ukb-b-19953	TRUE	reported	igd	2	TRUE
11	rs10756714	G	A	G	A	-0.0207862	-0.0353	0.444196	0.494065	FALSE	FALSE	FALSE	ebi-a-GCST90018906	9	15885041	0.0284	267242	0.2149	Preeclampsia || id:ebi-a-GCST90018906	Preeclampsia	Preeclampsia || ||	TRUE	igd	461460	0.00199408	15885041	1.9002e-25	9	ukb-b-19953	Body mass index (BMI) || id:ukb-b-19953	TRUE	reported	igd	2	TRUE
12	rs10756792	T	C	T	C	-0.0190582	-0.001	0.742901	0.705106	FALSE	FALSE	FALSE	ebi-a-GCST90018906	9	16726119	0.033	267242	0.9748	Preeclampsia || id:ebi-a-GCST90018906	Preeclampsia	Preeclampsia || ||	TRUE	igd	461460	0.00227201	16726119	4.90004e-17	9	ukb-b-19953	Body mass index (BMI) || id:ukb-b-19953	TRUE	reported	igd	2	TRUE
13	rs10760277	T	C	T	C	0.0138734	0.0016	0.385049	0.375813	FALSE	FALSE	FALSE	ebi-a-GCST90018906	9	126093999	0.0292	267242	0.9564	Preeclampsia || id:ebi-a-GCST90018906	Preeclampsia	Preeclampsia || ||	TRUE	igd	461460	0.00203825	126093999	1e-11	9	ukb-b-19953	Body mass index (BMI) || id:ukb-b-19953	TRUE	reported	igd	2	TRUE
14	rs10780248	A	G	A	G	-0.0121232	-0.0244	0.559454	0.53513	FALSE	FALSE	FALSE	ebi-a-GCST90018906	9	81370555	0.029	267242	0.3994	Preeclampsia || id:ebi-a-GCST90018906	Preeclampsia	Preeclampsia || ||	TRUE	igd	461460	0.00199415	81370555	1.2e-09	9	ukb-b-19953	Body mass index (BMI) || id:ukb-b-19953	TRUE	reported	igd	2	TRUE
15	rs1078141	T	C	T	C	0.0142239	-0.0234	0.383867	0.321788	FALSE	FALSE	FALSE	ebi-a-GCST90018906	8	142619393	0.0302	267242	0.4393	Preeclampsia || id:ebi-a-GCST90018906	Preeclampsia	Preeclampsia || ||	TRUE	igd	461460	0.00205862	142619393	4.90004e-12	8	ukb-b-19953	Body mass index (BMI) || id:ukb-b-19953	TRUE	reported	igd	2	TRUE
16	rs10799778	G	T	G	T	-0.0182237	-0.1545	0.833718	0.836107	FALSE	FALSE	FALSE	ebi-a-GCST90018906	1	23313353	0.0605	267242	0.0107199	Preeclampsia || id:ebi-a-GCST90018906	Preeclampsia	Preeclampsia || ||	TRUE	igd	461460	0.00264876	23313353	6.00067e-12	1	ukb-b-19953	Body mass index (BMI) || id:ukb-b-19953	TRUE	reported	igd	2	TRUE
17	rs10809621	G	C	G	C	-0.0125305	0.0193	0.350143	0.272423	FALSE	TRUE	FALSE	ebi-a-GCST90018906	9	11859607	0.0317	267242	0.5417	Preeclampsia || id:ebi-a-GCST90018906	Preeclampsia	Preeclampsia || ||	TRUE	igd	461460	0.00207043	11859607	1.40001e-09	9	ukb-b-19953	Body mass index (BMI) || id:ukb-b-19953	TRUE	reported	igd	2	TRUE
18	rs10824211	T	C	T	C	0.0207688	-0.0096	0.139491	0.116826	FALSE	FALSE	FALSE	ebi-a-GCST90018906	10	76363107	0.0459	267242	0.8336	Preeclampsia || id:ebi-a-GCST90018906	Preeclampsia	Preeclampsia || ||	TRUE	igd	461460	0.00286631	76363107	4.30031e-13	10	ukb-b-19953	Body mass index (BMI) || id:ukb-b-19953	TRUE	reported	igd	2	TRUE
19	rs10832778	G	C	G	C	0.0115628	-0.0248	0.623038	0.620845	FALSE	TRUE	FALSE	ebi-a-GCST90018906	11	17394073	0.0289	267242	0.3904	Preeclampsia || id:ebi-a-GCST90018906	Preeclampsia	Preeclampsia || ||	TRUE	igd	461460	0.00203985	17394073	1.40001e-08	11	ukb-b-19953	Body mass index (BMI) || id:ukb-b-19953	TRUE	reported	igd	2	TRUE
20	rs10887578	C	G	C	G	0.0133212	-0.0271	0.497499	0.46389	FALSE	TRUE	TRUE	ebi-a-GCST90018906	10	88096047	0.0286	267242	0.3433	Preeclampsia || id:ebi-a-GCST90018906	Preeclampsia	Preeclampsia || ||	TRUE	igd	461460	0.00198909	88096047	2.09991e-11	10	ukb-b-19953	Body mass index (BMI) || id:ukb-b-19953	TRUE	reported	igd	2	FALSE
21	rs10927006	C	T	C	T	-0.0168156	-0.0264	0.143704	0.130973	FALSE	FALSE	FALSE	ebi-a-GCST90018906	1	243557659	0.0404	267242	0.5136	Preeclampsia || id:ebi-a-GCST90018906	Preeclampsia	Preeclampsia || ||	TRUE	igd	461460	0.00281467	243557659	2.30001e-09	1	ukb-b-19953	Body mass index (BMI) || id:ukb-b-19953	TRUE	reported	igd	2	TRUE
22	rs10965698	T	C	T	C	-0.0112741	0.0128	0.369897	0.313303	FALSE	FALSE	FALSE	ebi-a-GCST90018906	9	23203619	0.0301	267242	0.670601	Preeclampsia || id:ebi-a-GCST90018906	Preeclampsia	Preeclampsia || ||	TRUE	igd	461460	0.002052	23203619	3.89996e-08	9	ukb-b-19953	Body mass index (BMI) || id:ukb-b-19953	TRUE	reported	igd	2	TRUE
23	rs10989067	A	G	A	G	0.0169514	0.0003	0.31593	0.476486	FALSE	FALSE	FALSE	ebi-a-GCST90018906	9	103119634	0.0308	267242	0.9935	Preeclampsia || id:ebi-a-GCST90018906	Preeclampsia	Preeclampsia || ||	TRUE	igd	461460	0.00212349	103119634	1.39991e-15	9	ukb-b-19953	Body mass index (BMI) || id:ukb-b-19953	TRUE	reported	igd	2	TRUE
24	rs11001963	T	C	T	C	0.0116794	0.0407	0.581338	0.525858	FALSE	FALSE	FALSE	ebi-a-GCST90018906	10	78760959	0.029	267242	0.1601	Preeclampsia || id:ebi-a-GCST90018906	Preeclampsia	Preeclampsia || ||	TRUE	igd	461460	0.00201921	78760959	7.29995e-09	10	ukb-b-19953	Body mass index (BMI) || id:ukb-b-19953	TRUE	reported	igd	2	TRUE
25	rs11009685	T	C	T	C	-0.0130834	-0.008	0.244096	0.231279	FALSE	FALSE	FALSE	ebi-a-GCST90018906	10	34511990	0.0361	267242	0.8248	Preeclampsia || id:ebi-a-GCST90018906	Preeclampsia	Preeclampsia || ||	TRUE	igd	461460	0.00230766	34511990	1.40001e-08	10	ukb-b-19953	Body mass index (BMI) || id:ukb-b-19953	TRUE	reported	igd	2	TRUE
26	rs11012732	G	A	G	A	0.0216425	-0.019	0.331683	0.250679	FALSE	FALSE	FALSE	ebi-a-GCST90018906	10	21830104	0.0318	267242	0.550301	Preeclampsia || id:ebi-a-GCST90018906	Preeclampsia	Preeclampsia || ||	TRUE	igd	461460	0.00210126	21830104	7.10068e-25	10	ukb-b-19953	Body mass index (BMI) || id:ukb-b-19953	TRUE	reported	igd	2	TRUE
27	rs11079849	T	C	T	C	-0.020093	-0.0211	0.328531	0.250442	FALSE	FALSE	FALSE	ebi-a-GCST90018906	17	47090785	0.0321	267242	0.5115	Preeclampsia || id:ebi-a-GCST90018906	Preeclampsia	Preeclampsia || ||	TRUE	igd	461460	0.00211163	47090785	1.80011e-21	17	ukb-b-19953	Body mass index (BMI) || id:ukb-b-19953	TRUE	reported	igd	2	TRUE
28	rs11099020	T	C	T	C	-0.0142038	0.0203	0.640609	0.536831	FALSE	FALSE	FALSE	ebi-a-GCST90018906	4	130724902	0.0297	267242	0.494899	Preeclampsia || id:ebi-a-GCST90018906	Preeclampsia	Preeclampsia || ||	TRUE	igd	461460	0.00206202	130724902	5.60015e-12	4	ukb-b-19953	Body mass index (BMI) || id:ukb-b-19953	TRUE	reported	igd	2	TRUE
29	rs11115160	A	G	A	G	-0.0130768	-0.008	0.237797	0.221178	FALSE	FALSE	FALSE	ebi-a-GCST90018906	12	82424100	0.0342	267242	0.8149	Preeclampsia || id:ebi-a-GCST90018906	Preeclampsia	Preeclampsia || ||	TRUE	igd	461460	0.00233641	82424100	2.19999e-08	12	ukb-b-19953	Body mass index (BMI) || id:ukb-b-19953	TRUE	reported	igd	2	TRUE
30	rs11122450	G	T	G	T	-0.0116316	-0.0067	0.611739	0.522101	FALSE	FALSE	FALSE	ebi-a-GCST90018906	1	230301811	0.0291	267242	0.8174	Preeclampsia || id:ebi-a-GCST90018906	Preeclampsia	Preeclampsia || ||	TRUE	igd	461460	0.00202425	230301811	9.09997e-09	1	ukb-b-19953	Body mass index (BMI) || id:ukb-b-19953	TRUE	reported	igd	2	TRUE
31	rs11134679	G	A	G	A	0.0182459	-0.0187	0.684753	0.73223	FALSE	FALSE	FALSE	ebi-a-GCST90018906	5	170623391	0.0312	267242	0.5494	Preeclampsia || id:ebi-a-GCST90018906	Preeclampsia	Preeclampsia || ||	TRUE	igd	461460	0.00213286	170623391	1.20005e-17	5	ukb-b-19953	Body mass index (BMI) || id:ukb-b-19953	TRUE	reported	igd	2	TRUE
32	rs11150745	G	A	G	A	-0.0211611	-0.0095	0.317711	0.314367	FALSE	FALSE	FALSE	ebi-a-GCST90018906	17	78757626	0.031	267242	0.7586	Preeclampsia || id:ebi-a-GCST90018906	Preeclampsia	Preeclampsia || ||	TRUE	igd	461460	0.00212961	78757626	2.90001e-23	17	ukb-b-19953	Body mass index (BMI) || id:ukb-b-19953	TRUE	reported	igd	2	TRUE
33	rs111598585	T	C	T	C	-0.0142245	-0.0285	0.208671	0.136284	FALSE	FALSE	FALSE	ebi-a-GCST90018906	4	171635471	0.0426	267242	0.5034	Preeclampsia || id:ebi-a-GCST90018906	Preeclampsia	Preeclampsia || ||	TRUE	igd	461460	0.00243798	171635471	5.39995e-09	4	ukb-b-19953	Body mass index (BMI) || id:ukb-b-19953	TRUE	reported	igd	2	TRUE
34	rs11165643	T	C	T	C	0.0193319	0.0111	0.590103	0.626128	FALSE	FALSE	FALSE	ebi-a-GCST90018906	1	96924097	0.0291	267242	0.7036	Preeclampsia || id:ebi-a-GCST90018906	Preeclampsia	Preeclampsia || ||	TRUE	igd	461460	0.00200337	96924097	4.90004e-22	1	ukb-b-19953	Body mass index (BMI) || id:ukb-b-19953	TRUE	reported	igd	2	TRUE
35	rs111689389	C	G	C	G	-0.0136706	0.0074	0.282614	0.227515	FALSE	TRUE	FALSE	ebi-a-GCST90018906	5	27175962	0.0335	267242	0.8243	Preeclampsia || id:ebi-a-GCST90018906	Preeclampsia	Preeclampsia || ||	TRUE	igd	461460	0.00219522	27175962	4.70002e-10	5	ukb-b-19953	Body mass index (BMI) || id:ukb-b-19953	TRUE	reported	igd	2	TRUE
36	rs11218510	A	G	A	G	-0.0144616	-0.0019	0.40047	0.358278	FALSE	FALSE	FALSE	ebi-a-GCST90018906	11	121922587	0.0295	267242	0.9493	Preeclampsia || id:ebi-a-GCST90018906	Preeclampsia	Preeclampsia || ||	TRUE	igd	461460	0.00202121	121922587	8.4004e-13	11	ukb-b-19953	Body mass index (BMI) || id:ukb-b-19953	TRUE	reported	igd	2	TRUE
37	rs11250094	C	G	C	G	-0.0202907	-0.0094	0.548052	0.580146	FALSE	TRUE	TRUE	ebi-a-GCST90018906	8	10802001	0.0297	267242	0.7515	Preeclampsia || id:ebi-a-GCST90018906	Preeclampsia	Preeclampsia || ||	TRUE	igd	461460	0.00199209	10802001	2.29985e-24	8	ukb-b-19953	Body mass index (BMI) || id:ukb-b-19953	TRUE	reported	igd	2	FALSE
38	rs1126930	C	G	C	G	0.0322695	0.1243	0.035271	0.0346697	FALSE	TRUE	FALSE	ebi-a-GCST90018906	12	49399132	0.0831	267242	0.1345	Preeclampsia || id:ebi-a-GCST90018906	Preeclampsia	Preeclampsia || ||	TRUE	igd	461460	0.00535892	49399132	1.7e-09	12	ukb-b-19953	Body mass index (BMI) || id:ukb-b-19953	TRUE	reported	igd	2	TRUE
39	rs113079574	T	C	T	C	-0.0155896	-0.0143	0.19279	0.228104	FALSE	FALSE	FALSE	ebi-a-GCST90018906	4	147354089	0.0351	267242	0.6838	Preeclampsia || id:ebi-a-GCST90018906	Preeclampsia	Preeclampsia || ||	TRUE	igd	461460	0.00251598	147354089	5.80003e-10	4	ukb-b-19953	Body mass index (BMI) || id:ukb-b-19953	TRUE	reported	igd	2	TRUE
40	rs113603865	T	C	T	C	0.0186013	0.0299	0.21205	0.198914	FALSE	FALSE	FALSE	ebi-a-GCST90018906	1	39564930	0.0354	267242	0.3988	Preeclampsia || id:ebi-a-GCST90018906	Preeclampsia	Preeclampsia || ||	TRUE	igd	461460	0.00242689	39564930	1.80011e-14	1	ukb-b-19953	Body mass index (BMI) || id:ukb-b-19953	TRUE	reported	igd	2	TRUE
41	rs113624107	A	G	A	G	0.0150461	-0.0245	0.22586	0.171489	FALSE	FALSE	FALSE	ebi-a-GCST90018906	14	88326386	0.0362	267242	0.4979	Preeclampsia || id:ebi-a-GCST90018906	Preeclampsia	Preeclampsia || ||	TRUE	igd	461460	0.00236876	88326386	2.1e-10	14	ukb-b-19953	Body mass index (BMI) || id:ukb-b-19953	TRUE	reported	igd	2	TRUE
42	rs11525873	C	T	C	T	-0.0239781	0.0569	0.097701	0.170003	FALSE	FALSE	FALSE	ebi-a-GCST90018906	7	138817193	0.041	267242	0.1654	Preeclampsia || id:ebi-a-GCST90018906	Preeclampsia	Preeclampsia || ||	TRUE	igd	461460	0.00333603	138817193	6.59933e-13	7	ukb-b-19953	Body mass index (BMI) || id:ukb-b-19953	TRUE	reported	igd	2	TRUE
43	rs11607476	C	A	C	A	0.015712	0.0007	0.486574	0.412095	FALSE	FALSE	FALSE	ebi-a-GCST90018906	11	115037061	0.0292	267242	0.9806	Preeclampsia || id:ebi-a-GCST90018906	Preeclampsia	Preeclampsia || ||	TRUE	igd	461460	0.00199179	115037061	3.10027e-15	11	ukb-b-19953	Body mass index (BMI) || id:ukb-b-19953	TRUE	reported	igd	2	TRUE
44	rs11610621	A	T	A	T	0.0164869	0.0159	0.148174	0.112816	FALSE	TRUE	FALSE	ebi-a-GCST90018906	12	121671133	0.0426	267242	0.7092	Preeclampsia || id:ebi-a-GCST90018906	Preeclampsia	Preeclampsia || ||	TRUE	igd	461460	0.00278318	121671133	3.09999e-09	12	ukb-b-19953	Body mass index (BMI) || id:ukb-b-19953	TRUE	reported	igd	2	TRUE
45	rs11630647	A	G	A	G	-0.012674	-0.0365	0.251739	0.234083	FALSE	FALSE	FALSE	ebi-a-GCST90018906	15	99240947	0.0347	267242	0.2934	Preeclampsia || id:ebi-a-GCST90018906	Preeclampsia	Preeclampsia || ||	TRUE	igd	461460	0.00228082	99240947	2.69998e-08	15	ukb-b-19953	Body mass index (BMI) || id:ukb-b-19953	TRUE	reported	igd	2	TRUE
46	rs11634851	G	C	G	C	0.0118671	0.034	0.465442	0.359846	FALSE	TRUE	TRUE	ebi-a-GCST90018906	15	81028965	0.0297	267242	0.2523	Preeclampsia || id:ebi-a-GCST90018906	Preeclampsia	Preeclampsia || ||	TRUE	igd	461460	0.00198456	81028965	2.19999e-09	15	ukb-b-19953	Body mass index (BMI) || id:ukb-b-19953	TRUE	reported	igd	2	FALSE
47	rs116374395	A	G	A	G	0.0318817	-0.0479	0.035444	0.0341577	FALSE	FALSE	FALSE	ebi-a-GCST90018906	5	50723410	0.0838	267242	0.5673	Preeclampsia || id:ebi-a-GCST90018906	Preeclampsia	Preeclampsia || ||	TRUE	igd	461460	0.00536236	50723410	2.80001e-09	5	ukb-b-19953	Body mass index (BMI) || id:ukb-b-19953	TRUE	reported	igd	2	TRUE
48	rs11642090	C	T	C	T	0.0114184	0.0357	0.373536	0.325453	FALSE	FALSE	FALSE	ebi-a-GCST90018906	16	81730582	0.0302	267242	0.2381	Preeclampsia || id:ebi-a-GCST90018906	Preeclampsia	Preeclampsia || ||	TRUE	igd	461460	0.00205925	81730582	2.90001e-08	16	ukb-b-19953	Body mass index (BMI) || id:ukb-b-19953	TRUE	reported	igd	2	TRUE
49	rs11656076	A	G	A	G	-0.0154285	0.0189	0.224774	0.263078	FALSE	FALSE	FALSE	ebi-a-GCST90018906	17	31464270	0.0326	267242	0.5622	Preeclampsia || id:ebi-a-GCST90018906	Preeclampsia	Preeclampsia || ||	TRUE	igd	461460	0.00237054	31464270	7.59976e-11	17	ukb-b-19953	Body mass index (BMI) || id:ukb-b-19953	TRUE	reported	igd	2	TRUE
50	rs1167311	A	G	A	G	-0.0192649	-0.0206	0.681309	0.592683	FALSE	FALSE	FALSE	ebi-a-GCST90018906	1	49996959	0.0298	267242	0.489	Preeclampsia || id:ebi-a-GCST90018906	Preeclampsia	Preeclampsia || ||	TRUE	igd	461460	0.00213109	49996959	1.59993e-19	1	ukb-b-19953	Body mass index (BMI) || id:ukb-b-19953	TRUE	reported	igd	2	TRUE
51	rs11675464	G	A	G	A	0.0119751	-0.0101	0.562988	0.464184	FALSE	FALSE	FALSE	ebi-a-GCST90018906	2	204053742	0.0289	267242	0.7258	Preeclampsia || id:ebi-a-GCST90018906	Preeclampsia	Preeclampsia || ||	TRUE	igd	461460	0.00198558	204053742	1.6e-09	2	ukb-b-19953	Body mass index (BMI) || id:ukb-b-19953	TRUE	reported	igd	2	TRUE
52	rs11691869	A	C	A	C	-0.0193158	-0.0154	0.362038	0.378504	FALSE	FALSE	FALSE	ebi-a-GCST90018906	2	100805996	0.0296	267242	0.6016	Preeclampsia || id:ebi-a-GCST90018906	Preeclampsia	Preeclampsia || ||	TRUE	igd	461460	0.00205562	100805996	5.60015e-21	2	ukb-b-19953	Body mass index (BMI) || id:ukb-b-19953	TRUE	reported	igd	2	TRUE
53	rs11699828	A	G	A	G	-0.0335418	-0.0668	0.035832	0.0309485	FALSE	FALSE	FALSE	ebi-a-GCST90018906	20	62157198	0.102	267242	0.5128	Preeclampsia || id:ebi-a-GCST90018906	Preeclampsia	Preeclampsia || ||	TRUE	igd	461460	0.00582677	62157198	8.60003e-09	20	ukb-b-19953	Body mass index (BMI) || id:ukb-b-19953	TRUE	reported	igd	2	TRUE
54	rs11709402	G	A	G	A	0.0228192	0.0373	0.278732	0.246085	FALSE	FALSE	FALSE	ebi-a-GCST90018906	3	131551027	0.0324	267242	0.2502	Preeclampsia || id:ebi-a-GCST90018906	Preeclampsia	Preeclampsia || ||	TRUE	igd	461460	0.00220796	131551027	4.90004e-25	3	ukb-b-19953	Body mass index (BMI) || id:ukb-b-19953	TRUE	reported	igd	2	TRUE
55	rs117118217	C	G	C	G	0.0448186	-0.0237	0.017711	0.0186882	FALSE	TRUE	FALSE	ebi-a-GCST90018906	10	131783328	0.1133	267242	0.834	Preeclampsia || id:ebi-a-GCST90018906	Preeclampsia	Preeclampsia || ||	TRUE	igd	461460	0.00788004	131783328	1.29999e-08	10	ukb-b-19953	Body mass index (BMI) || id:ukb-b-19953	TRUE	reported	igd	2	TRUE
56	rs117342986	T	C	T	C	0.0365794	0.16	0.026415	0.0226217	FALSE	FALSE	FALSE	ebi-a-GCST90018906	16	54267868	0.1155	267242	0.1658	Preeclampsia || id:ebi-a-GCST90018906	Preeclampsia	Preeclampsia || ||	TRUE	igd	461460	0.00646781	54267868	1.6e-08	16	ukb-b-19953	Body mass index (BMI) || id:ukb-b-19953	TRUE	reported	igd	2	TRUE
57	rs11757278	C	T	C	T	-0.0146269	0.0416	0.303879	0.372729	FALSE	FALSE	FALSE	ebi-a-GCST90018906	6	13180454	0.0296	267242	0.1605	Preeclampsia || id:ebi-a-GCST90018906	Preeclampsia	Preeclampsia || ||	TRUE	igd	461460	0.00214834	13180454	9.8992e-12	6	ukb-b-19953	Body mass index (BMI) || id:ukb-b-19953	TRUE	reported	igd	2	TRUE
58	rs11778219	G	A	G	A	0.015796	0.0077	0.163123	0.165926	FALSE	FALSE	FALSE	ebi-a-GCST90018906	8	87762607	0.0399	267242	0.8463	Preeclampsia || id:ebi-a-GCST90018906	Preeclampsia	Preeclampsia || ||	TRUE	igd	461460	0.0026874	87762607	4.20001e-09	8	ukb-b-19953	Body mass index (BMI) || id:ukb-b-19953	TRUE	reported	igd	2	TRUE
59	rs118136827	T	G	T	G	-0.0132582	0.0236	0.281086	0.246714	FALSE	FALSE	FALSE	ebi-a-GCST90018906	17	2168104	0.032	267242	0.4604	Preeclampsia || id:ebi-a-GCST90018906	Preeclampsia	Preeclampsia || ||	TRUE	igd	461460	0.0022019	2168104	1.7e-09	17	ukb-b-19953	Body mass index (BMI) || id:ukb-b-19953	TRUE	reported	igd	2	TRUE
60	rs11919665	T	A	T	A	-0.0127854	0.1139	0.679775	0.692116	FALSE	TRUE	FALSE	ebi-a-GCST90018906	3	48085349	0.0445	267242	0.01044	Preeclampsia || id:ebi-a-GCST90018906	Preeclampsia	Preeclampsia || ||	TRUE	igd	461460	0.00211292	48085349	1.40001e-09	3	ukb-b-19953	Body mass index (BMI) || id:ukb-b-19953	TRUE	reported	igd	2	TRUE
61	rs12001437	C	T	C	T	0.0121836	-0.0051	0.367678	0.407649	FALSE	FALSE	FALSE	ebi-a-GCST90018906	9	34074476	0.0294	267242	0.8617	Preeclampsia || id:ebi-a-GCST90018906	Preeclampsia	Preeclampsia || ||	TRUE	igd	461460	0.00205069	34074476	2.80001e-09	9	ukb-b-19953	Body mass index (BMI) || id:ukb-b-19953	TRUE	reported	igd	2	TRUE
62	rs12072739	G	A	G	A	0.0157008	-0.0037	0.224478	0.198666	FALSE	FALSE	FALSE	ebi-a-GCST90018906	1	98315893	0.0332	267242	0.9102	Preeclampsia || id:ebi-a-GCST90018906	Preeclampsia	Preeclampsia || ||	TRUE	igd	461460	0.00236691	98315893	3.29989e-11	1	ukb-b-19953	Body mass index (BMI) || id:ukb-b-19953	TRUE	reported	igd	2	TRUE
63	rs12088284	T	C	T	C	0.0139317	-0.0055	0.300838	0.269156	FALSE	FALSE	FALSE	ebi-a-GCST90018906	1	80798635	0.0331	267242	0.8674	Preeclampsia || id:ebi-a-GCST90018906	Preeclampsia	Preeclampsia || ||	TRUE	igd	461460	0.00214854	80798635	8.9002e-11	1	ukb-b-19953	Body mass index (BMI) || id:ukb-b-19953	TRUE	reported	igd	2	TRUE
64	rs12089815	A	G	A	G	-0.0123121	-0.0459	0.54861	0.531016	FALSE	FALSE	FALSE	ebi-a-GCST90018906	1	91189933	0.029	267242	0.1135	Preeclampsia || id:ebi-a-GCST90018906	Preeclampsia	Preeclampsia || ||	TRUE	igd	461460	0.00198606	91189933	5.69994e-10	1	ukb-b-19953	Body mass index (BMI) || id:ukb-b-19953	TRUE	reported	igd	2	TRUE
65	rs12140153	T	G	T	G	-0.033075	-0.0481	0.094252	0.0907999	FALSE	FALSE	FALSE	ebi-a-GCST90018906	1	62579891	0.0541	267242	0.3738	Preeclampsia || id:ebi-a-GCST90018906	Preeclampsia	Preeclampsia || ||	TRUE	igd	461460	0.0034589	62579891	1.20005e-21	1	ukb-b-19953	Body mass index (BMI) || id:ukb-b-19953	TRUE	reported	igd	2	TRUE
66	rs12149660	A	G	A	G	-0.0227338	0.0428	0.114956	0.120052	FALSE	FALSE	FALSE	ebi-a-GCST90018906	16	70309237	0.045	267242	0.3409	Preeclampsia || id:ebi-a-GCST90018906	Preeclampsia	Preeclampsia || ||	TRUE	igd	461460	0.00311586	70309237	2.99985e-13	16	ukb-b-19953	Body mass index (BMI) || id:ukb-b-19953	TRUE	reported	igd	2	TRUE
67	rs12259464	A	G	A	G	0.0130895	-0.0292	0.48447	0.380372	FALSE	FALSE	FALSE	ebi-a-GCST90018906	10	53680099	0.0296	267242	0.323	Preeclampsia || id:ebi-a-GCST90018906	Preeclampsia	Preeclampsia || ||	TRUE	igd	461460	0.00198686	53680099	4.49987e-11	10	ukb-b-19953	Body mass index (BMI) || id:ukb-b-19953	TRUE	reported	igd	2	TRUE
68	rs12273545	T	C	T	C	0.0248393	-0.0036	0.056505	0.0714181	FALSE	FALSE	FALSE	ebi-a-GCST90018906	11	116911012	0.0559	267242	0.9484	Preeclampsia || id:ebi-a-GCST90018906	Preeclampsia	Preeclampsia || ||	TRUE	igd	461460	0.00428551	116911012	6.80002e-09	11	ukb-b-19953	Body mass index (BMI) || id:ukb-b-19953	TRUE	reported	igd	2	TRUE
69	rs1229984	C	T	C	T	0.037357	0.1522	0.972775	0.809875	FALSE	FALSE	FALSE	ebi-a-GCST90018906	4	100239319	0.0859	267242	0.07641	Preeclampsia || id:ebi-a-GCST90018906	Preeclampsia	Preeclampsia || ||	TRUE	igd	461460	0.00599385	100239319	4.60002e-10	4	ukb-b-19953	Body mass index (BMI) || id:ukb-b-19953	TRUE	reported	igd	2	TRUE
70	rs12364470	G	T	G	T	0.0192705	-0.0198	0.164556	0.181667	FALSE	FALSE	FALSE	ebi-a-GCST90018906	11	134601012	0.0374	267242	0.596	Preeclampsia || id:ebi-a-GCST90018906	Preeclampsia	Preeclampsia || ||	TRUE	igd	461460	0.0026658	134601012	4.90004e-13	11	ukb-b-19953	Body mass index (BMI) || id:ukb-b-19953	TRUE	reported	igd	2	TRUE
71	rs12440603	T	C	T	C	0.0139285	0.0157	0.433693	0.378409	FALSE	FALSE	FALSE	ebi-a-GCST90018906	15	46585722	0.0297	267242	0.5962	Preeclampsia || id:ebi-a-GCST90018906	Preeclampsia	Preeclampsia || ||	TRUE	igd	461460	0.0020011	46585722	3.40017e-12	15	ukb-b-19953	Body mass index (BMI) || id:ukb-b-19953	TRUE	reported	igd	2	TRUE
72	rs12459368	G	A	G	A	-0.0170141	-0.0417	0.268203	0.295855	FALSE	FALSE	FALSE	ebi-a-GCST90018906	19	18459377	0.0327	267242	0.202	Preeclampsia || id:ebi-a-GCST90018906	Preeclampsia	Preeclampsia || ||	TRUE	igd	461460	0.00223235	18459377	2.49977e-14	19	ukb-b-19953	Body mass index (BMI) || id:ukb-b-19953	TRUE	reported	igd	2	TRUE
73	rs12462975	A	G	A	G	0.0195822	-0.0493	0.329692	0.304664	FALSE	FALSE	FALSE	ebi-a-GCST90018906	19	30272202	0.0307	267242	0.1077	Preeclampsia || id:ebi-a-GCST90018906	Preeclampsia	Preeclampsia || ||	TRUE	igd	461460	0.00212071	30272202	2.60016e-20	19	ukb-b-19953	Body mass index (BMI) || id:ukb-b-19953	TRUE	reported	igd	2	TRUE
74	rs12507026	T	A	T	A	0.0289896	0.0452	0.43475	0.410635	FALSE	TRUE	TRUE	ebi-a-GCST90018906	4	45181334	0.0286	267242	0.1141	Preeclampsia || id:ebi-a-GCST90018906	Preeclampsia	Preeclampsia || ||	TRUE	igd	461460	0.0019931	45181334	6.29941e-48	4	ukb-b-19953	Body mass index (BMI) || id:ukb-b-19953	TRUE	reported	igd	2	FALSE
75	rs12541408	C	T	C	T	-0.0143261	-0.0266	0.31742	0.379768	FALSE	FALSE	FALSE	ebi-a-GCST90018906	8	95585807	0.0294	267242	0.3664	Preeclampsia || id:ebi-a-GCST90018906	Preeclampsia	Preeclampsia || ||	TRUE	igd	461460	0.00212723	95585807	1.59993e-11	8	ukb-b-19953	Body mass index (BMI) || id:ukb-b-19953	TRUE	reported	igd	2	TRUE
76	rs1266874	G	A	G	A	0.0140966	-0.0245	0.349619	0.484547	FALSE	FALSE	FALSE	ebi-a-GCST90018906	6	51779638	0.0295	267242	0.4066	Preeclampsia || id:ebi-a-GCST90018906	Preeclampsia	Preeclampsia || ||	TRUE	igd	461460	0.0020712	51779638	1e-11	6	ukb-b-19953	Body mass index (BMI) || id:ukb-b-19953	TRUE	reported	igd	2	TRUE
77	rs12681792	A	C	A	C	0.0148693	0.0338	0.1926	0.248804	FALSE	FALSE	FALSE	ebi-a-GCST90018906	8	62054463	0.0323	267242	0.2946	Preeclampsia || id:ebi-a-GCST90018906	Preeclampsia	Preeclampsia || ||	TRUE	igd	461460	0.00251693	62054463	3.50002e-09	8	ukb-b-19953	Body mass index (BMI) || id:ukb-b-19953	TRUE	reported	igd	2	TRUE
78	rs12692596	T	C	T	C	0.0130872	-0.0109	0.37185	0.357962	FALSE	FALSE	FALSE	ebi-a-GCST90018906	2	161265910	0.0297	267242	0.713899	Preeclampsia || id:ebi-a-GCST90018906	Preeclampsia	Preeclampsia || ||	TRUE	igd	461460	0.00203738	161265910	1.29999e-10	2	ukb-b-19953	Body mass index (BMI) || id:ukb-b-19953	TRUE	reported	igd	2	TRUE
79	rs12696039	G	A	G	A	-0.0152802	0.0479	0.149405	0.132856	FALSE	FALSE	FALSE	ebi-a-GCST90018906	3	156304750	0.04	267242	0.2309	Preeclampsia || id:ebi-a-GCST90018906	Preeclampsia	Preeclampsia || ||	TRUE	igd	461460	0.0027705	156304750	3.50002e-08	3	ukb-b-19953	Body mass index (BMI) || id:ukb-b-19953	TRUE	reported	igd	2	TRUE
80	rs1286058	A	T	A	T	0.0149126	0.0007	0.703747	0.764028	FALSE	TRUE	FALSE	ebi-a-GCST90018906	14	91458523	0.0329	267242	0.9831	Preeclampsia || id:ebi-a-GCST90018906	Preeclampsia	Preeclampsia || ||	TRUE	igd	461460	0.00216922	91458523	6.20012e-12	14	ukb-b-19953	Body mass index (BMI) || id:ukb-b-19953	TRUE	reported	igd	2	TRUE
81	rs12881629	G	A	G	A	0.0220748	0.0252	0.08265	0.0799229	FALSE	FALSE	FALSE	ebi-a-GCST90018906	14	101146413	0.0558	267242	0.651799	Preeclampsia || id:ebi-a-GCST90018906	Preeclampsia	Preeclampsia || ||	TRUE	igd	461460	0.00358929	101146413	7.69999e-10	14	ukb-b-19953	Body mass index (BMI) || id:ukb-b-19953	TRUE	reported	igd	2	TRUE
82	rs12921986	G	A	G	A	0.0203327	-0.0195	0.077984	0.069631	FALSE	FALSE	FALSE	ebi-a-GCST90018906	16	72312727	0.0631	267242	0.757801	Preeclampsia || id:ebi-a-GCST90018906	Preeclampsia	Preeclampsia || ||	TRUE	igd	461460	0.0036983	72312727	3.79997e-08	16	ukb-b-19953	Body mass index (BMI) || id:ukb-b-19953	TRUE	reported	igd	2	TRUE
83	rs12937411	T	C	T	C	-0.017187	0.0309	0.408167	0.402497	FALSE	FALSE	FALSE	ebi-a-GCST90018906	17	34950239	0.0291	267242	0.2876	Preeclampsia || id:ebi-a-GCST90018906	Preeclampsia	Preeclampsia || ||	TRUE	igd	461460	0.00201383	34950239	1.39991e-17	17	ukb-b-19953	Body mass index (BMI) || id:ukb-b-19953	TRUE	reported	igd	2	TRUE
84	rs1296328	C	A	C	A	-0.018862	-0.0292	0.559032	0.421799	FALSE	FALSE	FALSE	ebi-a-GCST90018906	4	137083193	0.0298	267242	0.3267	Preeclampsia || id:ebi-a-GCST90018906	Preeclampsia	Preeclampsia || ||	TRUE	igd	461460	0.001999	137083193	3.90032e-21	4	ukb-b-19953	Body mass index (BMI) || id:ukb-b-19953	TRUE	reported	igd	2	TRUE
85	rs12974458	T	C	T	C	0.0152466	-0.0553	0.543175	0.513055	FALSE	FALSE	FALSE	ebi-a-GCST90018906	19	1866115	0.0301	267242	0.0659493	Preeclampsia || id:ebi-a-GCST90018906	Preeclampsia	Preeclampsia || ||	TRUE	igd	461460	0.00199717	1866115	2.29985e-14	19	ukb-b-19953	Body mass index (BMI) || id:ukb-b-19953	TRUE	reported	igd	2	TRUE
86	rs13012070	A	G	A	G	-0.0136501	-0.036	0.228388	0.230137	FALSE	FALSE	FALSE	ebi-a-GCST90018906	2	35447243	0.0328	267242	0.2734	Preeclampsia || id:ebi-a-GCST90018906	Preeclampsia	Preeclampsia || ||	TRUE	igd	461460	0.00234795	35447243	6.1e-09	2	ukb-b-19953	Body mass index (BMI) || id:ukb-b-19953	TRUE	reported	igd	2	TRUE
87	rs13033310	A	G	A	G	0.012611	-0.0141	0.25276	0.264698	FALSE	FALSE	FALSE	ebi-a-GCST90018906	2	133523605	0.0327	267242	0.666	Preeclampsia || id:ebi-a-GCST90018906	Preeclampsia	Preeclampsia || ||	TRUE	igd	461460	0.0022826	133523605	3.29997e-08	2	ukb-b-19953	Body mass index (BMI) || id:ukb-b-19953	TRUE	reported	igd	2	TRUE
88	rs13097918	A	T	A	T	0.0145561	0.0428	0.212315	0.180683	FALSE	TRUE	FALSE	ebi-a-GCST90018906	3	35676330	0.0356	267242	0.2295	Preeclampsia || id:ebi-a-GCST90018906	Preeclampsia	Preeclampsia || ||	TRUE	igd	461460	0.0024161	35676330	1.7e-09	3	ukb-b-19953	Body mass index (BMI) || id:ukb-b-19953	TRUE	reported	igd	2	TRUE
89	rs13107325	T	C	T	C	0.0475799	-0.1257	0.07492	0.0570816	FALSE	FALSE	FALSE	ebi-a-GCST90018906	4	103188709	0.0778	267242	0.106	Preeclampsia || id:ebi-a-GCST90018906	Preeclampsia	Preeclampsia || ||	TRUE	igd	461460	0.00375479	103188709	8.49963e-37	4	ukb-b-19953	Body mass index (BMI) || id:ukb-b-19953	TRUE	reported	igd	2	TRUE
90	rs13176429	C	T	C	T	0.0141555	-0.0438	0.687609	0.684148	FALSE	FALSE	FALSE	ebi-a-GCST90018906	5	43152216	0.0299	267242	0.1427	Preeclampsia || id:ebi-a-GCST90018906	Preeclampsia	Preeclampsia || ||	TRUE	igd	461460	0.00213122	43152216	3.10027e-11	5	ukb-b-19953	Body mass index (BMI) || id:ukb-b-19953	TRUE	reported	igd	2	TRUE
91	rs1320251	T	C	T	C	-0.0180321	-0.0104	0.454791	0.510304	FALSE	FALSE	FALSE	ebi-a-GCST90018906	17	21264396	0.0285	267242	0.714301	Preeclampsia || id:ebi-a-GCST90018906	Preeclampsia	Preeclampsia || ||	TRUE	igd	461460	0.00199407	21264396	1.50003e-19	17	ukb-b-19953	Body mass index (BMI) || id:ukb-b-19953	TRUE	reported	igd	2	TRUE
92	rs13218383	G	C	G	C	-0.0144025	0.0276	0.335132	0.353189	FALSE	TRUE	FALSE	ebi-a-GCST90018906	6	120173501	0.0299	267242	0.356	Preeclampsia || id:ebi-a-GCST90018906	Preeclampsia	Preeclampsia || ||	TRUE	igd	461460	0.00209236	120173501	5.79963e-12	6	ukb-b-19953	Body mass index (BMI) || id:ukb-b-19953	TRUE	reported	igd	2	TRUE
93	rs1322842	G	A	G	A	-0.0131292	-0.0195	0.609274	0.617954	FALSE	FALSE	FALSE	ebi-a-GCST90018906	6	20488897	0.0293	267242	0.5057	Preeclampsia || id:ebi-a-GCST90018906	Preeclampsia	Preeclampsia || ||	TRUE	igd	461460	0.00203539	20488897	1.09999e-10	6	ukb-b-19953	Body mass index (BMI) || id:ukb-b-19953	TRUE	reported	igd	2	TRUE
94	rs13248187	C	T	C	T	0.015764	-0.0039	0.268557	0.243626	FALSE	FALSE	FALSE	ebi-a-GCST90018906	8	14336834	0.033	267242	0.9056	Preeclampsia || id:ebi-a-GCST90018906	Preeclampsia	Preeclampsia || ||	TRUE	igd	461460	0.00224155	14336834	1.99986e-12	8	ukb-b-19953	Body mass index (BMI) || id:ukb-b-19953	TRUE	reported	igd	2	TRUE
95	rs1327259	G	A	G	A	-0.0148532	-0.0182	0.387722	0.487845	FALSE	FALSE	FALSE	ebi-a-GCST90018906	6	51177811	0.0291	267242	0.532299	Preeclampsia || id:ebi-a-GCST90018906	Preeclampsia	Preeclampsia || ||	TRUE	igd	461460	0.00203363	51177811	2.80027e-13	6	ukb-b-19953	Body mass index (BMI) || id:ukb-b-19953	TRUE	reported	igd	2	TRUE
96	rs13291723	A	G	A	G	0.0110318	0.0538	0.570683	0.485307	FALSE	FALSE	FALSE	ebi-a-GCST90018906	9	80510077	0.0291	267242	0.0641106	Preeclampsia || id:ebi-a-GCST90018906	Preeclampsia	Preeclampsia || ||	TRUE	igd	461460	0.00199876	80510077	3.40001e-08	9	ukb-b-19953	Body mass index (BMI) || id:ukb-b-19953	TRUE	reported	igd	2	TRUE
97	rs1330199	T	G	T	G	-0.0117509	0.0381	0.483137	0.59905	FALSE	FALSE	FALSE	ebi-a-GCST90018906	9	27760946	0.0296	267242	0.1982	Preeclampsia || id:ebi-a-GCST90018906	Preeclampsia	Preeclampsia || ||	TRUE	igd	461460	0.00198642	27760946	3.29997e-09	9	ukb-b-19953	Body mass index (BMI) || id:ukb-b-19953	TRUE	reported	igd	2	TRUE
98	rs13420048	A	C	A	C	-0.0154817	0.0306	0.365037	0.3071	FALSE	FALSE	FALSE	ebi-a-GCST90018906	2	50751414	0.0301	267242	0.3099	Preeclampsia || id:ebi-a-GCST90018906	Preeclampsia	Preeclampsia || ||	TRUE	igd	461460	0.00205272	50751414	4.60045e-14	2	ukb-b-19953	Body mass index (BMI) || id:ukb-b-19953	TRUE	reported	igd	2	TRUE
99	rs13427822	G	A	G	A	-0.0181515	0.0548	0.271198	0.223627	FALSE	FALSE	FALSE	ebi-a-GCST90018906	2	213414265	0.033	267242	0.0964806	Preeclampsia || id:ebi-a-GCST90018906	Preeclampsia	Preeclampsia || ||	TRUE	igd	461460	0.00224142	213414265	5.60015e-16	2	ukb-b-19953	Body mass index (BMI) || id:ukb-b-19953	TRUE	reported	igd	2	TRUE
100	rs1346841	A	G	A	G	-0.013056	-0.0294	0.405041	0.430215	FALSE	FALSE	FALSE	ebi-a-GCST90018906	4	65651730	0.0298	267242	0.323	Preeclampsia || id:ebi-a-GCST90018906	Preeclampsia	Preeclampsia || ||	TRUE	igd	461460	0.0020172	65651730	9.70063e-11	4	ukb-b-19953	Body mass index (BMI) || id:ukb-b-19953	TRUE	reported	igd	2	TRUE
101	rs1360201	T	C	T	C	0.0130075	0.0274	0.481546	0.492843	FALSE	FALSE	FALSE	ebi-a-GCST90018906	9	73796450	0.0285	267242	0.3369	Preeclampsia || id:ebi-a-GCST90018906	Preeclampsia	Preeclampsia || ||	TRUE	igd	461460	0.00197747	73796450	4.79954e-11	9	ukb-b-19953	Body mass index (BMI) || id:ukb-b-19953	TRUE	reported	igd	2	TRUE
102	rs13642	T	A	T	A	-0.0161363	0.0092	0.360654	0.344687	FALSE	TRUE	FALSE	ebi-a-GCST90018906	11	30432220	0.0302	267242	0.7592	Preeclampsia || id:ebi-a-GCST90018906	Preeclampsia	Preeclampsia || ||	TRUE	igd	461460	0.00205695	30432220	4.30031e-15	11	ukb-b-19953	Body mass index (BMI) || id:ukb-b-19953	TRUE	reported	igd	2	TRUE
103	rs140159717	T	C	T	C	-0.0246882	-0.0266	0.082292	0.0890664	FALSE	FALSE	FALSE	ebi-a-GCST90018906	15	73765586	0.0513	267242	0.6034	Preeclampsia || id:ebi-a-GCST90018906	Preeclampsia	Preeclampsia || ||	TRUE	igd	461460	0.00370967	73765586	2.80027e-11	15	ukb-b-19953	Body mass index (BMI) || id:ukb-b-19953	TRUE	reported	igd	2	TRUE
104	rs1438945	A	T	A	T	-0.0133824	-0.007	0.715119	0.78222	FALSE	TRUE	FALSE	ebi-a-GCST90018906	5	152510937	0.0338	267242	0.835	Preeclampsia || id:ebi-a-GCST90018906	Preeclampsia	Preeclampsia || ||	TRUE	igd	461460	0.00219791	152510937	1.09999e-09	5	ukb-b-19953	Body mass index (BMI) || id:ukb-b-19953	TRUE	reported	igd	2	TRUE
105	rs1441264	A	G	A	G	0.0179033	-0.0082	0.593681	0.593178	FALSE	FALSE	FALSE	ebi-a-GCST90018906	13	79580919	0.0298	267242	0.7822	Preeclampsia || id:ebi-a-GCST90018906	Preeclampsia	Preeclampsia || ||	TRUE	igd	461460	0.00205854	79580919	3.40017e-18	13	ukb-b-19953	Body mass index (BMI) || id:ukb-b-19953	TRUE	reported	igd	2	TRUE
106	rs1451963	T	G	T	G	0.022201	-0.0879	0.082266	0.0688743	FALSE	FALSE	FALSE	ebi-a-GCST90018906	14	41350367	0.0661	267242	0.1831	Preeclampsia || id:ebi-a-GCST90018906	Preeclampsia	Preeclampsia || ||	TRUE	igd	461460	0.00360585	41350367	7.39997e-10	14	ukb-b-19953	Body mass index (BMI) || id:ukb-b-19953	TRUE	reported	igd	2	TRUE
107	rs1454687	G	C	G	C	-0.0207916	-0.0295	0.515371	0.568232	FALSE	TRUE	TRUE	ebi-a-GCST90018906	3	94038085	0.029	267242	0.3091	Preeclampsia || id:ebi-a-GCST90018906	Preeclampsia	Preeclampsia || ||	TRUE	igd	461460	0.00197396	94038085	6.09958e-26	3	ukb-b-19953	Body mass index (BMI) || id:ukb-b-19953	TRUE	reported	igd	2	FALSE
108	rs1458156	T	C	T	C	0.014075	-0.01	0.488431	0.464697	FALSE	FALSE	FALSE	ebi-a-GCST90018906	12	41887940	0.0286	267242	0.7267	Preeclampsia || id:ebi-a-GCST90018906	Preeclampsia	Preeclampsia || ||	TRUE	igd	461460	0.00197951	41887940	1.20005e-12	12	ukb-b-19953	Body mass index (BMI) || id:ukb-b-19953	TRUE	reported	igd	2	TRUE
109	rs145981104	G	A	G	A	0.022711	-0.0119	0.063711	0.0579602	FALSE	FALSE	FALSE	ebi-a-GCST90018906	8	74714869	0.0688	267242	0.8622	Preeclampsia || id:ebi-a-GCST90018906	Preeclampsia	Preeclampsia || ||	TRUE	igd	461460	0.00404552	74714869	2e-08	8	ukb-b-19953	Body mass index (BMI) || id:ukb-b-19953	TRUE	reported	igd	2	TRUE
110	rs146569428	A	G	A	G	0.0139533	0.0157	0.200749	0.152672	FALSE	FALSE	FALSE	ebi-a-GCST90018906	11	2199686	0.039	267242	0.6875	Preeclampsia || id:ebi-a-GCST90018906	Preeclampsia	Preeclampsia || ||	TRUE	igd	461460	0.00248571	2199686	2e-08	11	ukb-b-19953	Body mass index (BMI) || id:ukb-b-19953	TRUE	reported	igd	2	TRUE
111	rs1471093	A	G	A	G	0.0134619	0.0057	0.616663	0.489174	FALSE	FALSE	FALSE	ebi-a-GCST90018906	3	108031094	0.0294	267242	0.8455	Preeclampsia || id:ebi-a-GCST90018906	Preeclampsia	Preeclampsia || ||	TRUE	igd	461460	0.00203996	108031094	4.10015e-11	3	ukb-b-19953	Body mass index (BMI) || id:ukb-b-19953	TRUE	reported	igd	2	TRUE
112	rs1471740	C	T	C	T	0.0193576	0.0574	0.7405	0.740729	FALSE	FALSE	FALSE	ebi-a-GCST90018906	3	136328270	0.0509	267242	0.2599	Preeclampsia || id:ebi-a-GCST90018906	Preeclampsia	Preeclampsia || ||	TRUE	igd	461460	0.00225404	136328270	8.9002e-18	3	ukb-b-19953	Body mass index (BMI) || id:ukb-b-19953	TRUE	reported	igd	2	TRUE
113	rs147568678	C	T	C	T	-0.0133327	0.0135	0.23807	0.204296	FALSE	FALSE	FALSE	ebi-a-GCST90018906	10	93061851	0.0339	267242	0.6911	Preeclampsia || id:ebi-a-GCST90018906	Preeclampsia	Preeclampsia || ||	TRUE	igd	461460	0.00233034	93061851	1.09999e-08	10	ukb-b-19953	Body mass index (BMI) || id:ukb-b-19953	TRUE	reported	igd	2	TRUE
114	rs1477290	C	T	C	T	0.0337772	0.0673	0.136947	0.191568	FALSE	FALSE	FALSE	ebi-a-GCST90018906	5	87988934	0.0404	267242	0.096159	Preeclampsia || id:ebi-a-GCST90018906	Preeclampsia	Preeclampsia || ||	TRUE	igd	461460	0.00289815	87988934	2.19989e-31	5	ukb-b-19953	Body mass index (BMI) || id:ukb-b-19953	TRUE	reported	igd	2	TRUE
115	rs147730268	T	G	T	G	-0.0350799	0.0064	0.087243	0.0874722	FALSE	FALSE	FALSE	ebi-a-GCST90018906	12	123024476	0.0537	267242	0.9052	Preeclampsia || id:ebi-a-GCST90018906	Preeclampsia	Preeclampsia || ||	TRUE	igd	461460	0.00358357	123024476	1.29987e-22	12	ukb-b-19953	Body mass index (BMI) || id:ukb-b-19953	TRUE	reported	igd	2	TRUE
116	rs1503526	C	T	C	T	0.0154308	0.0369	0.480077	0.588433	FALSE	FALSE	FALSE	ebi-a-GCST90018906	5	63020706	0.0294	267242	0.2093	Preeclampsia || id:ebi-a-GCST90018906	Preeclampsia	Preeclampsia || ||	TRUE	igd	461460	0.00197681	63020706	5.90065e-15	5	ukb-b-19953	Body mass index (BMI) || id:ukb-b-19953	TRUE	reported	igd	2	TRUE
117	rs156201	C	G	C	G	0.0131899	-0.015	0.753455	0.702544	FALSE	TRUE	FALSE	ebi-a-GCST90018906	6	104847441	0.0307	267242	0.6241	Preeclampsia || id:ebi-a-GCST90018906	Preeclampsia	Preeclampsia || ||	TRUE	igd	461460	0.00228932	104847441	8.30004e-09	6	ukb-b-19953	Body mass index (BMI) || id:ukb-b-19953	TRUE	reported	igd	2	TRUE
118	rs156914	A	G	A	G	0.0111552	-0.0173	0.491786	0.516859	FALSE	FALSE	FALSE	ebi-a-GCST90018906	1	16848652	0.0301	267242	0.5665	Preeclampsia || id:ebi-a-GCST90018906	Preeclampsia	Preeclampsia || ||	TRUE	igd	461460	0.00197308	16848652	1.6e-08	1	ukb-b-19953	Body mass index (BMI) || id:ukb-b-19953	TRUE	reported	igd	2	TRUE
119	rs1582931	A	G	A	G	-0.0133419	0.0196	0.473242	0.493196	FALSE	FALSE	FALSE	ebi-a-GCST90018906	5	122657199	0.0285	267242	0.490999	Preeclampsia || id:ebi-a-GCST90018906	Preeclampsia	Preeclampsia || ||	TRUE	igd	461460	0.0019956	122657199	2.29985e-11	5	ukb-b-19953	Body mass index (BMI) || id:ukb-b-19953	TRUE	reported	igd	2	TRUE
120	rs1608113	T	A	T	A	-0.0117766	0.0461	0.364998	0.414035	FALSE	TRUE	FALSE	ebi-a-GCST90018906	3	157815217	0.0289	267242	0.1113	Preeclampsia || id:ebi-a-GCST90018906	Preeclampsia	Preeclampsia || ||	TRUE	igd	461460	0.00205086	157815217	9.29994e-09	3	ukb-b-19953	Body mass index (BMI) || id:ukb-b-19953	TRUE	reported	igd	2	TRUE
121	rs1609010	G	A	G	A	0.0209773	0.001	0.565728	0.468387	FALSE	FALSE	FALSE	ebi-a-GCST90018906	8	77227464	0.0291	267242	0.9718	Preeclampsia || id:ebi-a-GCST90018906	Preeclampsia	Preeclampsia || ||	TRUE	igd	461460	0.0019963	77227464	7.89951e-26	8	ukb-b-19953	Body mass index (BMI) || id:ukb-b-19953	TRUE	reported	igd	2	TRUE
122	rs16916303	G	A	G	A	-0.0192369	0.0307	0.119736	0.160463	FALSE	FALSE	FALSE	ebi-a-GCST90018906	9	30823761	0.0414	267242	0.4581	Preeclampsia || id:ebi-a-GCST90018906	Preeclampsia	Preeclampsia || ||	TRUE	igd	461460	0.00307931	30823761	4.20001e-10	9	ukb-b-19953	Body mass index (BMI) || id:ukb-b-19953	TRUE	reported	igd	2	TRUE
123	rs17056301	C	T	C	T	0.0135831	0.0416	0.256425	0.255015	FALSE	FALSE	FALSE	ebi-a-GCST90018906	5	158271680	0.0334	267242	0.2121	Preeclampsia || id:ebi-a-GCST90018906	Preeclampsia	Preeclampsia || ||	TRUE	igd	461460	0.0022697	158271680	2.19999e-09	5	ukb-b-19953	Body mass index (BMI) || id:ukb-b-19953	TRUE	reported	igd	2	TRUE
124	rs17132130	C	G	C	G	-0.0178418	-0.0525	0.221467	0.212439	FALSE	TRUE	FALSE	ebi-a-GCST90018906	7	2108036	0.033	267242	0.1117	Preeclampsia || id:ebi-a-GCST90018906	Preeclampsia	Preeclampsia || ||	TRUE	igd	461460	0.00238564	2108036	7.50067e-14	7	ukb-b-19953	Body mass index (BMI) || id:ukb-b-19953	TRUE	reported	igd	2	TRUE
125	rs17149254	C	T	C	T	-0.0213507	-0.0691	0.804854	0.805831	FALSE	FALSE	FALSE	ebi-a-GCST90018906	7	76634463	0.058	267242	0.2331	Preeclampsia || id:ebi-a-GCST90018906	Preeclampsia	Preeclampsia || ||	TRUE	igd	461460	0.00255804	76634463	7.00003e-17	7	ukb-b-19953	Body mass index (BMI) || id:ukb-b-19953	TRUE	reported	igd	2	TRUE
126	rs17289010	G	A	G	A	-0.0134661	-0.0357	0.32787	0.391965	FALSE	FALSE	FALSE	ebi-a-GCST90018906	4	140774684	0.0314	267242	0.2547	Preeclampsia || id:ebi-a-GCST90018906	Preeclampsia	Preeclampsia || ||	TRUE	igd	461460	0.00210438	140774684	1.6e-10	4	ukb-b-19953	Body mass index (BMI) || id:ukb-b-19953	TRUE	reported	igd	2	TRUE
127	rs17399739	G	A	G	A	0.0270713	-0.0121	0.068893	0.0735197	FALSE	FALSE	FALSE	ebi-a-GCST90018906	10	87490850	0.0525	267242	0.8182	Preeclampsia || id:ebi-a-GCST90018906	Preeclampsia	Preeclampsia || ||	TRUE	igd	461460	0.00391006	87490850	4.40048e-12	10	ukb-b-19953	Body mass index (BMI) || id:ukb-b-19953	TRUE	reported	igd	2	TRUE
128	rs17446299	G	C	G	C	0.0153235	-0.0155	0.165544	0.132145	FALSE	TRUE	FALSE	ebi-a-GCST90018906	13	40762556	0.0394	267242	0.6937	Preeclampsia || id:ebi-a-GCST90018906	Preeclampsia	Preeclampsia || ||	TRUE	igd	461460	0.00266515	40762556	8.9e-09	13	ukb-b-19953	Body mass index (BMI) || id:ukb-b-19953	TRUE	reported	igd	2	TRUE
129	rs17544384	C	T	C	T	0.0140931	0.0356	0.210864	0.204708	FALSE	FALSE	FALSE	ebi-a-GCST90018906	1	115295160	0.0373	267242	0.3399	Preeclampsia || id:ebi-a-GCST90018906	Preeclampsia	Preeclampsia || ||	TRUE	igd	461460	0.00241434	115295160	5.30005e-09	1	ukb-b-19953	Body mass index (BMI) || id:ukb-b-19953	TRUE	reported	igd	2	TRUE
130	rs17668356	G	C	G	C	-0.0230543	-0.0019	0.146029	0.151491	FALSE	TRUE	FALSE	ebi-a-GCST90018906	3	61208619	0.0402	267242	0.962	Preeclampsia || id:ebi-a-GCST90018906	Preeclampsia	Preeclampsia || ||	TRUE	igd	461460	0.00279318	61208619	1.50003e-16	3	ukb-b-19953	Body mass index (BMI) || id:ukb-b-19953	TRUE	reported	igd	2	TRUE
131	rs17770336	T	C	T	C	0.0242931	0.0001	0.322437	0.304475	FALSE	FALSE	FALSE	ebi-a-GCST90018906	9	28414625	0.0301	267242	0.9975	Preeclampsia || id:ebi-a-GCST90018906	Preeclampsia	Preeclampsia || ||	TRUE	igd	461460	0.00211161	28414625	1.29987e-30	9	ukb-b-19953	Body mass index (BMI) || id:ukb-b-19953	TRUE	reported	igd	2	TRUE
132	rs1778830	A	G	A	G	0.0140775	0.0092	0.362165	0.412823	FALSE	FALSE	FALSE	ebi-a-GCST90018906	1	156489974	0.0306	267242	0.763001	Preeclampsia || id:ebi-a-GCST90018906	Preeclampsia	Preeclampsia || ||	TRUE	igd	461460	0.00205596	156489974	7.50067e-12	1	ukb-b-19953	Body mass index (BMI) || id:ukb-b-19953	TRUE	reported	igd	2	TRUE
133	rs1788808	G	A	G	A	-0.020404	-0.0636	0.49478	0.619847	FALSE	FALSE	FALSE	ebi-a-GCST90018906	18	21090023	0.043	267242	0.1397	Preeclampsia || id:ebi-a-GCST90018906	Preeclampsia	Preeclampsia || ||	TRUE	igd	461460	0.00198255	21090023	7.70016e-25	18	ukb-b-19953	Body mass index (BMI) || id:ukb-b-19953	TRUE	reported	igd	2	TRUE
134	rs1793636	C	G	C	G	-0.0133343	-0.0423	0.309144	0.238916	FALSE	TRUE	FALSE	ebi-a-GCST90018906	11	131934926	0.0334	267242	0.2048	Preeclampsia || id:ebi-a-GCST90018906	Preeclampsia	Preeclampsia || ||	TRUE	igd	461460	0.0021408	131934926	4.70002e-10	11	ukb-b-19953	Body mass index (BMI) || id:ukb-b-19953	TRUE	reported	igd	2	TRUE
135	rs1805123	G	T	G	T	-0.0167569	-0.057	0.245301	0.184954	FALSE	FALSE	FALSE	ebi-a-GCST90018906	7	150645534	0.0504	267242	0.2583	Preeclampsia || id:ebi-a-GCST90018906	Preeclampsia	Preeclampsia || ||	TRUE	igd	461460	0.00229711	150645534	2.99985e-13	7	ukb-b-19953	Body mass index (BMI) || id:ukb-b-19953	TRUE	reported	igd	2	TRUE
136	rs1834144	A	C	A	C	-0.0140112	-0.0287	0.373192	0.443549	FALSE	FALSE	FALSE	ebi-a-GCST90018906	18	40744790	0.0289	267242	0.321	Preeclampsia || id:ebi-a-GCST90018906	Preeclampsia	Preeclampsia || ||	TRUE	igd	461460	0.00205213	40744790	8.60003e-12	18	ukb-b-19953	Body mass index (BMI) || id:ukb-b-19953	TRUE	reported	igd	2	TRUE
137	rs1860750	A	T	A	T	0.0117038	-0.0182	0.510958	0.569247	FALSE	TRUE	TRUE	ebi-a-GCST90018906	14	73309738	0.029	267242	0.53	Preeclampsia || id:ebi-a-GCST90018906	Preeclampsia	Preeclampsia || ||	TRUE	igd	461460	0.00198192	73309738	3.50002e-09	14	ukb-b-19953	Body mass index (BMI) || id:ukb-b-19953	TRUE	reported	igd	2	FALSE
138	rs1861410	T	C	T	C	-0.0212558	-0.0202	0.555423	0.573348	FALSE	FALSE	FALSE	ebi-a-GCST90018906	2	58933591	0.0288	267242	0.483499	Preeclampsia || id:ebi-a-GCST90018906	Preeclampsia	Preeclampsia || ||	TRUE	igd	461460	0.00198918	58933591	1.20005e-26	2	ukb-b-19953	Body mass index (BMI) || id:ukb-b-19953	TRUE	reported	igd	2	TRUE
139	rs1884897	G	A	G	A	0.020001	-0.079	0.627378	0.703808	FALSE	FALSE	FALSE	ebi-a-GCST90018906	20	6612832	0.0307	267242	0.01008	Preeclampsia || id:ebi-a-GCST90018906	Preeclampsia	Preeclampsia || ||	TRUE	igd	461460	0.00205634	6612832	2.29985e-22	20	ukb-b-19953	Body mass index (BMI) || id:ukb-b-19953	TRUE	reported	igd	2	TRUE
140	rs1919243	C	T	C	T	0.0116759	-0.0187	0.487406	0.429955	FALSE	FALSE	FALSE	ebi-a-GCST90018906	5	88778861	0.029	267242	0.5188	Preeclampsia || id:ebi-a-GCST90018906	Preeclampsia	Preeclampsia || ||	TRUE	igd	461460	0.00200175	88778861	5.49997e-09	5	ukb-b-19953	Body mass index (BMI) || id:ukb-b-19953	TRUE	reported	igd	2	TRUE
141	rs1967772	A	G	A	G	-0.0170434	-0.1354	0.285117	0.210591	FALSE	FALSE	FALSE	ebi-a-GCST90018906	13	28036062	0.0486	267242	0.00531398	Preeclampsia || id:ebi-a-GCST90018906	Preeclampsia	Preeclampsia || ||	TRUE	igd	461460	0.00220377	28036062	1e-14	13	ukb-b-19953	Body mass index (BMI) || id:ukb-b-19953	TRUE	reported	igd	2	TRUE
142	rs2035936	T	G	T	G	0.0370863	-0.0007	0.055892	0.109552	FALSE	FALSE	FALSE	ebi-a-GCST90018906	3	141298124	0.0569	267242	0.9906	Preeclampsia || id:ebi-a-GCST90018906	Preeclampsia	Preeclampsia || ||	TRUE	igd	461460	0.00435778	141298124	1.69981e-17	3	ukb-b-19953	Body mass index (BMI) || id:ukb-b-19953	TRUE	reported	igd	2	TRUE
143	rs2051559	C	T	C	T	0.0204078	-0.0252	0.13254	0.143256	FALSE	FALSE	FALSE	ebi-a-GCST90018906	4	3298800	0.0428	267242	0.555801	Preeclampsia || id:ebi-a-GCST90018906	Preeclampsia	Preeclampsia || ||	TRUE	igd	461460	0.00291963	3298800	2.80027e-12	4	ukb-b-19953	Body mass index (BMI) || id:ukb-b-19953	TRUE	reported	igd	2	TRUE
144	rs2075466	C	G	C	G	0.0132903	0.0106	0.267182	0.264324	FALSE	TRUE	FALSE	ebi-a-GCST90018906	16	4872970	0.0335	267242	0.751201	Preeclampsia || id:ebi-a-GCST90018906	Preeclampsia	Preeclampsia || ||	TRUE	igd	461460	0.00223627	4872970	2.80001e-09	16	ukb-b-19953	Body mass index (BMI) || id:ukb-b-19953	TRUE	reported	igd	2	TRUE
145	rs2102278	G	A	G	A	0.0118583	-0.0304	0.322486	0.388714	FALSE	FALSE	FALSE	ebi-a-GCST90018906	4	52818664	0.0303	267242	0.3156	Preeclampsia || id:ebi-a-GCST90018906	Preeclampsia	Preeclampsia || ||	TRUE	igd	461460	0.0021139	52818664	2e-08	4	ukb-b-19953	Body mass index (BMI) || id:ukb-b-19953	TRUE	reported	igd	2	TRUE
146	rs2133561	T	A	T	A	-0.014097	0.0147	0.611084	0.666755	FALSE	TRUE	FALSE	ebi-a-GCST90018906	5	139086651	0.03	267242	0.625101	Preeclampsia || id:ebi-a-GCST90018906	Preeclampsia	Preeclampsia || ||	TRUE	igd	461460	0.00204744	139086651	5.79963e-12	5	ukb-b-19953	Body mass index (BMI) || id:ukb-b-19953	TRUE	reported	igd	2	TRUE
147	rs213518	C	T	C	T	0.0157894	0.0239	0.145608	0.107025	FALSE	FALSE	FALSE	ebi-a-GCST90018906	7	26941065	0.0446	267242	0.5924	Preeclampsia || id:ebi-a-GCST90018906	Preeclampsia	Preeclampsia || ||	TRUE	igd	461460	0.00280491	26941065	1.79999e-08	7	ukb-b-19953	Body mass index (BMI) || id:ukb-b-19953	TRUE	reported	igd	2	TRUE
148	rs2153740	G	A	G	A	-0.0112551	-0.0208	0.479914	0.57838	FALSE	FALSE	FALSE	ebi-a-GCST90018906	20	2126089	0.0294	267242	0.4789	Preeclampsia || id:ebi-a-GCST90018906	Preeclampsia	Preeclampsia || ||	TRUE	igd	461460	0.00199313	2126089	1.6e-08	20	ukb-b-19953	Body mass index (BMI) || id:ukb-b-19953	TRUE	reported	igd	2	TRUE
149	rs215634	G	A	G	A	-0.0155223	0.0354	0.611879	0.569239	FALSE	FALSE	FALSE	ebi-a-GCST90018906	7	32369148	0.0305	267242	0.2468	Preeclampsia || id:ebi-a-GCST90018906	Preeclampsia	Preeclampsia || ||	TRUE	igd	461460	0.00203492	32369148	2.39994e-14	7	ukb-b-19953	Body mass index (BMI) || id:ukb-b-19953	TRUE	reported	igd	2	TRUE
150	rs2172131	C	T	C	T	-0.0149382	-0.007	0.578723	0.647859	FALSE	FALSE	FALSE	ebi-a-GCST90018906	10	133978962	0.0296	267242	0.8134	Preeclampsia || id:ebi-a-GCST90018906	Preeclampsia	Preeclampsia || ||	TRUE	igd	461460	0.00200386	133978962	8.99912e-14	10	ukb-b-19953	Body mass index (BMI) || id:ukb-b-19953	TRUE	reported	igd	2	TRUE
151	rs217672	C	A	C	A	0.0170155	0.0522	0.271741	0.271913	FALSE	FALSE	FALSE	ebi-a-GCST90018906	14	62361021	0.0503	267242	0.2992	Preeclampsia || id:ebi-a-GCST90018906	Preeclampsia	Preeclampsia || ||	TRUE	igd	461460	0.00223046	62361021	2.39994e-14	14	ukb-b-19953	Body mass index (BMI) || id:ukb-b-19953	TRUE	reported	igd	2	TRUE
152	rs2192158	G	A	G	A	-0.015012	-0.0302	0.553308	0.503684	FALSE	FALSE	FALSE	ebi-a-GCST90018906	4	55505360	0.0285	267242	0.2892	Preeclampsia || id:ebi-a-GCST90018906	Preeclampsia	Preeclampsia || ||	TRUE	igd	461460	0.00198302	55505360	3.69999e-14	4	ukb-b-19953	Body mass index (BMI) || id:ukb-b-19953	TRUE	reported	igd	2	TRUE
153	rs2216931	A	C	A	C	0.0169109	-0.0113	0.661966	0.705384	FALSE	FALSE	FALSE	ebi-a-GCST90018906	2	181599070	0.0314	267242	0.7186	Preeclampsia || id:ebi-a-GCST90018906	Preeclampsia	Preeclampsia || ||	TRUE	igd	461460	0.00208587	181599070	5.19996e-16	2	ukb-b-19953	Body mass index (BMI) || id:ukb-b-19953	TRUE	reported	igd	2	TRUE
154	rs2234458	T	C	T	C	-0.0203841	-0.0273	0.639519	0.610105	FALSE	FALSE	FALSE	ebi-a-GCST90018906	11	65639374	0.0301	267242	0.3651	Preeclampsia || id:ebi-a-GCST90018906	Preeclampsia	Preeclampsia || ||	TRUE	igd	461460	0.00205579	65639374	3.59998e-23	11	ukb-b-19953	Body mass index (BMI) || id:ukb-b-19953	TRUE	reported	igd	2	TRUE
155	rs2248551	A	G	A	G	0.0146523	-0.043	0.164522	0.2143	FALSE	FALSE	FALSE	ebi-a-GCST90018906	6	131924689	0.0353	267242	0.2234	Preeclampsia || id:ebi-a-GCST90018906	Preeclampsia	Preeclampsia || ||	TRUE	igd	461460	0.00266497	131924689	3.79997e-08	6	ukb-b-19953	Body mass index (BMI) || id:ukb-b-19953	TRUE	reported	igd	2	TRUE
156	rs2253310	G	C	G	C	0.0173213	0.0315	0.626099	0.642516	FALSE	TRUE	FALSE	ebi-a-GCST90018906	6	108888593	0.0292	267242	0.2809	Preeclampsia || id:ebi-a-GCST90018906	Preeclampsia	Preeclampsia || ||	TRUE	igd	461460	0.00204115	108888593	2.09991e-17	6	ukb-b-19953	Body mass index (BMI) || id:ukb-b-19953	TRUE	reported	igd	2	TRUE
157	rs2271189	A	G	A	G	-0.0163086	-0.0482	0.40272	0.381225	FALSE	FALSE	FALSE	ebi-a-GCST90018906	12	56494991	0.0292	267242	0.0984691	Preeclampsia || id:ebi-a-GCST90018906	Preeclampsia	Preeclampsia || ||	TRUE	igd	461460	0.00201869	56494991	6.4998e-16	12	ukb-b-19953	Body mass index (BMI) || id:ukb-b-19953	TRUE	reported	igd	2	TRUE
158	rs2289379	T	C	T	C	-0.0152765	-0.0296	0.395648	0.365578	FALSE	FALSE	FALSE	ebi-a-GCST90018906	7	44804225	0.0293	267242	0.3123	Preeclampsia || id:ebi-a-GCST90018906	Preeclampsia	Preeclampsia || ||	TRUE	igd	461460	0.00202952	44804225	5.19996e-14	7	ukb-b-19953	Body mass index (BMI) || id:ukb-b-19953	TRUE	reported	igd	2	TRUE
159	rs2307111	C	T	C	T	-0.0280042	-0.0368	0.395025	0.439832	FALSE	FALSE	FALSE	ebi-a-GCST90018906	5	75003678	0.0288	267242	0.2012	Preeclampsia || id:ebi-a-GCST90018906	Preeclampsia	Preeclampsia || ||	TRUE	igd	461460	0.00202203	75003678	1.29987e-43	5	ukb-b-19953	Body mass index (BMI) || id:ukb-b-19953	TRUE	reported	igd	2	TRUE
160	rs2342892	G	T	G	T	-0.0126972	-0.0036	0.516212	0.483126	FALSE	FALSE	FALSE	ebi-a-GCST90018906	16	24540806	0.0284	267242	0.8999	Preeclampsia || id:ebi-a-GCST90018906	Preeclampsia	Preeclampsia || ||	TRUE	igd	461460	0.00197715	24540806	1.29999e-10	16	ukb-b-19953	Body mass index (BMI) || id:ukb-b-19953	TRUE	reported	igd	2	TRUE
161	rs2381404	C	T	C	T	0.0139664	0.0124	0.243837	0.219392	FALSE	FALSE	FALSE	ebi-a-GCST90018906	2	144035442	0.0344	267242	0.718399	Preeclampsia || id:ebi-a-GCST90018906	Preeclampsia	Preeclampsia || ||	TRUE	igd	461460	0.00229974	144035442	1.29999e-09	2	ukb-b-19953	Body mass index (BMI) || id:ukb-b-19953	TRUE	reported	igd	2	TRUE
162	rs2383377	A	G	A	G	0.0161287	0.0977	0.130687	0.127021	FALSE	FALSE	FALSE	ebi-a-GCST90018906	14	33257914	0.0431	267242	0.02357	Preeclampsia || id:ebi-a-GCST90018906	Preeclampsia	Preeclampsia || ||	TRUE	igd	461460	0.00293564	33257914	3.89996e-08	14	ukb-b-19953	Body mass index (BMI) || id:ukb-b-19953	TRUE	reported	igd	2	TRUE
163	rs2396625	A	T	A	T	-0.018919	0.0052	0.421331	0.460809	FALSE	TRUE	TRUE	ebi-a-GCST90018906	7	113028634	0.0293	267242	0.8587	Preeclampsia || id:ebi-a-GCST90018906	Preeclampsia	Preeclampsia || ||	TRUE	igd	461460	0.00201335	113028634	5.60015e-21	7	ukb-b-19953	Body mass index (BMI) || id:ukb-b-19953	TRUE	reported	igd	2	FALSE
164	rs2398861	G	A	G	A	0.0179932	0.0192	0.259169	0.30534	FALSE	FALSE	FALSE	ebi-a-GCST90018906	9	96430747	0.031	267242	0.5353	Preeclampsia || id:ebi-a-GCST90018906	Preeclampsia	Preeclampsia || ||	TRUE	igd	461460	0.00226733	96430747	2.09991e-15	9	ukb-b-19953	Body mass index (BMI) || id:ukb-b-19953	TRUE	reported	igd	2	TRUE
165	rs2425816	A	G	A	G	0.0122284	-0.0254	0.415111	0.341607	FALSE	FALSE	FALSE	ebi-a-GCST90018906	20	44895075	0.0301	267242	0.3981	Preeclampsia || id:ebi-a-GCST90018906	Preeclampsia	Preeclampsia || ||	TRUE	igd	461460	0.00201106	44895075	1.2e-09	20	ukb-b-19953	Body mass index (BMI) || id:ukb-b-19953	TRUE	reported	igd	2	TRUE
166	rs2433733	A	G	A	G	-0.0171805	0.0097	0.677659	0.703422	FALSE	FALSE	FALSE	ebi-a-GCST90018906	2	230816703	0.0309	267242	0.754699	Preeclampsia || id:ebi-a-GCST90018906	Preeclampsia	Preeclampsia || ||	TRUE	igd	461460	0.00210907	230816703	3.80014e-16	2	ukb-b-19953	Body mass index (BMI) || id:ukb-b-19953	TRUE	reported	igd	2	TRUE
167	rs2439823	G	A	G	A	0.0191998	-0.0102	0.545612	0.474142	FALSE	FALSE	FALSE	ebi-a-GCST90018906	10	99778226	0.0287	267242	0.7226	Preeclampsia || id:ebi-a-GCST90018906	Preeclampsia	Preeclampsia || ||	TRUE	igd	461460	0.00199108	99778226	5.30029e-22	10	ukb-b-19953	Body mass index (BMI) || id:ukb-b-19953	TRUE	reported	igd	2	TRUE
168	rs2482356	C	T	C	T	-0.0113511	0.0373	0.429018	0.428684	FALSE	FALSE	FALSE	ebi-a-GCST90018906	9	94178371	0.029	267242	0.1992	Preeclampsia || id:ebi-a-GCST90018906	Preeclampsia	Preeclampsia || ||	TRUE	igd	461460	0.00199506	94178371	1.29999e-08	9	ukb-b-19953	Body mass index (BMI) || id:ukb-b-19953	TRUE	reported	igd	2	TRUE
169	rs2512892	C	T	C	T	0.0129468	0.0467	0.566085	0.582718	FALSE	FALSE	FALSE	ebi-a-GCST90018906	11	131451862	0.0287	267242	0.1032	Preeclampsia || id:ebi-a-GCST90018906	Preeclampsia	Preeclampsia || ||	TRUE	igd	461460	0.00199819	131451862	9.20026e-11	11	ukb-b-19953	Body mass index (BMI) || id:ukb-b-19953	TRUE	reported	igd	2	TRUE
170	rs252761	T	G	T	G	-0.0115046	-0.0623	0.587966	0.540797	FALSE	FALSE	FALSE	ebi-a-GCST90018906	5	77380723	0.0289	267242	0.0310599	Preeclampsia || id:ebi-a-GCST90018906	Preeclampsia	Preeclampsia || ||	TRUE	igd	461460	0.00201769	77380723	1.2e-08	5	ukb-b-19953	Body mass index (BMI) || id:ukb-b-19953	TRUE	reported	igd	2	TRUE
171	rs2568958	A	G	A	G	0.0222928	0.0115	0.603656	0.686491	FALSE	FALSE	FALSE	ebi-a-GCST90018906	1	72765116	0.0304	267242	0.704399	Preeclampsia || id:ebi-a-GCST90018906	Preeclampsia	Preeclampsia || ||	TRUE	igd	461460	0.00201204	72765116	1.59993e-28	1	ukb-b-19953	Body mass index (BMI) || id:ukb-b-19953	TRUE	reported	igd	2	TRUE
172	rs2569993	C	T	C	T	0.01267	-0.0392	0.320327	0.406434	FALSE	FALSE	FALSE	ebi-a-GCST90018906	3	12926096	0.0299	267242	0.1899	Preeclampsia || id:ebi-a-GCST90018906	Preeclampsia	Preeclampsia || ||	TRUE	igd	461460	0.00212202	12926096	2.39999e-09	3	ukb-b-19953	Body mass index (BMI) || id:ukb-b-19953	TRUE	reported	igd	2	TRUE
173	rs2606228	C	A	C	A	-0.0138791	-0.0019	0.646368	0.711017	FALSE	FALSE	FALSE	ebi-a-GCST90018906	3	183537759	0.0307	267242	0.95	Preeclampsia || id:ebi-a-GCST90018906	Preeclampsia	Preeclampsia || ||	TRUE	igd	461460	0.00208379	183537759	2.70023e-11	3	ukb-b-19953	Body mass index (BMI) || id:ukb-b-19953	TRUE	reported	igd	2	TRUE
174	rs2616143	A	G	A	G	-0.0138738	0.0683	0.319862	0.264174	FALSE	FALSE	FALSE	ebi-a-GCST90018906	8	20632022	0.0311	267242	0.0284302	Preeclampsia || id:ebi-a-GCST90018906	Preeclampsia	Preeclampsia || ||	TRUE	igd	461460	0.00212547	20632022	6.70039e-11	8	ukb-b-19953	Body mass index (BMI) || id:ukb-b-19953	TRUE	reported	igd	2	TRUE
175	rs2618039	T	A	T	A	0.0143963	-0.017	0.381481	0.411106	FALSE	TRUE	FALSE	ebi-a-GCST90018906	1	112324111	0.0287	267242	0.553701	Preeclampsia || id:ebi-a-GCST90018906	Preeclampsia	Preeclampsia || ||	TRUE	igd	461460	0.0020317	112324111	1.39991e-12	1	ukb-b-19953	Body mass index (BMI) || id:ukb-b-19953	TRUE	reported	igd	2	TRUE
176	rs2678204	G	T	G	T	0.024161	-0.0231	0.340162	0.276095	FALSE	FALSE	FALSE	ebi-a-GCST90018906	1	201800511	0.0314	267242	0.4615	Preeclampsia || id:ebi-a-GCST90018906	Preeclampsia	Preeclampsia || ||	TRUE	igd	461460	0.00208158	201800511	3.80014e-31	1	ukb-b-19953	Body mass index (BMI) || id:ukb-b-19953	TRUE	reported	igd	2	TRUE
177	rs2725371	G	A	G	A	-0.0160301	-0.0101	0.696115	0.760424	FALSE	FALSE	FALSE	ebi-a-GCST90018906	8	30854033	0.0328	267242	0.757801	Preeclampsia || id:ebi-a-GCST90018906	Preeclampsia	Preeclampsia || ||	TRUE	igd	461460	0.00215845	30854033	1.10002e-13	8	ukb-b-19953	Body mass index (BMI) || id:ukb-b-19953	TRUE	reported	igd	2	TRUE
178	rs2791643	T	C	T	C	-0.0133837	0.0115	0.761794	0.806552	FALSE	FALSE	FALSE	ebi-a-GCST90018906	1	11207269	0.0347	267242	0.741199	Preeclampsia || id:ebi-a-GCST90018906	Preeclampsia	Preeclampsia || ||	TRUE	igd	461460	0.00231332	11207269	7.19996e-09	1	ukb-b-19953	Body mass index (BMI) || id:ukb-b-19953	TRUE	reported	igd	2	TRUE
179	rs28350	G	A	G	A	-0.0180335	-0.0566	0.820684	0.84248	FALSE	FALSE	FALSE	ebi-a-GCST90018906	3	42418446	0.038	267242	0.1356	Preeclampsia || id:ebi-a-GCST90018906	Preeclampsia	Preeclampsia || ||	TRUE	igd	461460	0.00258234	42418446	2.90001e-12	3	ukb-b-19953	Body mass index (BMI) || id:ukb-b-19953	TRUE	reported	igd	2	TRUE
180	rs28366156	C	T	C	T	-0.0264826	-0.0311	0.130595	0.0899344	FALSE	FALSE	FALSE	ebi-a-GCST90018906	6	31671498	0.0508	267242	0.541	Preeclampsia || id:ebi-a-GCST90018906	Preeclampsia	Preeclampsia || ||	TRUE	igd	461460	0.00292978	31671498	1.59993e-19	6	ukb-b-19953	Body mass index (BMI) || id:ukb-b-19953	TRUE	reported	igd	2	TRUE
181	rs2837996	C	T	C	T	0.0126647	-0.043	0.651408	0.700439	FALSE	FALSE	FALSE	ebi-a-GCST90018906	21	42626706	0.0302	267242	0.1544	Preeclampsia || id:ebi-a-GCST90018906	Preeclampsia	Preeclampsia || ||	TRUE	igd	461460	0.00207859	42626706	1.09999e-09	21	ukb-b-19953	Body mass index (BMI) || id:ukb-b-19953	TRUE	reported	igd	2	TRUE
182	rs28404639	T	C	T	C	-0.0117129	-0.0186	0.366041	0.306874	FALSE	FALSE	FALSE	ebi-a-GCST90018906	5	80874229	0.0315	267242	0.5544	Preeclampsia || id:ebi-a-GCST90018906	Preeclampsia	Preeclampsia || ||	TRUE	igd	461460	0.00205533	80874229	1.2e-08	5	ukb-b-19953	Body mass index (BMI) || id:ukb-b-19953	TRUE	reported	igd	2	TRUE
183	rs28489620	A	G	A	G	-0.0153737	0.0042	0.290349	0.293232	FALSE	FALSE	FALSE	ebi-a-GCST90018906	22	41804716	0.0327	267242	0.8991	Preeclampsia || id:ebi-a-GCST90018906	Preeclampsia	Preeclampsia || ||	TRUE	igd	461460	0.00220025	41804716	2.80027e-12	22	ukb-b-19953	Body mass index (BMI) || id:ukb-b-19953	TRUE	reported	igd	2	TRUE
184	rs28568418	A	G	A	G	-0.0182825	-0.0132	0.107636	0.0837368	FALSE	FALSE	FALSE	ebi-a-GCST90018906	15	53462969	0.0501	267242	0.792	Preeclampsia || id:ebi-a-GCST90018906	Preeclampsia	Preeclampsia || ||	TRUE	igd	461460	0.00320812	53462969	1.2e-08	15	ukb-b-19953	Body mass index (BMI) || id:ukb-b-19953	TRUE	reported	igd	2	TRUE
185	rs2861685	C	T	C	T	-0.0171274	0.0031	0.411984	0.46315	FALSE	FALSE	FALSE	ebi-a-GCST90018906	2	67837553	0.0288	267242	0.9131	Preeclampsia || id:ebi-a-GCST90018906	Preeclampsia	Preeclampsia || ||	TRUE	igd	461460	0.00199763	67837553	1e-17	2	ukb-b-19953	Body mass index (BMI) || id:ukb-b-19953	TRUE	reported	igd	2	TRUE
186	rs28670671	C	T	C	T	-0.0124638	-0.0429	0.286024	0.38275	FALSE	FALSE	FALSE	ebi-a-GCST90018906	9	140363045	0.0318	267242	0.1772	Preeclampsia || id:ebi-a-GCST90018906	Preeclampsia	Preeclampsia || ||	TRUE	igd	461460	0.00226426	140363045	3.69999e-08	9	ukb-b-19953	Body mass index (BMI) || id:ukb-b-19953	TRUE	reported	igd	2	TRUE
187	rs2870111	T	C	T	C	-0.0157151	-0.0057	0.412066	0.442415	FALSE	FALSE	FALSE	ebi-a-GCST90018906	15	79403585	0.0288	267242	0.8427	Preeclampsia || id:ebi-a-GCST90018906	Preeclampsia	Preeclampsia || ||	TRUE	igd	461460	0.00201912	79403585	7.10068e-15	15	ukb-b-19953	Body mass index (BMI) || id:ukb-b-19953	TRUE	reported	igd	2	TRUE
188	rs2875762	C	G	C	G	0.015339	0.0195	0.242953	0.215299	FALSE	TRUE	FALSE	ebi-a-GCST90018906	6	124925032	0.038	267242	0.6077	Preeclampsia || id:ebi-a-GCST90018906	Preeclampsia	Preeclampsia || ||	TRUE	igd	461460	0.0023121	124925032	3.29989e-11	6	ukb-b-19953	Body mass index (BMI) || id:ukb-b-19953	TRUE	reported	igd	2	TRUE
189	rs2899644	T	C	T	C	0.0149659	0.007	0.229995	0.32055	FALSE	FALSE	FALSE	ebi-a-GCST90018906	15	59470366	0.0327	267242	0.8304	Preeclampsia || id:ebi-a-GCST90018906	Preeclampsia	Preeclampsia || ||	TRUE	igd	461460	0.0023609	59470366	2.30001e-10	15	ukb-b-19953	Body mass index (BMI) || id:ukb-b-19953	TRUE	reported	igd	2	TRUE
190	rs2920503	T	C	T	C	-0.0140307	0.0586	0.285413	0.325233	FALSE	FALSE	FALSE	ebi-a-GCST90018906	3	12324230	0.0307	267242	0.0562302	Preeclampsia || id:ebi-a-GCST90018906	Preeclampsia	Preeclampsia || ||	TRUE	igd	461460	0.00219666	12324230	1.7e-10	3	ukb-b-19953	Body mass index (BMI) || id:ukb-b-19953	TRUE	reported	igd	2	TRUE
191	rs2962334	T	G	T	G	0.0432552	0.0304	0.020065	0.0201597	FALSE	FALSE	FALSE	ebi-a-GCST90018906	5	86879056	0.1069	267242	0.776	Preeclampsia || id:ebi-a-GCST90018906	Preeclampsia	Preeclampsia || ||	TRUE	igd	461460	0.00703547	86879056	7.79992e-10	5	ukb-b-19953	Body mass index (BMI) || id:ukb-b-19953	TRUE	reported	igd	2	TRUE
192	rs317656	A	T	A	T	-0.0144763	-0.0099	0.724452	0.707795	FALSE	TRUE	FALSE	ebi-a-GCST90018906	12	69681101	0.0306	267242	0.747599	Preeclampsia || id:ebi-a-GCST90018906	Preeclampsia	Preeclampsia || ||	TRUE	igd	461460	0.00221303	69681101	6.09958e-11	12	ukb-b-19953	Body mass index (BMI) || id:ukb-b-19953	TRUE	reported	igd	2	TRUE
193	rs3213943	A	C	A	C	-0.0179406	-0.0061	0.131525	0.224816	FALSE	FALSE	FALSE	ebi-a-GCST90018906	2	136389840	0.0374	267242	0.8705	Preeclampsia || id:ebi-a-GCST90018906	Preeclampsia	Preeclampsia || ||	TRUE	igd	461460	0.00288163	136389840	4.79999e-10	2	ukb-b-19953	Body mass index (BMI) || id:ukb-b-19953	TRUE	reported	igd	2	TRUE
194	rs32421	T	A	T	A	0.0132315	0.0242	0.224315	0.229153	FALSE	TRUE	FALSE	ebi-a-GCST90018906	5	167362416	0.0341	267242	0.4781	Preeclampsia || id:ebi-a-GCST90018906	Preeclampsia	Preeclampsia || ||	TRUE	igd	461460	0.00237757	167362416	2.59998e-08	5	ukb-b-19953	Body mass index (BMI) || id:ukb-b-19953	TRUE	reported	igd	2	TRUE
195	rs329118	T	C	T	C	-0.0165734	-0.0252	0.419409	0.408043	FALSE	FALSE	FALSE	ebi-a-GCST90018906	5	133861663	0.0288	267242	0.3825	Preeclampsia || id:ebi-a-GCST90018906	Preeclampsia	Preeclampsia || ||	TRUE	igd	461460	0.0020038	133861663	1.29987e-16	5	ukb-b-19953	Body mass index (BMI) || id:ukb-b-19953	TRUE	reported	igd	2	TRUE
196	rs329651	T	G	T	G	0.0157218	0.0209	0.803977	0.832179	FALSE	FALSE	FALSE	ebi-a-GCST90018906	11	133767622	0.0441	267242	0.6357	Preeclampsia || id:ebi-a-GCST90018906	Preeclampsia	Preeclampsia || ||	TRUE	igd	461460	0.00250202	133767622	3.29997e-10	11	ukb-b-19953	Body mass index (BMI) || id:ukb-b-19953	TRUE	reported	igd	2	TRUE
197	rs34045288	T	C	T	C	0.0234784	-0.0263	0.334435	0.350509	FALSE	FALSE	FALSE	ebi-a-GCST90018906	6	40369081	0.0295	267242	0.3737	Preeclampsia || id:ebi-a-GCST90018906	Preeclampsia	Preeclampsia || ||	TRUE	igd	461460	0.00209371	40369081	3.50026e-29	6	ukb-b-19953	Body mass index (BMI) || id:ukb-b-19953	TRUE	reported	igd	2	TRUE
198	rs34153025	C	T	C	T	-0.0389151	-0.0071	0.022158	0.0249098	FALSE	FALSE	FALSE	ebi-a-GCST90018906	15	41339697	0.0911	267242	0.9377	Preeclampsia || id:ebi-a-GCST90018906	Preeclampsia	Preeclampsia || ||	TRUE	igd	461460	0.00678155	41339697	9.59997e-09	15	ukb-b-19953	Body mass index (BMI) || id:ukb-b-19953	TRUE	reported	igd	2	TRUE
199	rs34234296	A	G	A	G	-0.014947	-0.0317	0.392437	0.323601	FALSE	FALSE	FALSE	ebi-a-GCST90018906	2	175166636	0.0307	267242	0.3016	Preeclampsia || id:ebi-a-GCST90018906	Preeclampsia	Preeclampsia || ||	TRUE	igd	461460	0.00204032	175166636	2.39994e-13	2	ukb-b-19953	Body mass index (BMI) || id:ukb-b-19953	TRUE	reported	igd	2	TRUE
200	rs34481751	A	C	A	C	-0.0185029	-0.0001	0.165329	0.159237	FALSE	FALSE	FALSE	ebi-a-GCST90018906	20	47501038	0.0386	267242	0.9983	Preeclampsia || id:ebi-a-GCST90018906	Preeclampsia	Preeclampsia || ||	TRUE	igd	461460	0.00270404	47501038	7.8001e-12	20	ukb-b-19953	Body mass index (BMI) || id:ukb-b-19953	TRUE	reported	igd	2	TRUE
201	rs34517439	A	C	A	C	0.038848	-0.0848	0.121787	0.125655	FALSE	FALSE	FALSE	ebi-a-GCST90018906	1	78450517	0.0452	267242	0.0605606	Preeclampsia || id:ebi-a-GCST90018906	Preeclampsia	Preeclampsia || ||	TRUE	igd	461460	0.00304983	78450517	3.59998e-37	1	ukb-b-19953	Body mass index (BMI) || id:ukb-b-19953	TRUE	reported	igd	2	TRUE
202	rs34696181	C	T	C	T	0.0114345	0.0622	0.476084	0.43251	FALSE	FALSE	FALSE	ebi-a-GCST90018906	7	93096635	0.0289	267242	0.0309899	Preeclampsia || id:ebi-a-GCST90018906	Preeclampsia	Preeclampsia || ||	TRUE	igd	461460	0.00198283	93096635	8.10009e-09	7	ukb-b-19953	Body mass index (BMI) || id:ukb-b-19953	TRUE	reported	igd	2	TRUE
203	rs347551	G	C	G	C	0.013865	-0.003	0.472268	0.362823	FALSE	TRUE	TRUE	ebi-a-GCST90018906	5	119389031	0.0302	267242	0.9204	Preeclampsia || id:ebi-a-GCST90018906	Preeclampsia	Preeclampsia || ||	TRUE	igd	461460	0.00201085	119389031	5.40008e-12	5	ukb-b-19953	Body mass index (BMI) || id:ukb-b-19953	TRUE	reported	igd	2	FALSE
204	rs34811474	A	G	A	G	-0.0285293	-0.0052	0.230756	0.230955	FALSE	FALSE	FALSE	ebi-a-GCST90018906	4	25408838	0.0354	267242	0.8843	Preeclampsia || id:ebi-a-GCST90018906	Preeclampsia	Preeclampsia || ||	TRUE	igd	461460	0.00234269	25408838	4.10015e-34	4	ukb-b-19953	Body mass index (BMI) || id:ukb-b-19953	TRUE	reported	igd	2	TRUE
205	rs349071	A	G	A	G	-0.0133062	0.0428	0.500388	0.505122	FALSE	FALSE	FALSE	ebi-a-GCST90018906	11	84776849	0.0289	267242	0.1383	Preeclampsia || id:ebi-a-GCST90018906	Preeclampsia	Preeclampsia || ||	TRUE	igd	461460	0.00198231	84776849	1.9002e-11	11	ukb-b-19953	Body mass index (BMI) || id:ukb-b-19953	TRUE	reported	igd	2	TRUE
206	rs35154326	G	A	G	A	-0.0130427	0.0446	0.274044	0.352293	FALSE	FALSE	FALSE	ebi-a-GCST90018906	16	24862414	0.031	267242	0.1511	Preeclampsia || id:ebi-a-GCST90018906	Preeclampsia	Preeclampsia || ||	TRUE	igd	461460	0.00223442	24862414	5.30005e-09	16	ukb-b-19953	Body mass index (BMI) || id:ukb-b-19953	TRUE	reported	igd	2	TRUE
207	rs35364449	T	C	T	C	0.0217069	0.049	0.109739	0.119571	FALSE	FALSE	FALSE	ebi-a-GCST90018906	15	74278126	0.045	267242	0.2763	Preeclampsia || id:ebi-a-GCST90018906	Preeclampsia	Preeclampsia || ||	TRUE	igd	461460	0.00318335	74278126	9.20026e-12	15	ukb-b-19953	Body mass index (BMI) || id:ukb-b-19953	TRUE	reported	igd	2	TRUE
208	rs355777	C	G	C	G	0.0152715	0.0123	0.407537	0.440118	FALSE	TRUE	TRUE	ebi-a-GCST90018906	3	154034950	0.0287	267242	0.6675	Preeclampsia || id:ebi-a-GCST90018906	Preeclampsia	Preeclampsia || ||	TRUE	igd	461460	0.00201314	154034950	3.29989e-14	3	ukb-b-19953	Body mass index (BMI) || id:ukb-b-19953	TRUE	reported	igd	2	FALSE
209	rs35697587	A	G	A	G	-0.0164677	-0.0077	0.508121	0.476633	FALSE	FALSE	FALSE	ebi-a-GCST90018906	14	47298505	0.0289	267242	0.7895	Preeclampsia || id:ebi-a-GCST90018906	Preeclampsia	Preeclampsia || ||	TRUE	igd	461460	0.00198067	47298505	9.20026e-17	14	ukb-b-19953	Body mass index (BMI) || id:ukb-b-19953	TRUE	reported	igd	2	TRUE
210	rs35697691	G	C	G	C	0.0230305	0.0537	0.089346	0.0761642	FALSE	TRUE	FALSE	ebi-a-GCST90018906	15	52353498	0.0622	267242	0.3871	Preeclampsia || id:ebi-a-GCST90018906	Preeclampsia	Preeclampsia || ||	TRUE	igd	461460	0.00352223	52353498	6.20012e-11	15	ukb-b-19953	Body mass index (BMI) || id:ukb-b-19953	TRUE	reported	igd	2	TRUE
211	rs35809007	A	G	A	G	-0.0171009	-0.0415	0.363205	0.412761	FALSE	FALSE	FALSE	ebi-a-GCST90018906	2	47019521	0.0291	267242	0.1547	Preeclampsia || id:ebi-a-GCST90018906	Preeclampsia	Preeclampsia || ||	TRUE	igd	461460	0.00205627	47019521	9.09913e-17	2	ukb-b-19953	Body mass index (BMI) || id:ukb-b-19953	TRUE	reported	igd	2	TRUE
212	rs35957544	T	G	T	G	-0.0196429	-0.0091	0.574316	0.4924	FALSE	FALSE	FALSE	ebi-a-GCST90018906	8	73440371	0.0293	267242	0.755	Preeclampsia || id:ebi-a-GCST90018906	Preeclampsia	Preeclampsia || ||	TRUE	igd	461460	0.00200438	73440371	1.10002e-22	8	ukb-b-19953	Body mass index (BMI) || id:ukb-b-19953	TRUE	reported	igd	2	TRUE
213	rs36007635	A	G	A	G	-0.021045	-0.0359	0.137698	0.0962432	FALSE	FALSE	FALSE	ebi-a-GCST90018906	6	163009335	0.0475	267242	0.4495	Preeclampsia || id:ebi-a-GCST90018906	Preeclampsia	Preeclampsia || ||	TRUE	igd	461460	0.00286788	163009335	2.19989e-13	6	ukb-b-19953	Body mass index (BMI) || id:ukb-b-19953	TRUE	reported	igd	2	TRUE
214	rs36061954	T	C	T	C	0.0128445	-0.0098	0.398747	0.37438	FALSE	FALSE	FALSE	ebi-a-GCST90018906	8	38329650	0.0293	267242	0.736901	Preeclampsia || id:ebi-a-GCST90018906	Preeclampsia	Preeclampsia || ||	TRUE	igd	461460	0.00201928	38329650	2e-10	8	ukb-b-19953	Body mass index (BMI) || id:ukb-b-19953	TRUE	reported	igd	2	TRUE
215	rs3764625	G	T	G	T	-0.0117714	-0.0377	0.587594	0.493822	FALSE	FALSE	FALSE	ebi-a-GCST90018906	19	49649051	0.0289	267242	0.1926	Preeclampsia || id:ebi-a-GCST90018906	Preeclampsia	Preeclampsia || ||	TRUE	igd	461460	0.00201523	49649051	5.19996e-09	19	ukb-b-19953	Body mass index (BMI) || id:ukb-b-19953	TRUE	reported	igd	2	TRUE
216	rs3784710	C	T	C	T	-0.0297067	-0.0078	0.226602	0.307194	FALSE	FALSE	FALSE	ebi-a-GCST90018906	15	68072458	0.035	267242	0.8235	Preeclampsia || id:ebi-a-GCST90018906	Preeclampsia	Preeclampsia || ||	TRUE	igd	461460	0.00236042	68072458	2.49977e-36	15	ukb-b-19953	Body mass index (BMI) || id:ukb-b-19953	TRUE	reported	igd	2	TRUE
217	rs3803286	G	A	G	A	-0.0186417	0.0314	0.666815	0.636236	FALSE	FALSE	FALSE	ebi-a-GCST90018906	14	103246470	0.0298	267242	0.2918	Preeclampsia || id:ebi-a-GCST90018906	Preeclampsia	Preeclampsia || ||	TRUE	igd	461460	0.00209828	103246470	6.4003e-19	14	ukb-b-19953	Body mass index (BMI) || id:ukb-b-19953	TRUE	reported	igd	2	TRUE
218	rs3807566	T	G	T	G	-0.0120727	-0.0283	0.43832	0.408949	FALSE	FALSE	FALSE	ebi-a-GCST90018906	7	50564204	0.029	267242	0.3293	Preeclampsia || id:ebi-a-GCST90018906	Preeclampsia	Preeclampsia || ||	TRUE	igd	461460	0.00199583	50564204	1.5e-09	7	ukb-b-19953	Body mass index (BMI) || id:ukb-b-19953	TRUE	reported	igd	2	TRUE
219	rs3814883	T	C	T	C	0.0240107	-0.0065	0.482402	0.454263	FALSE	FALSE	FALSE	ebi-a-GCST90018906	16	29994922	0.0289	267242	0.8229	Preeclampsia || id:ebi-a-GCST90018906	Preeclampsia	Preeclampsia || ||	TRUE	igd	461460	0.00198424	29994922	1e-33	16	ukb-b-19953	Body mass index (BMI) || id:ukb-b-19953	TRUE	reported	igd	2	TRUE
220	rs3845344	T	C	T	C	0.0163609	0.0996	0.391115	0.475752	FALSE	FALSE	FALSE	ebi-a-GCST90018906	1	75001480	0.029	267242	0.000588505	Preeclampsia || id:ebi-a-GCST90018906	Preeclampsia	Preeclampsia || ||	TRUE	igd	461460	0.00201927	75001480	5.40008e-16	1	ukb-b-19953	Body mass index (BMI) || id:ukb-b-19953	TRUE	reported	igd	2	TRUE
221	rs3851998	G	C	G	C	-0.0136071	-0.0069	0.743064	0.812425	FALSE	TRUE	FALSE	ebi-a-GCST90018906	3	131876605	0.0358	267242	0.8466	Preeclampsia || id:ebi-a-GCST90018906	Preeclampsia	Preeclampsia || ||	TRUE	igd	461460	0.00226874	131876605	2e-09	3	ukb-b-19953	Body mass index (BMI) || id:ukb-b-19953	TRUE	reported	igd	2	TRUE
222	rs3866805	A	C	A	C	0.0117835	0.0033	0.355683	0.318048	FALSE	FALSE	FALSE	ebi-a-GCST90018906	1	6657424	0.0301	267242	0.9119	Preeclampsia || id:ebi-a-GCST90018906	Preeclampsia	Preeclampsia || ||	TRUE	igd	461460	0.00206546	6657424	1.2e-08	1	ukb-b-19953	Body mass index (BMI) || id:ukb-b-19953	TRUE	reported	igd	2	TRUE
223	rs3897102	T	C	T	C	0.0120838	-0.0083	0.411157	0.484362	FALSE	FALSE	FALSE	ebi-a-GCST90018906	12	123492112	0.029	267242	0.7741	Preeclampsia || id:ebi-a-GCST90018906	Preeclampsia	Preeclampsia || ||	TRUE	igd	461460	0.00202716	123492112	2.5e-09	12	ukb-b-19953	Body mass index (BMI) || id:ukb-b-19953	TRUE	reported	igd	2	TRUE
224	rs3901286	A	C	A	C	-0.0225553	-0.0144	0.15244	0.204622	FALSE	FALSE	FALSE	ebi-a-GCST90018906	7	99107727	0.0354	267242	0.684101	Preeclampsia || id:ebi-a-GCST90018906	Preeclampsia	Preeclampsia || ||	TRUE	igd	461460	0.00275602	99107727	2.70023e-16	7	ukb-b-19953	Body mass index (BMI) || id:ukb-b-19953	TRUE	reported	igd	2	TRUE
225	rs3902951	G	T	G	T	0.0141019	-0.0607	0.237151	0.354669	FALSE	FALSE	FALSE	ebi-a-GCST90018906	14	69789755	0.0465	267242	0.1918	Preeclampsia || id:ebi-a-GCST90018906	Preeclampsia	Preeclampsia || ||	TRUE	igd	461460	0.00235267	69789755	2e-09	14	ukb-b-19953	Body mass index (BMI) || id:ukb-b-19953	TRUE	reported	igd	2	TRUE
226	rs3935190	A	G	A	G	-0.0144864	0.0427	0.536784	0.539014	FALSE	FALSE	FALSE	ebi-a-GCST90018906	17	79084367	0.0287	267242	0.137	Preeclampsia || id:ebi-a-GCST90018906	Preeclampsia	Preeclampsia || ||	TRUE	igd	461460	0.00199701	79084367	4.00037e-13	17	ukb-b-19953	Body mass index (BMI) || id:ukb-b-19953	TRUE	reported	igd	2	TRUE
227	rs394608	C	T	C	T	0.0186353	-0.0048	0.537697	0.544782	FALSE	FALSE	FALSE	ebi-a-GCST90018906	21	46581798	0.0285	267242	0.8654	Preeclampsia || id:ebi-a-GCST90018906	Preeclampsia	Preeclampsia || ||	TRUE	igd	461460	0.00199484	46581798	9.49948e-21	21	ukb-b-19953	Body mass index (BMI) || id:ukb-b-19953	TRUE	reported	igd	2	TRUE
228	rs396755	G	C	G	C	-0.0123639	0.0166	0.571164	0.59711	FALSE	TRUE	TRUE	ebi-a-GCST90018906	5	104022239	0.0291	267242	0.5679	Preeclampsia || id:ebi-a-GCST90018906	Preeclampsia	Preeclampsia || ||	TRUE	igd	461460	0.00199937	104022239	6.29999e-10	5	ukb-b-19953	Body mass index (BMI) || id:ukb-b-19953	TRUE	reported	igd	2	FALSE
229	rs40071	C	T	C	T	-0.0261666	-0.0627	0.179536	0.26432	FALSE	FALSE	FALSE	ebi-a-GCST90018906	5	107496102	0.0347	267242	0.0706204	Preeclampsia || id:ebi-a-GCST90018906	Preeclampsia	Preeclampsia || ||	TRUE	igd	461460	0.00258163	107496102	3.80014e-24	5	ukb-b-19953	Body mass index (BMI) || id:ukb-b-19953	TRUE	reported	igd	2	TRUE
230	rs4017425	T	C	T	C	-0.0125817	-0.0009	0.470208	0.502982	FALSE	FALSE	FALSE	ebi-a-GCST90018906	3	44028764	0.029	267242	0.974	Preeclampsia || id:ebi-a-GCST90018906	Preeclampsia	Preeclampsia || ||	TRUE	igd	461460	0.00198035	44028764	2.1e-10	3	ukb-b-19953	Body mass index (BMI) || id:ukb-b-19953	TRUE	reported	igd	2	TRUE
231	rs4055791	T	C	T	C	-0.0178082	-0.0263	0.416804	0.502945	FALSE	FALSE	FALSE	ebi-a-GCST90018906	13	59266053	0.0294	267242	0.3703	Preeclampsia || id:ebi-a-GCST90018906	Preeclampsia	Preeclampsia || ||	TRUE	igd	461460	0.00200801	59266053	7.39946e-19	13	ukb-b-19953	Body mass index (BMI) || id:ukb-b-19953	TRUE	reported	igd	2	TRUE
232	rs406388	G	C	G	C	0.015973	-0.0114	0.177266	0.186998	FALSE	TRUE	FALSE	ebi-a-GCST90018906	22	18226997	0.0377	267242	0.762901	Preeclampsia || id:ebi-a-GCST90018906	Preeclampsia	Preeclampsia || ||	TRUE	igd	461460	0.00260181	18226997	8.30004e-10	22	ukb-b-19953	Body mass index (BMI) || id:ukb-b-19953	TRUE	reported	igd	2	TRUE
233	rs41279738	G	T	G	T	0.0684263	-0.0753	0.025988	0.0348739	FALSE	FALSE	FALSE	ebi-a-GCST90018906	1	110082551	0.0728	267242	0.3011	Preeclampsia || id:ebi-a-GCST90018906	Preeclampsia	Preeclampsia || ||	TRUE	igd	461460	0.0062225	110082551	4.00037e-28	1	ukb-b-19953	Body mass index (BMI) || id:ukb-b-19953	TRUE	reported	igd	2	TRUE
234	rs4148155	G	A	G	A	-0.0229681	-0.0324	0.113268	0.147811	FALSE	FALSE	FALSE	ebi-a-GCST90018906	4	89054667	0.0459	267242	0.480799	Preeclampsia || id:ebi-a-GCST90018906	Preeclampsia	Preeclampsia || ||	TRUE	igd	461460	0.00310659	89054667	1.39991e-13	4	ukb-b-19953	Body mass index (BMI) || id:ukb-b-19953	TRUE	reported	igd	2	TRUE
235	rs4261944	G	T	G	T	0.0138553	-0.0563	0.364935	0.455929	FALSE	FALSE	FALSE	ebi-a-GCST90018906	4	31003636	0.0307	267242	0.06718	Preeclampsia || id:ebi-a-GCST90018906	Preeclampsia	Preeclampsia || ||	TRUE	igd	461460	0.00205652	31003636	1.59993e-11	4	ukb-b-19953	Body mass index (BMI) || id:ukb-b-19953	TRUE	reported	igd	2	TRUE
236	rs4267103	C	T	C	T	0.0153916	-0.0378	0.186347	0.229637	FALSE	FALSE	FALSE	ebi-a-GCST90018906	12	60966740	0.0356	267242	0.2889	Preeclampsia || id:ebi-a-GCST90018906	Preeclampsia	Preeclampsia || ||	TRUE	igd	461460	0.00254312	60966740	1.40001e-09	12	ukb-b-19953	Body mass index (BMI) || id:ukb-b-19953	TRUE	reported	igd	2	TRUE
237	rs4284600	C	T	C	T	0.0119673	-0.0159	0.467122	0.577161	FALSE	FALSE	FALSE	ebi-a-GCST90018906	15	31843528	0.0298	267242	0.5925	Preeclampsia || id:ebi-a-GCST90018906	Preeclampsia	Preeclampsia || ||	TRUE	igd	461460	0.00199506	31843528	2e-09	15	ukb-b-19953	Body mass index (BMI) || id:ukb-b-19953	TRUE	reported	igd	2	TRUE
238	rs429343	G	A	G	A	-0.0173795	0.0083	0.576573	0.472471	FALSE	FALSE	FALSE	ebi-a-GCST90018906	2	147903382	0.0292	267242	0.7755	Preeclampsia || id:ebi-a-GCST90018906	Preeclampsia	Preeclampsia || ||	TRUE	igd	461460	0.00199729	147903382	3.29989e-18	2	ukb-b-19953	Body mass index (BMI) || id:ukb-b-19953	TRUE	reported	igd	2	TRUE
239	rs429358	C	T	C	T	-0.0266723	0.0431	0.154166	0.14865	FALSE	FALSE	FALSE	ebi-a-GCST90018906	19	45411941	0.0382	267242	0.2599	Preeclampsia || id:ebi-a-GCST90018906	Preeclampsia	Preeclampsia || ||	TRUE	igd	461460	0.00274373	45411941	2.39994e-22	19	ukb-b-19953	Body mass index (BMI) || id:ukb-b-19953	TRUE	reported	igd	2	TRUE
240	rs4307239	G	A	G	A	0.0121413	0.0331	0.458941	0.538681	FALSE	FALSE	FALSE	ebi-a-GCST90018906	7	24354300	0.0291	267242	0.2563	Preeclampsia || id:ebi-a-GCST90018906	Preeclampsia	Preeclampsia || ||	TRUE	igd	461460	0.00198816	24354300	1e-09	7	ukb-b-19953	Body mass index (BMI) || id:ukb-b-19953	TRUE	reported	igd	2	TRUE
241	rs4419475	T	A	T	A	0.011487	0.0294	0.407327	0.491438	FALSE	TRUE	TRUE	ebi-a-GCST90018906	4	96150044	0.0288	267242	0.3061	Preeclampsia || id:ebi-a-GCST90018906	Preeclampsia	Preeclampsia || ||	TRUE	igd	461460	0.0020106	96150044	1.09999e-08	4	ukb-b-19953	Body mass index (BMI) || id:ukb-b-19953	TRUE	reported	igd	2	FALSE
242	rs4444317	G	A	G	A	-0.0161604	0.0174	0.216141	0.228326	FALSE	FALSE	FALSE	ebi-a-GCST90018906	15	92573234	0.0352	267242	0.6208	Preeclampsia || id:ebi-a-GCST90018906	Preeclampsia	Preeclampsia || ||	TRUE	igd	461460	0.00242104	92573234	2.49977e-11	15	ukb-b-19953	Body mass index (BMI) || id:ukb-b-19953	TRUE	reported	igd	2	TRUE
243	rs4456769	T	C	T	C	0.0146111	0.0089	0.333444	0.404525	FALSE	FALSE	FALSE	ebi-a-GCST90018906	20	25190777	0.0299	267242	0.7652	Preeclampsia || id:ebi-a-GCST90018906	Preeclampsia	Preeclampsia || ||	TRUE	igd	461460	0.00210138	25190777	3.59998e-12	20	ukb-b-19953	Body mass index (BMI) || id:ukb-b-19953	TRUE	reported	igd	2	TRUE
244	rs4477562	T	C	T	C	0.0296118	-0.0124	0.128644	0.152718	FALSE	FALSE	FALSE	ebi-a-GCST90018906	13	54104968	0.0408	267242	0.761001	Preeclampsia || id:ebi-a-GCST90018906	Preeclampsia	Preeclampsia || ||	TRUE	igd	461460	0.00298011	54104968	2.90001e-23	13	ukb-b-19953	Body mass index (BMI) || id:ukb-b-19953	TRUE	reported	igd	2	TRUE
245	rs4482463	A	C	A	C	-0.0313175	-0.0164	0.923002	0.855372	FALSE	FALSE	FALSE	ebi-a-GCST90018906	2	205375909	0.0506	267242	0.7461	Preeclampsia || id:ebi-a-GCST90018906	Preeclampsia	Preeclampsia || ||	TRUE	igd	461460	0.00370692	205375909	2.99985e-17	2	ukb-b-19953	Body mass index (BMI) || id:ukb-b-19953	TRUE	reported	igd	2	TRUE
246	rs45486197	A	G	A	G	0.025766	-0.1276	0.065685	0.064845	FALSE	FALSE	FALSE	ebi-a-GCST90018906	19	2244849	0.0616	267242	0.0382798	Preeclampsia || id:ebi-a-GCST90018906	Preeclampsia	Preeclampsia || ||	TRUE	igd	461460	0.00403737	2244849	1.7e-10	19	ukb-b-19953	Body mass index (BMI) || id:ukb-b-19953	TRUE	reported	igd	2	TRUE
247	rs4605363	C	A	C	A	0.0163638	0.0213	0.341595	0.366589	FALSE	FALSE	FALSE	ebi-a-GCST90018906	2	229010960	0.03	267242	0.4782	Preeclampsia || id:ebi-a-GCST90018906	Preeclampsia	Preeclampsia || ||	TRUE	igd	461460	0.00207733	229010960	3.29989e-15	2	ukb-b-19953	Body mass index (BMI) || id:ukb-b-19953	TRUE	reported	igd	2	TRUE
248	rs4648450	A	C	A	C	-0.014837	-0.0205	0.466824	0.466899	FALSE	FALSE	FALSE	ebi-a-GCST90018906	1	2723214	0.0287	267242	0.4737	Preeclampsia || id:ebi-a-GCST90018906	Preeclampsia	Preeclampsia || ||	TRUE	igd	461460	0.00198775	2723214	8.4004e-14	1	ukb-b-19953	Body mass index (BMI) || id:ukb-b-19953	TRUE	reported	igd	2	TRUE
249	rs4658403	T	C	T	C	-0.0188877	-0.0083	0.833659	0.806352	FALSE	FALSE	FALSE	ebi-a-GCST90018906	1	243832560	0.0368	267242	0.821	Preeclampsia || id:ebi-a-GCST90018906	Preeclampsia	Preeclampsia || ||	TRUE	igd	461460	0.00264997	243832560	1e-12	1	ukb-b-19953	Body mass index (BMI) || id:ukb-b-19953	TRUE	reported	igd	2	TRUE
250	rs4672338	T	C	T	C	0.0135646	0.0153	0.336228	0.327682	FALSE	FALSE	FALSE	ebi-a-GCST90018906	2	60217457	0.0297	267242	0.606301	Preeclampsia || id:ebi-a-GCST90018906	Preeclampsia	Preeclampsia || ||	TRUE	igd	461460	0.00208669	60217457	8.00018e-11	2	ukb-b-19953	Body mass index (BMI) || id:ukb-b-19953	TRUE	reported	igd	2	TRUE
251	rs4722398	T	C	T	C	0.0186993	0.0147	0.136137	0.104506	FALSE	FALSE	FALSE	ebi-a-GCST90018906	7	3125220	0.0489	267242	0.7642	Preeclampsia || id:ebi-a-GCST90018906	Preeclampsia	Preeclampsia || ||	TRUE	igd	461460	0.00287545	3125220	7.89951e-11	7	ukb-b-19953	Body mass index (BMI) || id:ukb-b-19953	TRUE	reported	igd	2	TRUE
252	rs4737188	T	A	T	A	-0.0124447	0.0426	0.473864	0.417854	FALSE	TRUE	TRUE	ebi-a-GCST90018906	8	64756657	0.0293	267242	0.1458	Preeclampsia || id:ebi-a-GCST90018906	Preeclampsia	Preeclampsia || ||	TRUE	igd	461460	0.00198274	64756657	3.50002e-10	8	ukb-b-19953	Body mass index (BMI) || id:ukb-b-19953	TRUE	reported	igd	2	FALSE
253	rs4764949	G	A	G	A	-0.0183924	0.0087	0.325892	0.415641	FALSE	FALSE	FALSE	ebi-a-GCST90018906	12	103658096	0.0297	267242	0.770501	Preeclampsia || id:ebi-a-GCST90018906	Preeclampsia	Preeclampsia || ||	TRUE	igd	461460	0.00211197	103658096	3.10027e-18	12	ukb-b-19953	Body mass index (BMI) || id:ukb-b-19953	TRUE	reported	igd	2	TRUE
254	rs4790292	A	C	A	C	-0.0254509	0.0064	0.153693	0.149118	FALSE	FALSE	FALSE	ebi-a-GCST90018906	17	1824305	0.0389	267242	0.8699	Preeclampsia || id:ebi-a-GCST90018906	Preeclampsia	Preeclampsia || ||	TRUE	igd	461460	0.00275603	1824305	2.60016e-20	17	ukb-b-19953	Body mass index (BMI) || id:ukb-b-19953	TRUE	reported	igd	2	TRUE
255	rs4820410	G	A	G	A	-0.0177457	-0.0089	0.345317	0.381608	FALSE	FALSE	FALSE	ebi-a-GCST90018906	22	40690385	0.0294	267242	0.7613	Preeclampsia || id:ebi-a-GCST90018906	Preeclampsia	Preeclampsia || ||	TRUE	igd	461460	0.00208527	40690385	1.69981e-17	22	ukb-b-19953	Body mass index (BMI) || id:ukb-b-19953	TRUE	reported	igd	2	TRUE
256	rs4832298	T	C	T	C	-0.015965	-0.0198	0.686142	0.687976	FALSE	FALSE	FALSE	ebi-a-GCST90018906	2	86764004	0.0321	267242	0.5364	Preeclampsia || id:ebi-a-GCST90018906	Preeclampsia	Preeclampsia || ||	TRUE	igd	461460	0.00212268	86764004	5.40008e-14	2	ukb-b-19953	Body mass index (BMI) || id:ukb-b-19953	TRUE	reported	igd	2	TRUE
257	rs4858940	C	T	C	T	0.0229281	-0.0601	0.885569	0.91034	FALSE	FALSE	FALSE	ebi-a-GCST90018906	3	88254820	0.0476	267242	0.2072	Preeclampsia || id:ebi-a-GCST90018906	Preeclampsia	Preeclampsia || ||	TRUE	igd	461460	0.00309976	88254820	1.39991e-13	3	ukb-b-19953	Body mass index (BMI) || id:ukb-b-19953	TRUE	reported	igd	2	TRUE
258	rs4876611	G	A	G	A	0.0197549	-0.03	0.720243	0.714622	FALSE	FALSE	FALSE	ebi-a-GCST90018906	8	116671848	0.031	267242	0.3335	Preeclampsia || id:ebi-a-GCST90018906	Preeclampsia	Preeclampsia || ||	TRUE	igd	461460	0.00220502	116671848	3.29989e-19	8	ukb-b-19953	Body mass index (BMI) || id:ukb-b-19953	TRUE	reported	igd	2	TRUE
259	rs4929923	C	T	C	T	0.0189424	0.0297	0.645204	0.5846	FALSE	FALSE	FALSE	ebi-a-GCST90018906	11	8639200	0.0297	267242	0.3166	Preeclampsia || id:ebi-a-GCST90018906	Preeclampsia	Preeclampsia || ||	TRUE	igd	461460	0.00206436	8639200	4.49987e-20	11	ukb-b-19953	Body mass index (BMI) || id:ukb-b-19953	TRUE	reported	igd	2	TRUE
260	rs5011579	G	C	G	C	0.0140268	-0.045	0.715152	0.663653	FALSE	TRUE	FALSE	ebi-a-GCST90018906	16	69187318	0.0301	267242	0.1349	Preeclampsia || id:ebi-a-GCST90018906	Preeclampsia	Preeclampsia || ||	TRUE	igd	461460	0.00219322	69187318	1.6e-10	16	ukb-b-19953	Body mass index (BMI) || id:ukb-b-19953	TRUE	reported	igd	2	TRUE
261	rs512121	C	T	C	T	-0.0159359	0.0168	0.192054	0.292485	FALSE	FALSE	FALSE	ebi-a-GCST90018906	18	7548501	0.0377	267242	0.6567	Preeclampsia || id:ebi-a-GCST90018906	Preeclampsia	Preeclampsia || ||	TRUE	igd	461460	0.00252176	7548501	2.59998e-10	18	ukb-b-19953	Body mass index (BMI) || id:ukb-b-19953	TRUE	reported	igd	2	TRUE
262	rs529200	G	A	G	A	0.0168965	0.0055	0.527829	0.547567	FALSE	FALSE	FALSE	ebi-a-GCST90018906	3	173114305	0.0286	267242	0.8472	Preeclampsia || id:ebi-a-GCST90018906	Preeclampsia	Preeclampsia || ||	TRUE	igd	461460	0.0019785	173114305	1.29987e-17	3	ukb-b-19953	Body mass index (BMI) || id:ukb-b-19953	TRUE	reported	igd	2	TRUE
263	rs539515	C	A	C	A	0.0495291	0.0379	0.204942	0.204401	FALSE	FALSE	FALSE	ebi-a-GCST90018906	1	177889025	0.036	267242	0.293	Preeclampsia || id:ebi-a-GCST90018906	Preeclampsia	Preeclampsia || ||	TRUE	igd	461460	0.0024426	177889025	1.99986e-91	1	ukb-b-19953	Body mass index (BMI) || id:ukb-b-19953	TRUE	reported	igd	2	TRUE
264	rs55707359	G	T	G	T	0.0531292	0.1933	0.015432	0.0114291	FALSE	FALSE	FALSE	ebi-a-GCST90018906	11	46159333	0.1752	267242	0.2699	Preeclampsia || id:ebi-a-GCST90018906	Preeclampsia	Preeclampsia || ||	TRUE	igd	461460	0.00812381	46159333	6.20012e-11	11	ukb-b-19953	Body mass index (BMI) || id:ukb-b-19953	TRUE	reported	igd	2	TRUE
265	rs55714539	C	A	C	A	0.0175719	0.0198	0.343587	0.381394	FALSE	FALSE	FALSE	ebi-a-GCST90018906	19	18207397	0.0296	267242	0.5038	Preeclampsia || id:ebi-a-GCST90018906	Preeclampsia	Preeclampsia || ||	TRUE	igd	461460	0.00210043	18207397	6.00067e-17	19	ukb-b-19953	Body mass index (BMI) || id:ukb-b-19953	TRUE	reported	igd	2	TRUE
266	rs55726687	A	G	A	G	0.02483	-0.0425	0.209709	0.183741	FALSE	FALSE	FALSE	ebi-a-GCST90018906	12	991306	0.0356	267242	0.2323	Preeclampsia || id:ebi-a-GCST90018906	Preeclampsia	Preeclampsia || ||	TRUE	igd	461460	0.00242628	991306	1.39991e-24	12	ukb-b-19953	Body mass index (BMI) || id:ukb-b-19953	TRUE	reported	igd	2	TRUE
267	rs55769038	A	G	A	G	0.0160961	0.0619	0.590384	0.546613	FALSE	FALSE	FALSE	ebi-a-GCST90018906	11	13331808	0.0286	267242	0.0302901	Preeclampsia || id:ebi-a-GCST90018906	Preeclampsia	Preeclampsia || ||	TRUE	igd	461460	0.00201096	13331808	1.20005e-15	11	ukb-b-19953	Body mass index (BMI) || id:ukb-b-19953	TRUE	reported	igd	2	TRUE
268	rs558887	G	A	G	A	-0.0129976	0.0265	0.307507	0.233219	FALSE	FALSE	FALSE	ebi-a-GCST90018906	11	28712741	0.0338	267242	0.433	Preeclampsia || id:ebi-a-GCST90018906	Preeclampsia	Preeclampsia || ||	TRUE	igd	461460	0.00214881	28712741	1.5e-09	11	ukb-b-19953	Body mass index (BMI) || id:ukb-b-19953	TRUE	reported	igd	2	TRUE
269	rs559231	T	G	T	G	0.0134907	-0.0137	0.393053	0.452069	FALSE	FALSE	FALSE	ebi-a-GCST90018906	18	39644247	0.029	267242	0.6367	Preeclampsia || id:ebi-a-GCST90018906	Preeclampsia	Preeclampsia || ||	TRUE	igd	461460	0.00203562	39644247	3.40017e-11	18	ukb-b-19953	Body mass index (BMI) || id:ukb-b-19953	TRUE	reported	igd	2	TRUE
270	rs56038322	A	G	A	G	0.0139276	-0.0203	0.31062	0.306021	FALSE	FALSE	FALSE	ebi-a-GCST90018906	3	69925128	0.0307	267242	0.508899	Preeclampsia || id:ebi-a-GCST90018906	Preeclampsia	Preeclampsia || ||	TRUE	igd	461460	0.00214833	69925128	8.99912e-11	3	ukb-b-19953	Body mass index (BMI) || id:ukb-b-19953	TRUE	reported	igd	2	TRUE
271	rs56094641	G	A	G	A	0.0734967	0.0639	0.404564	0.357042	FALSE	FALSE	FALSE	ebi-a-GCST90018906	16	53806453	0.0293	267242	0.0290703	Preeclampsia || id:ebi-a-GCST90018906	Preeclampsia	Preeclampsia || ||	TRUE	igd	461460	0.00201412	53806453	1e-200	16	ukb-b-19953	Body mass index (BMI) || id:ukb-b-19953	TRUE	reported	igd	2	TRUE
272	rs56133507	G	T	G	T	0.0137622	-0.0064	0.196875	0.138489	FALSE	FALSE	FALSE	ebi-a-GCST90018906	2	172818467	0.041	267242	0.876	Preeclampsia || id:ebi-a-GCST90018906	Preeclampsia	Preeclampsia || ||	TRUE	igd	461460	0.00247385	172818467	2.69998e-08	2	ukb-b-19953	Body mass index (BMI) || id:ukb-b-19953	TRUE	reported	igd	2	TRUE
273	rs56143236	T	C	T	C	0.0126667	-0.0365	0.256388	0.274718	FALSE	FALSE	FALSE	ebi-a-GCST90018906	3	157020444	0.0342	267242	0.286	Preeclampsia || id:ebi-a-GCST90018906	Preeclampsia	Preeclampsia || ||	TRUE	igd	461460	0.00226533	157020444	2.30001e-08	3	ukb-b-19953	Body mass index (BMI) || id:ukb-b-19953	TRUE	reported	igd	2	TRUE
274	rs56161855	T	A	T	A	0.0224575	0.0269	0.132847	0.173366	FALSE	TRUE	FALSE	ebi-a-GCST90018906	17	46288649	0.0391	267242	0.490999	Preeclampsia || id:ebi-a-GCST90018906	Preeclampsia	Preeclampsia || ||	TRUE	igd	461460	0.00291784	46288649	1.39991e-14	17	ukb-b-19953	Body mass index (BMI) || id:ukb-b-19953	TRUE	reported	igd	2	TRUE
275	rs56203622	C	T	C	T	0.0179769	0.0551	0.145529	0.211057	FALSE	FALSE	FALSE	ebi-a-GCST90018906	9	131040874	0.0365	267242	0.1308	Preeclampsia || id:ebi-a-GCST90018906	Preeclampsia	Preeclampsia || ||	TRUE	igd	461460	0.00280183	131040874	1.40001e-10	9	ukb-b-19953	Body mass index (BMI) || id:ukb-b-19953	TRUE	reported	igd	2	TRUE
276	rs56352336	C	T	C	T	-0.016327	-0.0191	0.154894	0.145307	FALSE	FALSE	FALSE	ebi-a-GCST90018906	19	19352155	0.0435	267242	0.6598	Preeclampsia || id:ebi-a-GCST90018906	Preeclampsia	Preeclampsia || ||	TRUE	igd	461460	0.00275021	19352155	2.90001e-09	19	ukb-b-19953	Body mass index (BMI) || id:ukb-b-19953	TRUE	reported	igd	2	TRUE
277	rs56399737	T	C	T	C	-0.0161325	0.0139	0.449124	0.380419	FALSE	FALSE	FALSE	ebi-a-GCST90018906	13	33381721	0.0292	267242	0.6337	Preeclampsia || id:ebi-a-GCST90018906	Preeclampsia	Preeclampsia || ||	TRUE	igd	461460	0.00199646	33381721	6.4003e-16	13	ukb-b-19953	Body mass index (BMI) || id:ukb-b-19953	TRUE	reported	igd	2	TRUE
278	rs56858768	A	G	A	G	0.0159188	0.0221	0.296861	0.326561	FALSE	FALSE	FALSE	ebi-a-GCST90018906	13	86511730	0.0314	267242	0.4828	Preeclampsia || id:ebi-a-GCST90018906	Preeclampsia	Preeclampsia || ||	TRUE	igd	461460	0.00217378	86511730	2.39994e-13	13	ukb-b-19953	Body mass index (BMI) || id:ukb-b-19953	TRUE	reported	igd	2	TRUE
279	rs56893062	G	T	G	T	0.0125141	-0.0166	0.303342	0.300419	FALSE	FALSE	FALSE	ebi-a-GCST90018906	8	25662655	0.0306	267242	0.5873	Preeclampsia || id:ebi-a-GCST90018906	Preeclampsia	Preeclampsia || ||	TRUE	igd	461460	0.00215383	25662655	6.19998e-09	8	ukb-b-19953	Body mass index (BMI) || id:ukb-b-19953	TRUE	reported	igd	2	TRUE
280	rs56930105	T	C	T	C	0.0157557	-0.0487	0.139295	0.115616	FALSE	FALSE	FALSE	ebi-a-GCST90018906	2	10982487	0.0456	267242	0.2862	Preeclampsia || id:ebi-a-GCST90018906	Preeclampsia	Preeclampsia || ||	TRUE	igd	461460	0.00286187	10982487	3.69999e-08	2	ukb-b-19953	Body mass index (BMI) || id:ukb-b-19953	TRUE	reported	igd	2	TRUE
281	rs57636386	C	T	C	T	-0.0412553	0.0163	0.08383	0.0919658	FALSE	FALSE	FALSE	ebi-a-GCST90018906	18	58048295	0.0547	267242	0.7662	Preeclampsia || id:ebi-a-GCST90018906	Preeclampsia	Preeclampsia || ||	TRUE	igd	461460	0.00358326	58048295	1.10002e-30	18	ukb-b-19953	Body mass index (BMI) || id:ukb-b-19953	TRUE	reported	igd	2	TRUE
282	rs57989773	C	T	C	T	0.0133488	0.028	0.244995	0.233333	FALSE	FALSE	FALSE	ebi-a-GCST90018906	6	100629078	0.0364	267242	0.4413	Preeclampsia || id:ebi-a-GCST90018906	Preeclampsia	Preeclampsia || ||	TRUE	igd	461460	0.00236315	100629078	1.6e-08	6	ukb-b-19953	Body mass index (BMI) || id:ukb-b-19953	TRUE	reported	igd	2	TRUE
283	rs58862095	T	C	T	C	-0.0229877	-0.0167	0.419266	0.447104	FALSE	FALSE	FALSE	ebi-a-GCST90018906	7	75081418	0.03	267242	0.5772	Preeclampsia || id:ebi-a-GCST90018906	Preeclampsia	Preeclampsia || ||	TRUE	igd	461460	0.00200786	75081418	2.39994e-30	7	ukb-b-19953	Body mass index (BMI) || id:ukb-b-19953	TRUE	reported	igd	2	TRUE
284	rs59068084	T	G	T	G	0.0110552	-0.0284	0.410232	0.477277	FALSE	FALSE	FALSE	ebi-a-GCST90018906	4	113256737	0.0293	267242	0.3311	Preeclampsia || id:ebi-a-GCST90018906	Preeclampsia	Preeclampsia || ||	TRUE	igd	461460	0.00201048	113256737	3.79997e-08	4	ukb-b-19953	Body mass index (BMI) || id:ukb-b-19953	TRUE	reported	igd	2	TRUE
285	rs59086897	A	T	A	T	0.033385	-0.004	0.487541	0.470302	FALSE	TRUE	TRUE	ebi-a-GCST90018906	2	25145173	0.0286	267242	0.89	Preeclampsia || id:ebi-a-GCST90018906	Preeclampsia	Preeclampsia || ||	TRUE	igd	461460	0.00196986	25145173	1.99986e-64	2	ukb-b-19953	Body mass index (BMI) || id:ukb-b-19953	TRUE	reported	igd	2	FALSE
286	rs59227842	G	A	G	A	0.0229675	0.0463	0.31149	0.272153	FALSE	FALSE	FALSE	ebi-a-GCST90018906	11	43692423	0.0314	267242	0.1405	Preeclampsia || id:ebi-a-GCST90018906	Preeclampsia	Preeclampsia || ||	TRUE	igd	461460	0.00215313	43692423	1.50003e-26	11	ukb-b-19953	Body mass index (BMI) || id:ukb-b-19953	TRUE	reported	igd	2	TRUE
287	rs594024	C	T	C	T	-0.0146771	0.0057	0.554162	0.553969	FALSE	FALSE	FALSE	ebi-a-GCST90018906	11	69443822	0.0449	267242	0.8984	Preeclampsia || id:ebi-a-GCST90018906	Preeclampsia	Preeclampsia || ||	TRUE	igd	461460	0.00199081	69443822	1.69981e-13	11	ukb-b-19953	Body mass index (BMI) || id:ukb-b-19953	TRUE	reported	igd	2	TRUE
288	rs6023655	G	A	G	A	-0.0147346	-0.0316	0.765741	0.810686	FALSE	FALSE	FALSE	ebi-a-GCST90018906	20	53479658	0.0356	267242	0.3735	Preeclampsia || id:ebi-a-GCST90018906	Preeclampsia	Preeclampsia || ||	TRUE	igd	461460	0.00234997	53479658	3.59998e-10	20	ukb-b-19953	Body mass index (BMI) || id:ukb-b-19953	TRUE	reported	igd	2	TRUE
289	rs60764613	T	G	T	G	0.02099	0.0611	0.144883	0.117269	FALSE	FALSE	FALSE	ebi-a-GCST90018906	18	1839911	0.0408	267242	0.1348	Preeclampsia || id:ebi-a-GCST90018906	Preeclampsia	Preeclampsia || ||	TRUE	igd	461460	0.00282688	1839911	1.10002e-13	18	ukb-b-19953	Body mass index (BMI) || id:ukb-b-19953	TRUE	reported	igd	2	TRUE
290	rs61740466	A	G	A	G	-0.0135153	0.0186	0.237203	0.329767	FALSE	FALSE	FALSE	ebi-a-GCST90018906	1	19934900	0.0334	267242	0.577	Preeclampsia || id:ebi-a-GCST90018906	Preeclampsia	Preeclampsia || ||	TRUE	igd	461460	0.00231885	19934900	5.60003e-09	1	ukb-b-19953	Body mass index (BMI) || id:ukb-b-19953	TRUE	reported	igd	2	TRUE
291	rs61813324	T	C	T	C	0.0290259	0.0546	0.135728	0.141314	FALSE	FALSE	FALSE	ebi-a-GCST90018906	1	156049877	0.0424	267242	0.1975	Preeclampsia || id:ebi-a-GCST90018906	Preeclampsia	Preeclampsia || ||	TRUE	igd	461460	0.00292038	156049877	2.80027e-23	1	ukb-b-19953	Body mass index (BMI) || id:ukb-b-19953	TRUE	reported	igd	2	TRUE
292	rs61828641	A	G	A	G	0.0224585	0.0273	0.10925	0.126339	FALSE	FALSE	FALSE	ebi-a-GCST90018906	1	174321997	0.0468	267242	0.5603	Preeclampsia || id:ebi-a-GCST90018906	Preeclampsia	Preeclampsia || ||	TRUE	igd	461460	0.00315913	174321997	1.20005e-12	1	ukb-b-19953	Body mass index (BMI) || id:ukb-b-19953	TRUE	reported	igd	2	TRUE
293	rs61871615	T	C	T	C	-0.0267159	-0.1004	0.091551	0.0892502	FALSE	FALSE	FALSE	ebi-a-GCST90018906	10	102487140	0.0543	267242	0.0645194	Preeclampsia || id:ebi-a-GCST90018906	Preeclampsia	Preeclampsia || ||	TRUE	igd	461460	0.00359269	102487140	1e-13	10	ukb-b-19953	Body mass index (BMI) || id:ukb-b-19953	TRUE	reported	igd	2	TRUE
294	rs61903695	G	A	G	A	0.0166235	-0.0029	0.254964	0.220616	FALSE	FALSE	FALSE	ebi-a-GCST90018906	11	89922417	0.0335	267242	0.9313	Preeclampsia || id:ebi-a-GCST90018906	Preeclampsia	Preeclampsia || ||	TRUE	igd	461460	0.00227115	89922417	2.49977e-13	11	ukb-b-19953	Body mass index (BMI) || id:ukb-b-19953	TRUE	reported	igd	2	TRUE
295	rs61992671	G	A	G	A	-0.0161925	-0.0054	0.49195	0.389268	FALSE	FALSE	FALSE	ebi-a-GCST90018906	14	101531854	0.0305	267242	0.8594	Preeclampsia || id:ebi-a-GCST90018906	Preeclampsia	Preeclampsia || ||	TRUE	igd	461460	0.00206924	101531854	5.10035e-15	14	ukb-b-19953	Body mass index (BMI) || id:ukb-b-19953	TRUE	reported	igd	2	TRUE
296	rs62007782	A	G	A	G	-0.0167007	-0.0335	0.265091	0.267019	FALSE	FALSE	FALSE	ebi-a-GCST90018906	15	78029797	0.0505	267242	0.506499	Preeclampsia || id:ebi-a-GCST90018906	Preeclampsia	Preeclampsia || ||	TRUE	igd	461460	0.00224215	78029797	9.3994e-14	15	ukb-b-19953	Body mass index (BMI) || id:ukb-b-19953	TRUE	reported	igd	2	TRUE
297	rs62020775	A	T	A	T	-0.0165665	0.0011	0.14168	0.152121	FALSE	TRUE	FALSE	ebi-a-GCST90018906	15	89960286	0.0411	267242	0.979	Preeclampsia || id:ebi-a-GCST90018906	Preeclampsia	Preeclampsia || ||	TRUE	igd	461460	0.0028635	89960286	7.19996e-09	15	ukb-b-19953	Body mass index (BMI) || id:ukb-b-19953	TRUE	reported	igd	2	TRUE
298	rs62072006	C	A	C	A	0.0156492	0.0266	0.144541	0.144314	FALSE	FALSE	FALSE	ebi-a-GCST90018906	17	52938468	0.0639	267242	0.676901	Preeclampsia || id:ebi-a-GCST90018906	Preeclampsia	Preeclampsia || ||	TRUE	igd	461460	0.00282374	52938468	2.99999e-08	17	ukb-b-19953	Body mass index (BMI) || id:ukb-b-19953	TRUE	reported	igd	2	TRUE
299	rs62107261	C	T	C	T	-0.0911559	-0.0903	0.048327	0.0405734	FALSE	FALSE	FALSE	ebi-a-GCST90018906	2	422144	0.084	267242	0.2819	Preeclampsia || id:ebi-a-GCST90018906	Preeclampsia	Preeclampsia || ||	TRUE	igd	461460	0.00460882	422144	4.60045e-87	2	ukb-b-19953	Body mass index (BMI) || id:ukb-b-19953	TRUE	reported	igd	2	TRUE
300	rs62176243	T	A	T	A	-0.0149699	0.0375	0.244987	0.268212	FALSE	TRUE	FALSE	ebi-a-GCST90018906	2	166190881	0.0318	267242	0.2375	Preeclampsia || id:ebi-a-GCST90018906	Preeclampsia	Preeclampsia || ||	TRUE	igd	461460	0.00228878	166190881	6.09958e-11	2	ukb-b-19953	Body mass index (BMI) || id:ukb-b-19953	TRUE	reported	igd	2	TRUE
301	rs62190049	C	G	C	G	-0.0111798	-0.0025	0.390446	0.310231	FALSE	TRUE	FALSE	ebi-a-GCST90018906	2	182566998	0.0306	267242	0.9353	Preeclampsia || id:ebi-a-GCST90018906	Preeclampsia	Preeclampsia || ||	TRUE	igd	461460	0.00203614	182566998	4e-08	2	ukb-b-19953	Body mass index (BMI) || id:ukb-b-19953	TRUE	reported	igd	2	TRUE
302	rs62241847	G	A	G	A	-0.0124263	0.0119	0.314443	0.265352	FALSE	FALSE	FALSE	ebi-a-GCST90018906	3	20466465	0.0313	267242	0.704399	Preeclampsia || id:ebi-a-GCST90018906	Preeclampsia	Preeclampsia || ||	TRUE	igd	461460	0.00212897	20466465	5.30005e-09	3	ukb-b-19953	Body mass index (BMI) || id:ukb-b-19953	TRUE	reported	igd	2	TRUE
303	rs62246311	A	G	A	G	0.0207539	0.0293	0.102364	0.0692746	FALSE	FALSE	FALSE	ebi-a-GCST90018906	3	9498143	0.0551	267242	0.5944	Preeclampsia || id:ebi-a-GCST90018906	Preeclampsia	Preeclampsia || ||	TRUE	igd	461460	0.00325487	9498143	1.79999e-10	3	ukb-b-19953	Body mass index (BMI) || id:ukb-b-19953	TRUE	reported	igd	2	TRUE
304	rs62379271	G	T	G	T	0.0117237	0.0153	0.578511	0.518547	FALSE	FALSE	FALSE	ebi-a-GCST90018906	5	105870033	0.0287	267242	0.593401	Preeclampsia || id:ebi-a-GCST90018906	Preeclampsia	Preeclampsia || ||	TRUE	igd	461460	0.00200557	105870033	5e-09	5	ukb-b-19953	Body mass index (BMI) || id:ukb-b-19953	TRUE	reported	igd	2	TRUE
305	rs62407562	A	T	A	T	0.0144393	-0.006	0.268584	0.215162	FALSE	TRUE	FALSE	ebi-a-GCST90018906	6	33530346	0.0352	267242	0.8642	Preeclampsia || id:ebi-a-GCST90018906	Preeclampsia	Preeclampsia || ||	TRUE	igd	461460	0.00222463	33530346	8.49963e-11	6	ukb-b-19953	Body mass index (BMI) || id:ukb-b-19953	TRUE	reported	igd	2	TRUE
306	rs6265	T	C	T	C	-0.0399185	0.0575	0.188472	0.232721	FALSE	FALSE	FALSE	ebi-a-GCST90018906	11	27679916	0.0365	267242	0.1152	Preeclampsia || id:ebi-a-GCST90018906	Preeclampsia	Preeclampsia || ||	TRUE	igd	461460	0.00252719	27679916	3.29989e-56	11	ukb-b-19953	Body mass index (BMI) || id:ukb-b-19953	TRUE	reported	igd	2	TRUE
307	rs6430068	A	G	A	G	0.0186066	-0.0204	0.108559	0.10438	FALSE	FALSE	FALSE	ebi-a-GCST90018906	2	145627927	0.0496	267242	0.680201	Preeclampsia || id:ebi-a-GCST90018906	Preeclampsia	Preeclampsia || ||	TRUE	igd	461460	0.0031882	145627927	5.30005e-09	2	ukb-b-19953	Body mass index (BMI) || id:ukb-b-19953	TRUE	reported	igd	2	TRUE
308	rs6444950	A	G	A	G	0.0158525	0.0136	0.237474	0.233473	FALSE	FALSE	FALSE	ebi-a-GCST90018906	3	170602073	0.0337	267242	0.687401	Preeclampsia || id:ebi-a-GCST90018906	Preeclampsia	Preeclampsia || ||	TRUE	igd	461460	0.00232007	170602073	8.30042e-12	3	ukb-b-19953	Body mass index (BMI) || id:ukb-b-19953	TRUE	reported	igd	2	TRUE
309	rs6545714	A	G	A	G	-0.0205219	-0.0308	0.601448	0.623909	FALSE	FALSE	FALSE	ebi-a-GCST90018906	2	59307725	0.0291	267242	0.2891	Preeclampsia || id:ebi-a-GCST90018906	Preeclampsia	Preeclampsia || ||	TRUE	igd	461460	0.00201573	59307725	2.39994e-24	2	ukb-b-19953	Body mass index (BMI) || id:ukb-b-19953	TRUE	reported	igd	2	TRUE
310	rs6560906	C	T	C	T	-0.012198	-0.0001	0.691874	0.730818	FALSE	FALSE	FALSE	ebi-a-GCST90018906	12	133414054	0.0319	267242	0.9969	Preeclampsia || id:ebi-a-GCST90018906	Preeclampsia	Preeclampsia || ||	TRUE	igd	461460	0.00214136	133414054	1.2e-08	12	ukb-b-19953	Body mass index (BMI) || id:ukb-b-19953	TRUE	reported	igd	2	TRUE
311	rs6561937	A	T	A	T	-0.015934	-0.0217	0.753587	0.792486	FALSE	TRUE	FALSE	ebi-a-GCST90018906	13	58257667	0.0348	267242	0.534101	Preeclampsia || id:ebi-a-GCST90018906	Preeclampsia	Preeclampsia || ||	TRUE	igd	461460	0.00230346	58257667	4.60045e-12	13	ukb-b-19953	Body mass index (BMI) || id:ukb-b-19953	TRUE	reported	igd	2	TRUE
312	rs6567160	C	T	C	T	0.0541723	-0.0068	0.232714	0.218599	FALSE	FALSE	FALSE	ebi-a-GCST90018906	18	57829135	0.035	267242	0.8452	Preeclampsia || id:ebi-a-GCST90018906	Preeclampsia	Preeclampsia || ||	TRUE	igd	461460	0.00234213	57829135	2.30144e-118	18	ukb-b-19953	Body mass index (BMI) || id:ukb-b-19953	TRUE	reported	igd	2	TRUE
313	rs6575340	A	G	A	G	0.0207333	0.043	0.636038	0.530655	FALSE	FALSE	FALSE	ebi-a-GCST90018906	14	94023972	0.0299	267242	0.1512	Preeclampsia || id:ebi-a-GCST90018906	Preeclampsia	Preeclampsia || ||	TRUE	igd	461460	0.00206189	94023972	8.69961e-24	14	ukb-b-19953	Body mass index (BMI) || id:ukb-b-19953	TRUE	reported	igd	2	TRUE
314	rs6597975	G	C	G	C	0.013681	0.0746	0.54389	0.510881	FALSE	TRUE	TRUE	ebi-a-GCST90018906	11	838842	0.0289	267242	0.00974406	Preeclampsia || id:ebi-a-GCST90018906	Preeclampsia	Preeclampsia || ||	TRUE	igd	461460	0.00199532	838842	7.10068e-12	11	ukb-b-19953	Body mass index (BMI) || id:ukb-b-19953	TRUE	reported	igd	2	FALSE
315	rs66679256	T	C	T	C	0.0148864	0.0304	0.445826	0.486824	FALSE	FALSE	FALSE	ebi-a-GCST90018906	4	18351898	0.0293	267242	0.2994	Preeclampsia || id:ebi-a-GCST90018906	Preeclampsia	Preeclampsia || ||	TRUE	igd	461460	0.00198759	18351898	6.89922e-14	4	ukb-b-19953	Body mass index (BMI) || id:ukb-b-19953	TRUE	reported	igd	2	TRUE
316	rs6669341	G	A	G	A	-0.0170287	-0.0042	0.582679	0.459115	FALSE	FALSE	FALSE	ebi-a-GCST90018906	1	47678458	0.0302	267242	0.8882	Preeclampsia || id:ebi-a-GCST90018906	Preeclampsia	Preeclampsia || ||	TRUE	igd	461460	0.0019986	47678458	1.59993e-17	1	ukb-b-19953	Body mass index (BMI) || id:ukb-b-19953	TRUE	reported	igd	2	TRUE
317	rs6682438	C	T	C	T	0.0131586	0.0368	0.673081	0.705327	FALSE	FALSE	FALSE	ebi-a-GCST90018906	1	33784146	0.0306	267242	0.2296	Preeclampsia || id:ebi-a-GCST90018906	Preeclampsia	Preeclampsia || ||	TRUE	igd	461460	0.00210047	33784146	3.69999e-10	1	ukb-b-19953	Body mass index (BMI) || id:ukb-b-19953	TRUE	reported	igd	2	TRUE
318	rs6705567	C	T	C	T	-0.0146168	-0.0563	0.37596	0.377905	FALSE	FALSE	FALSE	ebi-a-GCST90018906	2	55320173	0.0466	267242	0.2268	Preeclampsia || id:ebi-a-GCST90018906	Preeclampsia	Preeclampsia || ||	TRUE	igd	461460	0.00204919	55320173	9.79941e-13	2	ukb-b-19953	Body mass index (BMI) || id:ukb-b-19953	TRUE	reported	igd	2	TRUE
319	rs6707827	G	A	G	A	0.0119437	-0.0521	0.703627	0.708725	FALSE	FALSE	FALSE	ebi-a-GCST90018906	2	100123030	0.0321	267242	0.1047	Preeclampsia || id:ebi-a-GCST90018906	Preeclampsia	Preeclampsia || ||	TRUE	igd	461460	0.00217332	100123030	3.89996e-08	2	ukb-b-19953	Body mass index (BMI) || id:ukb-b-19953	TRUE	reported	igd	2	TRUE
320	rs6710091	G	C	G	C	-0.0116835	-0.0324	0.348174	0.320731	FALSE	TRUE	FALSE	ebi-a-GCST90018906	2	239597	0.03	267242	0.2802	Preeclampsia || id:ebi-a-GCST90018906	Preeclampsia	Preeclampsia || ||	TRUE	igd	461460	0.00206707	239597	1.6e-08	2	ukb-b-19953	Body mass index (BMI) || id:ukb-b-19953	TRUE	reported	igd	2	TRUE
321	rs6713781	C	G	C	G	-0.0135736	-0.0583	0.401882	0.485494	FALSE	TRUE	TRUE	ebi-a-GCST90018906	2	40291940	0.0303	267242	0.0540194	Preeclampsia || id:ebi-a-GCST90018906	Preeclampsia	Preeclampsia || ||	TRUE	igd	461460	0.00202799	40291940	2.19989e-11	2	ukb-b-19953	Body mass index (BMI) || id:ukb-b-19953	TRUE	reported	igd	2	FALSE
322	rs6725931	T	C	T	C	0.0191046	0.0688	0.847658	0.893372	FALSE	FALSE	FALSE	ebi-a-GCST90018906	2	220205146	0.0502	267242	0.1708	Preeclampsia || id:ebi-a-GCST90018906	Preeclampsia	Preeclampsia || ||	TRUE	igd	461460	0.00274403	220205146	3.29989e-12	2	ukb-b-19953	Body mass index (BMI) || id:ukb-b-19953	TRUE	reported	igd	2	TRUE
323	rs6744646	G	A	G	A	0.0554684	0.0833	0.828299	0.84779	FALSE	FALSE	FALSE	ebi-a-GCST90018906	2	628504	0.0389	267242	0.03234	Preeclampsia || id:ebi-a-GCST90018906	Preeclampsia	Preeclampsia || ||	TRUE	igd	461460	0.00261213	628504	4.49987e-100	2	ukb-b-19953	Body mass index (BMI) || id:ukb-b-19953	TRUE	reported	igd	2	TRUE
324	rs6752979	A	G	A	G	0.0125235	0.0072	0.31688	0.283022	FALSE	FALSE	FALSE	ebi-a-GCST90018906	2	81741750	0.0311	267242	0.8181	Preeclampsia || id:ebi-a-GCST90018906	Preeclampsia	Preeclampsia || ||	TRUE	igd	461460	0.00211721	81741750	3.29997e-09	2	ukb-b-19953	Body mass index (BMI) || id:ukb-b-19953	TRUE	reported	igd	2	TRUE
325	rs67609008	C	T	C	T	0.0170863	-0.0188	0.283614	0.200207	FALSE	FALSE	FALSE	ebi-a-GCST90018906	10	126640936	0.036	267242	0.6019	Preeclampsia || id:ebi-a-GCST90018906	Preeclampsia	Preeclampsia || ||	TRUE	igd	461460	0.0022021	126640936	8.60003e-15	10	ukb-b-19953	Body mass index (BMI) || id:ukb-b-19953	TRUE	reported	igd	2	TRUE
326	rs6769617	T	A	T	A	-0.0135754	0.0126	0.66386	0.740872	FALSE	TRUE	FALSE	ebi-a-GCST90018906	3	62687746	0.0318	267242	0.6916	Preeclampsia || id:ebi-a-GCST90018906	Preeclampsia	Preeclampsia || ||	TRUE	igd	461460	0.00208902	62687746	8.10028e-11	3	ukb-b-19953	Body mass index (BMI) || id:ukb-b-19953	TRUE	reported	igd	2	TRUE
327	rs6774894	A	T	A	T	0.0133088	0.0032	0.358148	0.460928	FALSE	TRUE	TRUE	ebi-a-GCST90018906	3	196116393	0.031	267242	0.9172	Preeclampsia || id:ebi-a-GCST90018906	Preeclampsia	Preeclampsia || ||	TRUE	igd	461460	0.00205674	196116393	9.70063e-11	3	ukb-b-19953	Body mass index (BMI) || id:ukb-b-19953	TRUE	reported	igd	2	FALSE
328	rs6777784	T	G	T	G	0.0116125	0.004	0.61678	0.614503	FALSE	FALSE	FALSE	ebi-a-GCST90018906	3	62376645	0.0294	267242	0.8908	Preeclampsia || id:ebi-a-GCST90018906	Preeclampsia	Preeclampsia || ||	TRUE	igd	461460	0.00202753	62376645	1e-08	3	ukb-b-19953	Body mass index (BMI) || id:ukb-b-19953	TRUE	reported	igd	2	TRUE
329	rs6831088	A	G	A	G	-0.0115222	-0.0292	0.640139	0.704496	FALSE	FALSE	FALSE	ebi-a-GCST90018906	4	20257769	0.0307	267242	0.3415	Preeclampsia || id:ebi-a-GCST90018906	Preeclampsia	Preeclampsia || ||	TRUE	igd	461460	0.0020591	20257769	2.19999e-08	4	ukb-b-19953	Body mass index (BMI) || id:ukb-b-19953	TRUE	reported	igd	2	TRUE
330	rs6843852	T	C	T	C	0.0130897	-0.0261	0.507861	0.467475	FALSE	FALSE	FALSE	ebi-a-GCST90018906	4	162132758	0.0287	267242	0.3637	Preeclampsia || id:ebi-a-GCST90018906	Preeclampsia	Preeclampsia || ||	TRUE	igd	461460	0.00197607	162132758	3.50026e-11	4	ukb-b-19953	Body mass index (BMI) || id:ukb-b-19953	TRUE	reported	igd	2	TRUE
331	rs6909685	T	C	T	C	-0.014612	-0.036	0.326809	0.335279	FALSE	FALSE	FALSE	ebi-a-GCST90018906	6	97753952	0.03	267242	0.23	Preeclampsia || id:ebi-a-GCST90018906	Preeclampsia	Preeclampsia || ||	TRUE	igd	461460	0.00211352	97753952	4.70002e-12	6	ukb-b-19953	Body mass index (BMI) || id:ukb-b-19953	TRUE	reported	igd	2	TRUE
332	rs6922607	G	A	G	A	0.0148848	-0.0312	0.189847	0.168094	FALSE	FALSE	FALSE	ebi-a-GCST90018906	6	142703483	0.0373	267242	0.4024	Preeclampsia || id:ebi-a-GCST90018906	Preeclampsia	Preeclampsia || ||	TRUE	igd	461460	0.00251479	142703483	3.2e-09	6	ukb-b-19953	Body mass index (BMI) || id:ukb-b-19953	TRUE	reported	igd	2	TRUE
333	rs6938973	C	T	C	T	0.0182223	-0.0155	0.601456	0.624066	FALSE	FALSE	FALSE	ebi-a-GCST90018906	6	98421721	0.0297	267242	0.602101	Preeclampsia || id:ebi-a-GCST90018906	Preeclampsia	Preeclampsia || ||	TRUE	igd	461460	0.00201872	98421721	1.80011e-19	6	ukb-b-19953	Body mass index (BMI) || id:ukb-b-19953	TRUE	reported	igd	2	TRUE
334	rs6950388	A	G	A	G	0.0155219	0.0092	0.795086	0.680635	FALSE	FALSE	FALSE	ebi-a-GCST90018906	7	1270699	0.0338	267242	0.785899	Preeclampsia || id:ebi-a-GCST90018906	Preeclampsia	Preeclampsia || ||	TRUE	igd	461460	0.00244806	1270699	2.30001e-10	7	ukb-b-19953	Body mass index (BMI) || id:ukb-b-19953	TRUE	reported	igd	2	TRUE
335	rs6962980	C	A	C	A	-0.0159568	0.0143	0.556019	0.557905	FALSE	FALSE	FALSE	ebi-a-GCST90018906	7	113452183	0.0449	267242	0.750601	Preeclampsia || id:ebi-a-GCST90018906	Preeclampsia	Preeclampsia || ||	TRUE	igd	461460	0.00198814	113452183	1e-15	7	ukb-b-19953	Body mass index (BMI) || id:ukb-b-19953	TRUE	reported	igd	2	TRUE
336	rs698147	G	A	G	A	-0.0128512	-0.0512	0.543596	0.52587	FALSE	FALSE	FALSE	ebi-a-GCST90018906	5	3513485	0.0283	267242	0.0707604	Preeclampsia || id:ebi-a-GCST90018906	Preeclampsia	Preeclampsia || ||	TRUE	igd	461460	0.00198514	3513485	9.60064e-11	5	ukb-b-19953	Body mass index (BMI) || id:ukb-b-19953	TRUE	reported	igd	2	TRUE
337	rs7024334	G	T	G	T	-0.0138177	-0.0155	0.77914	0.698387	FALSE	FALSE	FALSE	ebi-a-GCST90018906	9	109072075	0.0336	267242	0.6451	Preeclampsia || id:ebi-a-GCST90018906	Preeclampsia	Preeclampsia || ||	TRUE	igd	461460	0.00238338	109072075	6.69993e-09	9	ukb-b-19953	Body mass index (BMI) || id:ukb-b-19953	TRUE	reported	igd	2	TRUE
338	rs7027304	T	C	T	C	0.0145492	-0.0488	0.652661	0.64493	FALSE	FALSE	FALSE	ebi-a-GCST90018906	9	129408290	0.0307	267242	0.1116	Preeclampsia || id:ebi-a-GCST90018906	Preeclampsia	Preeclampsia || ||	TRUE	igd	461460	0.00208703	129408290	3.10027e-12	9	ukb-b-19953	Body mass index (BMI) || id:ukb-b-19953	TRUE	reported	igd	2	TRUE
339	rs7034554	G	A	G	A	-0.0129826	-0.0144	0.373825	0.313511	FALSE	FALSE	FALSE	ebi-a-GCST90018906	9	37081301	0.0308	267242	0.640801	Preeclampsia || id:ebi-a-GCST90018906	Preeclampsia	Preeclampsia || ||	TRUE	igd	461460	0.00204252	37081301	2.1e-10	9	ukb-b-19953	Body mass index (BMI) || id:ukb-b-19953	TRUE	reported	igd	2	TRUE
340	rs7038943	C	T	C	T	-0.0140202	0.018	0.33879	0.373063	FALSE	FALSE	FALSE	ebi-a-GCST90018906	9	120377178	0.0294	267242	0.538801	Preeclampsia || id:ebi-a-GCST90018906	Preeclampsia	Preeclampsia || ||	TRUE	igd	461460	0.00208641	120377178	1.80011e-11	9	ukb-b-19953	Body mass index (BMI) || id:ukb-b-19953	TRUE	reported	igd	2	TRUE
341	rs704061	C	T	C	T	0.0146374	-0.0997	0.45505	0.444643	FALSE	FALSE	FALSE	ebi-a-GCST90018906	12	89771903	0.0289	267242	0.000564703	Preeclampsia || id:ebi-a-GCST90018906	Preeclampsia	Preeclampsia || ||	TRUE	igd	461460	0.00198552	89771903	1.69981e-13	12	ukb-b-19953	Body mass index (BMI) || id:ukb-b-19953	TRUE	reported	igd	2	TRUE
342	rs7070670	T	C	T	C	-0.0123274	-0.0395	0.327923	0.270308	FALSE	FALSE	FALSE	ebi-a-GCST90018906	10	61842645	0.0319	267242	0.2147	Preeclampsia || id:ebi-a-GCST90018906	Preeclampsia	Preeclampsia || ||	TRUE	igd	461460	0.00211928	61842645	5.99998e-09	10	ukb-b-19953	Body mass index (BMI) || id:ukb-b-19953	TRUE	reported	igd	2	TRUE
343	rs7081254	C	T	C	T	-0.0142516	-0.0347	0.205739	0.143707	FALSE	FALSE	FALSE	ebi-a-GCST90018906	10	132955696	0.0409	267242	0.3966	Preeclampsia || id:ebi-a-GCST90018906	Preeclampsia	Preeclampsia || ||	TRUE	igd	461460	0.00245216	132955696	6.19998e-09	10	ukb-b-19953	Body mass index (BMI) || id:ukb-b-19953	TRUE	reported	igd	2	TRUE
344	rs7124681	A	C	A	C	0.0256977	0.0566	0.408353	0.381896	FALSE	FALSE	FALSE	ebi-a-GCST90018906	11	47529947	0.0303	267242	0.0623993	Preeclampsia || id:ebi-a-GCST90018906	Preeclampsia	Preeclampsia || ||	TRUE	igd	461460	0.0020063	47529947	1.50003e-37	11	ukb-b-19953	Body mass index (BMI) || id:ukb-b-19953	TRUE	reported	igd	2	TRUE
345	rs7132908	A	G	A	G	0.0297904	0.0105	0.384458	0.360905	FALSE	FALSE	FALSE	ebi-a-GCST90018906	12	50263148	0.0294	267242	0.720701	Preeclampsia || id:ebi-a-GCST90018906	Preeclampsia	Preeclampsia || ||	TRUE	igd	461460	0.00203363	50263148	1.39991e-48	12	ukb-b-19953	Body mass index (BMI) || id:ukb-b-19953	TRUE	reported	igd	2	TRUE
346	rs71495038	A	G	A	G	0.0277998	0.0223	0.076936	0.0939718	FALSE	FALSE	FALSE	ebi-a-GCST90018906	10	33971383	0.0492	267242	0.6509	Preeclampsia || id:ebi-a-GCST90018906	Preeclampsia	Preeclampsia || ||	TRUE	igd	461460	0.00370969	33971383	6.70039e-14	10	ukb-b-19953	Body mass index (BMI) || id:ukb-b-19953	TRUE	reported	igd	2	TRUE
347	rs7201895	A	G	A	G	-0.0149781	-0.0211	0.354291	0.30827	FALSE	FALSE	FALSE	ebi-a-GCST90018906	16	407723	0.0309	267242	0.4952	Preeclampsia || id:ebi-a-GCST90018906	Preeclampsia	Preeclampsia || ||	TRUE	igd	461460	0.00207999	407723	6.00067e-13	16	ukb-b-19953	Body mass index (BMI) || id:ukb-b-19953	TRUE	reported	igd	2	TRUE
348	rs7206608	G	C	G	C	0.0135122	0.0335	0.32162	0.266555	FALSE	TRUE	FALSE	ebi-a-GCST90018906	16	82872628	0.031	267242	0.28	Preeclampsia || id:ebi-a-GCST90018906	Preeclampsia	Preeclampsia || ||	TRUE	igd	461460	0.00211797	82872628	1.79999e-10	16	ukb-b-19953	Body mass index (BMI) || id:ukb-b-19953	TRUE	reported	igd	2	TRUE
349	rs7218014	C	T	C	T	0.0189524	0.0009	0.197305	0.323827	FALSE	FALSE	FALSE	ebi-a-GCST90018906	17	65832016	0.0339	267242	0.9786	Preeclampsia || id:ebi-a-GCST90018906	Preeclampsia	Preeclampsia || ||	TRUE	igd	461460	0.00249216	65832016	2.90001e-14	17	ukb-b-19953	Body mass index (BMI) || id:ukb-b-19953	TRUE	reported	igd	2	TRUE
350	rs7232171	T	G	T	G	0.0123404	-0.0144	0.58263	0.687471	FALSE	FALSE	FALSE	ebi-a-GCST90018906	18	31251221	0.0305	267242	0.638	Preeclampsia || id:ebi-a-GCST90018906	Preeclampsia	Preeclampsia || ||	TRUE	igd	461460	0.00200821	31251221	8e-10	18	ukb-b-19953	Body mass index (BMI) || id:ukb-b-19953	TRUE	reported	igd	2	TRUE
351	rs723672	T	C	T	C	0.0111273	0.0267	0.43151	0.531539	FALSE	FALSE	FALSE	ebi-a-GCST90018906	12	2161561	0.0293	267242	0.3624	Preeclampsia || id:ebi-a-GCST90018906	Preeclampsia	Preeclampsia || ||	TRUE	igd	461460	0.00200698	2161561	2.99999e-08	12	ukb-b-19953	Body mass index (BMI) || id:ukb-b-19953	TRUE	reported	igd	2	TRUE
352	rs7250833	T	C	T	C	0.0135041	-0.0195	0.288866	0.236342	FALSE	FALSE	FALSE	ebi-a-GCST90018906	19	33937277	0.0344	267242	0.5695	Preeclampsia || id:ebi-a-GCST90018906	Preeclampsia	Preeclampsia || ||	TRUE	igd	461460	0.002188	33937277	6.69993e-10	19	ukb-b-19953	Body mass index (BMI) || id:ukb-b-19953	TRUE	reported	igd	2	TRUE
353	rs7259070	C	T	C	T	0.021869	0.01	0.596062	0.589596	FALSE	FALSE	FALSE	ebi-a-GCST90018906	19	47562509	0.0303	267242	0.7402	Preeclampsia || id:ebi-a-GCST90018906	Preeclampsia	Preeclampsia || ||	TRUE	igd	461460	0.00203628	47562509	6.59933e-27	19	ukb-b-19953	Body mass index (BMI) || id:ukb-b-19953	TRUE	reported	igd	2	TRUE
354	rs72634826	A	G	A	G	-0.021277	-0.0148	0.259858	0.250229	FALSE	FALSE	FALSE	ebi-a-GCST90018906	1	1601052	0.0358	267242	0.6798	Preeclampsia || id:ebi-a-GCST90018906	Preeclampsia	Preeclampsia || ||	TRUE	igd	461460	0.00228001	1601052	1e-20	1	ukb-b-19953	Body mass index (BMI) || id:ukb-b-19953	TRUE	reported	igd	2	TRUE
355	rs72649373	C	T	C	T	0.0178062	0.0432	0.143188	0.147665	FALSE	FALSE	FALSE	ebi-a-GCST90018906	4	80609966	0.042	267242	0.3032	Preeclampsia || id:ebi-a-GCST90018906	Preeclampsia	Preeclampsia || ||	TRUE	igd	461460	0.00287805	80609966	6.1e-10	4	ukb-b-19953	Body mass index (BMI) || id:ukb-b-19953	TRUE	reported	igd	2	TRUE
356	rs72673947	G	A	G	A	0.0218864	0.0497	0.107031	0.104692	FALSE	FALSE	FALSE	ebi-a-GCST90018906	8	118884379	0.0656	267242	0.4491	Preeclampsia || id:ebi-a-GCST90018906	Preeclampsia	Preeclampsia || ||	TRUE	igd	461460	0.00321496	118884379	9.8992e-12	8	ukb-b-19953	Body mass index (BMI) || id:ukb-b-19953	TRUE	reported	igd	2	TRUE
357	rs72892910	T	G	T	G	0.0387798	0.0229	0.172232	0.187228	FALSE	FALSE	FALSE	ebi-a-GCST90018906	6	50816887	0.0361	267242	0.527	Preeclampsia || id:ebi-a-GCST90018906	Preeclampsia	Preeclampsia || ||	TRUE	igd	461460	0.00262053	50816887	1.50003e-49	6	ukb-b-19953	Body mass index (BMI) || id:ukb-b-19953	TRUE	reported	igd	2	TRUE
358	rs72976986	A	G	A	G	-0.0232257	-0.0164	0.190123	0.18037	FALSE	FALSE	FALSE	ebi-a-GCST90018906	19	4050424	0.0398	267242	0.680201	Preeclampsia || id:ebi-a-GCST90018906	Preeclampsia	Preeclampsia || ||	TRUE	igd	461460	0.00254712	4050424	7.59976e-20	19	ukb-b-19953	Body mass index (BMI) || id:ukb-b-19953	TRUE	reported	igd	2	TRUE
359	rs73026725	A	C	A	C	-0.022318	-0.0011	0.153534	0.155192	FALSE	FALSE	FALSE	ebi-a-GCST90018906	19	31017686	0.0621	267242	0.9858	Preeclampsia || id:ebi-a-GCST90018906	Preeclampsia	Preeclampsia || ||	TRUE	igd	461460	0.00275052	31017686	4.90004e-16	19	ukb-b-19953	Body mass index (BMI) || id:ukb-b-19953	TRUE	reported	igd	2	TRUE
360	rs73052033	C	T	C	T	-0.0303929	-0.0025	0.18493	0.139867	FALSE	FALSE	FALSE	ebi-a-GCST90018906	3	185828465	0.0394	267242	0.9493	Preeclampsia || id:ebi-a-GCST90018906	Preeclampsia	Preeclampsia || ||	TRUE	igd	461460	0.00254634	185828465	7.70016e-33	3	ukb-b-19953	Body mass index (BMI) || id:ukb-b-19953	TRUE	reported	igd	2	TRUE
361	rs7306534	A	G	A	G	-0.0112754	0.0329	0.621712	0.626192	FALSE	FALSE	FALSE	ebi-a-GCST90018906	12	68107914	0.0302	267242	0.2752	Preeclampsia || id:ebi-a-GCST90018906	Preeclampsia	Preeclampsia || ||	TRUE	igd	461460	0.00205437	68107914	4.09996e-08	12	ukb-b-19953	Body mass index (BMI) || id:ukb-b-19953	TRUE	reported	igd	2	TRUE
362	rs73124396	C	T	C	T	-0.0154472	-0.009	0.205144	0.221749	FALSE	FALSE	FALSE	ebi-a-GCST90018906	7	71579606	0.0343	267242	0.7921	Preeclampsia || id:ebi-a-GCST90018906	Preeclampsia	Preeclampsia || ||	TRUE	igd	461460	0.0024548	71579606	3.09999e-10	7	ukb-b-19953	Body mass index (BMI) || id:ukb-b-19953	TRUE	reported	igd	2	TRUE
363	rs73142879	T	C	T	C	-0.0266936	0.0183	0.192297	0.17264	FALSE	FALSE	FALSE	ebi-a-GCST90018906	20	51195932	0.0379	267242	0.6285	Preeclampsia || id:ebi-a-GCST90018906	Preeclampsia	Preeclampsia || ||	TRUE	igd	461460	0.00252257	51195932	3.59998e-26	20	ukb-b-19953	Body mass index (BMI) || id:ukb-b-19953	TRUE	reported	igd	2	TRUE
364	rs73193736	G	A	G	A	-0.0177165	0.0259	0.243934	0.248209	FALSE	FALSE	FALSE	ebi-a-GCST90018906	12	108294381	0.0345	267242	0.4533	Preeclampsia || id:ebi-a-GCST90018906	Preeclampsia	Preeclampsia || ||	TRUE	igd	461460	0.00232002	108294381	2.19989e-14	12	ukb-b-19953	Body mass index (BMI) || id:ukb-b-19953	TRUE	reported	igd	2	TRUE
365	rs73213484	T	A	T	A	-0.0225766	-0.0509	0.141236	0.126327	FALSE	TRUE	FALSE	ebi-a-GCST90018906	4	28489339	0.0413	267242	0.2181	Preeclampsia || id:ebi-a-GCST90018906	Preeclampsia	Preeclampsia || ||	TRUE	igd	461460	0.0028364	28489339	1.69981e-15	4	ukb-b-19953	Body mass index (BMI) || id:ukb-b-19953	TRUE	reported	igd	2	TRUE
366	rs7331420	A	G	A	G	-0.0143702	0.0264	0.285276	0.251557	FALSE	FALSE	FALSE	ebi-a-GCST90018906	13	99236471	0.0321	267242	0.4098	Preeclampsia || id:ebi-a-GCST90018906	Preeclampsia	Preeclampsia || ||	TRUE	igd	461460	0.00220081	99236471	6.59933e-11	13	ukb-b-19953	Body mass index (BMI) || id:ukb-b-19953	TRUE	reported	igd	2	TRUE
367	rs7357754	G	A	G	A	0.0141146	0.0252	0.500139	0.46449	FALSE	FALSE	FALSE	ebi-a-GCST90018906	9	92207308	0.0285	267242	0.3766	Preeclampsia || id:ebi-a-GCST90018906	Preeclampsia	Preeclampsia || ||	TRUE	igd	461460	0.00198362	92207308	1.10002e-12	9	ukb-b-19953	Body mass index (BMI) || id:ukb-b-19953	TRUE	reported	igd	2	TRUE
368	rs73601548	T	C	T	C	0.0177354	-0.077	0.114527	0.0832398	FALSE	FALSE	FALSE	ebi-a-GCST90018906	10	18549889	0.0526	267242	0.143	Preeclampsia || id:ebi-a-GCST90018906	Preeclampsia	Preeclampsia || ||	TRUE	igd	461460	0.00311639	18549889	1.29999e-08	10	ukb-b-19953	Body mass index (BMI) || id:ukb-b-19953	TRUE	reported	igd	2	TRUE
369	rs73985439	C	A	C	A	0.0136616	0.0266	0.307299	0.344538	FALSE	FALSE	FALSE	ebi-a-GCST90018906	2	212299249	0.0306	267242	0.3856	Preeclampsia || id:ebi-a-GCST90018906	Preeclampsia	Preeclampsia || ||	TRUE	igd	461460	0.00214059	212299249	1.7e-10	2	ukb-b-19953	Body mass index (BMI) || id:ukb-b-19953	TRUE	reported	igd	2	TRUE
370	rs7442885	G	C	G	C	-0.0228163	-0.0421	0.214049	0.203472	FALSE	TRUE	FALSE	ebi-a-GCST90018906	5	87682877	0.0376	267242	0.2631	Preeclampsia || id:ebi-a-GCST90018906	Preeclampsia	Preeclampsia || ||	TRUE	igd	461460	0.00241251	87682877	3.19963e-21	5	ukb-b-19953	Body mass index (BMI) || id:ukb-b-19953	TRUE	reported	igd	2	TRUE
371	rs745249	T	C	T	C	0.0176118	0.0039	0.281945	0.358398	FALSE	FALSE	FALSE	ebi-a-GCST90018906	2	105460333	0.0304	267242	0.8985	Preeclampsia || id:ebi-a-GCST90018906	Preeclampsia	Preeclampsia || ||	TRUE	igd	461460	0.00219724	105460333	1.10002e-15	2	ukb-b-19953	Body mass index (BMI) || id:ukb-b-19953	TRUE	reported	igd	2	TRUE
372	rs74750282	C	T	C	T	-0.0196382	-0.0864	0.086623	0.087366	FALSE	FALSE	FALSE	ebi-a-GCST90018906	7	114744463	0.053	267242	0.1031	Preeclampsia || id:ebi-a-GCST90018906	Preeclampsia	Preeclampsia || ||	TRUE	igd	461460	0.00352561	114744463	2.5e-08	7	ukb-b-19953	Body mass index (BMI) || id:ukb-b-19953	TRUE	reported	igd	2	TRUE
373	rs7498665	G	A	G	A	0.0268646	0.0614	0.399659	0.343618	FALSE	FALSE	FALSE	ebi-a-GCST90018906	16	28883241	0.0295	267242	0.0375699	Preeclampsia || id:ebi-a-GCST90018906	Preeclampsia	Preeclampsia || ||	TRUE	igd	461460	0.00201997	28883241	2.29985e-40	16	ukb-b-19953	Body mass index (BMI) || id:ukb-b-19953	TRUE	reported	igd	2	TRUE
374	rs7516554	T	C	T	C	0.0120066	0.0106	0.399941	0.409256	FALSE	FALSE	FALSE	ebi-a-GCST90018906	1	210301331	0.0291	267242	0.7142	Preeclampsia || id:ebi-a-GCST90018906	Preeclampsia	Preeclampsia || ||	TRUE	igd	461460	0.00201565	210301331	2.59998e-09	1	ukb-b-19953	Body mass index (BMI) || id:ukb-b-19953	TRUE	reported	igd	2	TRUE
375	rs7519259	A	G	A	G	0.0140028	0.0013	0.52836	0.456516	FALSE	FALSE	FALSE	ebi-a-GCST90018906	1	66434743	0.0292	267242	0.9643	Preeclampsia || id:ebi-a-GCST90018906	Preeclampsia	Preeclampsia || ||	TRUE	igd	461460	0.00198381	66434743	1.69981e-12	1	ukb-b-19953	Body mass index (BMI) || id:ukb-b-19953	TRUE	reported	igd	2	TRUE
376	rs754635	G	C	G	C	0.0219925	0.013	0.886582	0.848192	FALSE	TRUE	FALSE	ebi-a-GCST90018906	3	42305131	0.0438	267242	0.7666	Preeclampsia || id:ebi-a-GCST90018906	Preeclampsia	Preeclampsia || ||	TRUE	igd	461460	0.0031093	42305131	1.50003e-12	3	ukb-b-19953	Body mass index (BMI) || id:ukb-b-19953	TRUE	reported	igd	2	TRUE
377	rs75499503	T	C	T	C	-0.0180331	-0.015	0.220101	0.184442	FALSE	FALSE	FALSE	ebi-a-GCST90018906	6	26145217	0.0354	267242	0.671901	Preeclampsia || id:ebi-a-GCST90018906	Preeclampsia	Preeclampsia || ||	TRUE	igd	461460	0.00241845	26145217	8.9002e-14	6	ukb-b-19953	Body mass index (BMI) || id:ukb-b-19953	TRUE	reported	igd	2	TRUE
378	rs7568228	C	G	C	G	-0.0119625	0.0423	0.52717	0.500417	FALSE	TRUE	TRUE	ebi-a-GCST90018906	2	236848488	0.0284	267242	0.137	Preeclampsia || id:ebi-a-GCST90018906	Preeclampsia	Preeclampsia || ||	TRUE	igd	461460	0.00197288	236848488	1.29999e-09	2	ukb-b-19953	Body mass index (BMI) || id:ukb-b-19953	TRUE	reported	igd	2	FALSE
379	rs7571496	G	A	G	A	-0.0158916	0.0694	0.260545	0.370823	FALSE	FALSE	FALSE	ebi-a-GCST90018906	2	6169351	0.0304	267242	0.0225798	Preeclampsia || id:ebi-a-GCST90018906	Preeclampsia	Preeclampsia || ||	TRUE	igd	461460	0.00225454	6169351	1.80011e-12	2	ukb-b-19953	Body mass index (BMI) || id:ukb-b-19953	TRUE	reported	igd	2	TRUE
380	rs76183894	C	T	C	T	-0.0219584	-0.0862	0.080747	0.0590125	FALSE	FALSE	FALSE	ebi-a-GCST90018906	3	114371939	0.0586	267242	0.1411	Preeclampsia || id:ebi-a-GCST90018906	Preeclampsia	Preeclampsia || ||	TRUE	igd	461460	0.00364437	114371939	1.7e-09	3	ukb-b-19953	Body mass index (BMI) || id:ukb-b-19953	TRUE	reported	igd	2	TRUE
381	rs7619139	A	T	A	T	0.0134537	-0.0064	0.588616	0.589737	FALSE	TRUE	FALSE	ebi-a-GCST90018906	3	25110415	0.0288	267242	0.8251	Preeclampsia || id:ebi-a-GCST90018906	Preeclampsia	Preeclampsia || ||	TRUE	igd	461460	0.00201061	25110415	2.19989e-11	3	ukb-b-19953	Body mass index (BMI) || id:ukb-b-19953	TRUE	reported	igd	2	TRUE
382	rs765874	A	T	A	T	-0.0120592	-0.0263	0.489362	0.475278	FALSE	TRUE	TRUE	ebi-a-GCST90018906	6	143185557	0.0286	267242	0.3591	Preeclampsia || id:ebi-a-GCST90018906	Preeclampsia	Preeclampsia || ||	TRUE	igd	461460	0.00197569	143185557	1e-09	6	ukb-b-19953	Body mass index (BMI) || id:ukb-b-19953	TRUE	reported	igd	2	FALSE
383	rs76702514	G	C	G	C	-0.0164862	-0.0132	0.210623	0.207233	FALSE	TRUE	FALSE	ebi-a-GCST90018906	1	195148296	0.0345	267242	0.7021	Preeclampsia || id:ebi-a-GCST90018906	Preeclampsia	Preeclampsia || ||	TRUE	igd	461460	0.00243278	195148296	1.20005e-11	1	ukb-b-19953	Body mass index (BMI) || id:ukb-b-19953	TRUE	reported	igd	2	TRUE
384	rs7683836	A	G	A	G	-0.0122469	-0.0919	0.557215	0.491006	FALSE	FALSE	FALSE	ebi-a-GCST90018906	4	180167906	0.0286	267242	0.00130701	Preeclampsia || id:ebi-a-GCST90018906	Preeclampsia	Preeclampsia || ||	TRUE	igd	461460	0.00199427	180167906	8.19993e-10	4	ukb-b-19953	Body mass index (BMI) || id:ukb-b-19953	TRUE	reported	igd	2	TRUE
385	rs7704382	G	C	G	C	0.0120126	0.019	0.433528	0.402525	FALSE	TRUE	TRUE	ebi-a-GCST90018906	5	112448114	0.0289	267242	0.5111	Preeclampsia || id:ebi-a-GCST90018906	Preeclampsia	Preeclampsia || ||	TRUE	igd	461460	0.00199631	112448114	1.79999e-09	5	ukb-b-19953	Body mass index (BMI) || id:ukb-b-19953	TRUE	reported	igd	2	FALSE
386	rs7708584	G	A	G	A	-0.0159321	-0.0411	0.572344	0.449074	FALSE	FALSE	FALSE	ebi-a-GCST90018906	5	153543466	0.0301	267242	0.1716	Preeclampsia || id:ebi-a-GCST90018906	Preeclampsia	Preeclampsia || ||	TRUE	igd	461460	0.0019949	153543466	1.39991e-15	5	ukb-b-19953	Body mass index (BMI) || id:ukb-b-19953	TRUE	reported	igd	2	TRUE
387	rs7761673	A	T	A	T	-0.0135915	-0.0035	0.21988	0.164847	FALSE	TRUE	FALSE	ebi-a-GCST90018906	6	70357368	0.0384	267242	0.9272	Preeclampsia || id:ebi-a-GCST90018906	Preeclampsia	Preeclampsia || ||	TRUE	igd	461460	0.0023901	70357368	1.29999e-08	6	ukb-b-19953	Body mass index (BMI) || id:ukb-b-19953	TRUE	reported	igd	2	TRUE
388	rs7762794	G	A	G	A	0.0149077	-0.0287	0.285408	0.361593	FALSE	FALSE	FALSE	ebi-a-GCST90018906	6	153380228	0.0304	267242	0.3464	Preeclampsia || id:ebi-a-GCST90018906	Preeclampsia	Preeclampsia || ||	TRUE	igd	461460	0.00218606	153380228	9.09913e-12	6	ukb-b-19953	Body mass index (BMI) || id:ukb-b-19953	TRUE	reported	igd	2	TRUE
389	rs7774	A	C	A	C	0.014988	0.0176	0.310467	0.40383	FALSE	FALSE	FALSE	ebi-a-GCST90018906	17	4801163	0.03	267242	0.5579	Preeclampsia || id:ebi-a-GCST90018906	Preeclampsia	Preeclampsia || ||	TRUE	igd	461460	0.00215169	4801163	3.29989e-12	17	ukb-b-19953	Body mass index (BMI) || id:ukb-b-19953	TRUE	reported	igd	2	TRUE
390	rs7776021	A	G	A	G	0.0123701	-0.0029	0.287599	0.410408	FALSE	FALSE	FALSE	ebi-a-GCST90018906	6	73742152	0.0314	267242	0.927	Preeclampsia || id:ebi-a-GCST90018906	Preeclampsia	Preeclampsia || ||	TRUE	igd	461460	0.00218251	73742152	1.40001e-08	6	ukb-b-19953	Body mass index (BMI) || id:ukb-b-19953	TRUE	reported	igd	2	TRUE
391	rs7802342	G	T	G	T	0.0122748	0.0239	0.288566	0.277737	FALSE	FALSE	FALSE	ebi-a-GCST90018906	7	137435925	0.032	267242	0.4545	Preeclampsia || id:ebi-a-GCST90018906	Preeclampsia	Preeclampsia || ||	TRUE	igd	461460	0.00218145	137435925	1.79999e-08	7	ukb-b-19953	Body mass index (BMI) || id:ukb-b-19953	TRUE	reported	igd	2	TRUE
392	rs7805441	T	C	T	C	0.0133747	0.0568	0.502261	0.505203	FALSE	FALSE	FALSE	ebi-a-GCST90018906	7	78121458	0.0284	267242	0.04581	Preeclampsia || id:ebi-a-GCST90018906	Preeclampsia	Preeclampsia || ||	TRUE	igd	461460	0.00198884	78121458	1.80011e-11	7	ukb-b-19953	Body mass index (BMI) || id:ukb-b-19953	TRUE	reported	igd	2	TRUE
393	rs78086698	C	T	C	T	0.0318357	0.0782	0.039838	0.0430237	FALSE	FALSE	FALSE	ebi-a-GCST90018906	12	24024639	0.0818	267242	0.3392	Preeclampsia || id:ebi-a-GCST90018906	Preeclampsia	Preeclampsia || ||	TRUE	igd	461460	0.0050761	24024639	3.59998e-10	12	ukb-b-19953	Body mass index (BMI) || id:ukb-b-19953	TRUE	reported	igd	2	TRUE
394	rs784257	C	T	C	T	0.0179315	-0.0132	0.812541	0.817418	FALSE	FALSE	FALSE	ebi-a-GCST90018906	18	53397199	0.0391	267242	0.7365	Preeclampsia || id:ebi-a-GCST90018906	Preeclampsia	Preeclampsia || ||	TRUE	igd	461460	0.00254968	53397199	1.99986e-12	18	ukb-b-19953	Body mass index (BMI) || id:ukb-b-19953	TRUE	reported	igd	2	TRUE
395	rs78605811	C	A	C	A	-0.032737	-0.0334	0.05405	0.0511337	FALSE	FALSE	FALSE	ebi-a-GCST90018906	3	83631491	0.0697	267242	0.6313	Preeclampsia || id:ebi-a-GCST90018906	Preeclampsia	Preeclampsia || ||	TRUE	igd	461460	0.00444673	83631491	1.80011e-13	3	ukb-b-19953	Body mass index (BMI) || id:ukb-b-19953	TRUE	reported	igd	2	TRUE
396	rs7893571	T	G	T	G	0.0140553	-0.0278	0.665897	0.724713	FALSE	FALSE	FALSE	ebi-a-GCST90018906	10	16750129	0.0314	267242	0.3762	Preeclampsia || id:ebi-a-GCST90018906	Preeclampsia	Preeclampsia || ||	TRUE	igd	461460	0.00210152	16750129	2.29985e-11	10	ukb-b-19953	Body mass index (BMI) || id:ukb-b-19953	TRUE	reported	igd	2	TRUE
397	rs7924036	T	G	T	G	-0.0142836	0.0142	0.503265	0.549167	FALSE	FALSE	FALSE	ebi-a-GCST90018906	10	65191645	0.0285	267242	0.6192	Preeclampsia || id:ebi-a-GCST90018906	Preeclampsia	Preeclampsia || ||	TRUE	igd	461460	0.0019778	65191645	5.10035e-13	10	ukb-b-19953	Body mass index (BMI) || id:ukb-b-19953	TRUE	reported	igd	2	TRUE
398	rs7925100	A	G	A	G	0.014725	0.0231	0.396117	0.308728	FALSE	FALSE	FALSE	ebi-a-GCST90018906	11	118941596	0.031	267242	0.4559	Preeclampsia || id:ebi-a-GCST90018906	Preeclampsia	Preeclampsia || ||	TRUE	igd	461460	0.0020221	118941596	3.29989e-13	11	ukb-b-19953	Body mass index (BMI) || id:ukb-b-19953	TRUE	reported	igd	2	TRUE
399	rs7944782	G	T	G	T	0.0157606	0.0258	0.509784	0.523992	FALSE	FALSE	FALSE	ebi-a-GCST90018906	11	130795698	0.0285	267242	0.3641	Preeclampsia || id:ebi-a-GCST90018906	Preeclampsia	Preeclampsia || ||	TRUE	igd	461460	0.00198748	130795698	2.19989e-15	11	ukb-b-19953	Body mass index (BMI) || id:ukb-b-19953	TRUE	reported	igd	2	TRUE
400	rs7947143	A	G	A	G	-0.0182782	0.0411	0.163483	0.145761	FALSE	FALSE	FALSE	ebi-a-GCST90018906	11	64090422	0.0393	267242	0.2956	Preeclampsia || id:ebi-a-GCST90018906	Preeclampsia	Preeclampsia || ||	TRUE	igd	461460	0.00267522	64090422	8.30042e-12	11	ukb-b-19953	Body mass index (BMI) || id:ukb-b-19953	TRUE	reported	igd	2	TRUE
401	rs79780963	T	C	T	C	0.0236803	-0.0919	0.077428	0.147702	FALSE	FALSE	FALSE	ebi-a-GCST90018906	10	104952499	0.0486	267242	0.0587895	Preeclampsia || id:ebi-a-GCST90018906	Preeclampsia	Preeclampsia || ||	TRUE	igd	461460	0.00369591	104952499	1.5e-10	10	ukb-b-19953	Body mass index (BMI) || id:ukb-b-19953	TRUE	reported	igd	2	TRUE
402	rs7996639	A	G	A	G	0.0145559	-0.0114	0.449354	0.467662	FALSE	FALSE	FALSE	ebi-a-GCST90018906	13	97019090	0.0285	267242	0.6894	Preeclampsia || id:ebi-a-GCST90018906	Preeclampsia	Preeclampsia || ||	TRUE	igd	461460	0.00200245	97019090	3.59998e-13	13	ukb-b-19953	Body mass index (BMI) || id:ukb-b-19953	TRUE	reported	igd	2	TRUE
403	rs80135274	T	A	T	A	0.021339	0.0465	0.070324	0.0496634	FALSE	TRUE	FALSE	ebi-a-GCST90018906	17	5286277	0.0642	267242	0.469	Preeclampsia || id:ebi-a-GCST90018906	Preeclampsia	Preeclampsia || ||	TRUE	igd	461460	0.00388113	5286277	3.79997e-08	17	ukb-b-19953	Body mass index (BMI) || id:ukb-b-19953	TRUE	reported	igd	2	TRUE
404	rs8015400	A	C	A	C	0.0213422	0.0126	0.677097	0.686553	FALSE	FALSE	FALSE	ebi-a-GCST90018906	14	25930988	0.0301	267242	0.6762	Preeclampsia || id:ebi-a-GCST90018906	Preeclampsia	Preeclampsia || ||	TRUE	igd	461460	0.00211709	25930988	6.70039e-24	14	ukb-b-19953	Body mass index (BMI) || id:ukb-b-19953	TRUE	reported	igd	2	TRUE
405	rs8020365	A	T	A	T	0.0251068	0.0255	0.220464	0.226742	FALSE	TRUE	FALSE	ebi-a-GCST90018906	14	79937216	0.0354	267242	0.4708	Preeclampsia || id:ebi-a-GCST90018906	Preeclampsia	Preeclampsia || ||	TRUE	igd	461460	0.00239517	79937216	1e-25	14	ukb-b-19953	Body mass index (BMI) || id:ukb-b-19953	TRUE	reported	igd	2	TRUE
406	rs8024137	T	A	T	A	0.0156329	0.0687	0.848207	0.871701	FALSE	TRUE	FALSE	ebi-a-GCST90018906	15	35837297	0.0494	267242	0.164	Preeclampsia || id:ebi-a-GCST90018906	Preeclampsia	Preeclampsia || ||	TRUE	igd	461460	0.00276778	35837297	1.6e-08	15	ukb-b-19953	Body mass index (BMI) || id:ukb-b-19953	TRUE	reported	igd	2	TRUE
407	rs8025516	G	T	G	T	-0.0146558	-0.0187	0.645928	0.640632	FALSE	FALSE	FALSE	ebi-a-GCST90018906	15	95271872	0.0292	267242	0.5226	Preeclampsia || id:ebi-a-GCST90018906	Preeclampsia	Preeclampsia || ||	TRUE	igd	461460	0.00207578	95271872	1.69981e-12	15	ukb-b-19953	Body mass index (BMI) || id:ukb-b-19953	TRUE	reported	igd	2	TRUE
408	rs8076669	C	T	C	T	0.0140681	-0.049	0.561561	0.475277	FALSE	FALSE	FALSE	ebi-a-GCST90018906	17	15888448	0.0294	267242	0.0953806	Preeclampsia || id:ebi-a-GCST90018906	Preeclampsia	Preeclampsia || ||	TRUE	igd	461460	0.00199601	15888448	1.80011e-12	17	ukb-b-19953	Body mass index (BMI) || id:ukb-b-19953	TRUE	reported	igd	2	TRUE
409	rs8089514	A	T	A	T	0.012988	0.0215	0.36868	0.298432	FALSE	TRUE	FALSE	ebi-a-GCST90018906	18	69224478	0.032	267242	0.5013	Preeclampsia || id:ebi-a-GCST90018906	Preeclampsia	Preeclampsia || ||	TRUE	igd	461460	0.00207588	69224478	3.89996e-10	18	ukb-b-19953	Body mass index (BMI) || id:ukb-b-19953	TRUE	reported	igd	2	TRUE
410	rs8112818	G	A	G	A	-0.020696	-0.0493	0.400329	0.402208	FALSE	FALSE	FALSE	ebi-a-GCST90018906	19	18812785	0.0456	267242	0.2801	Preeclampsia || id:ebi-a-GCST90018906	Preeclampsia	Preeclampsia || ||	TRUE	igd	461460	0.00202712	18812785	1.80011e-24	19	ukb-b-19953	Body mass index (BMI) || id:ukb-b-19953	TRUE	reported	igd	2	TRUE
411	rs8132491	A	G	A	G	-0.015375	0.0214	0.313023	0.313407	FALSE	FALSE	FALSE	ebi-a-GCST90018906	21	40288577	0.031	267242	0.4907	Preeclampsia || id:ebi-a-GCST90018906	Preeclampsia	Preeclampsia || ||	TRUE	igd	461460	0.00219317	40288577	2.39994e-12	21	ukb-b-19953	Body mass index (BMI) || id:ukb-b-19953	TRUE	reported	igd	2	TRUE
412	rs815163	C	T	C	T	-0.016485	0.073	0.563148	0.559485	FALSE	FALSE	FALSE	ebi-a-GCST90018906	1	190294726	0.0286	267242	0.0106699	Preeclampsia || id:ebi-a-GCST90018906	Preeclampsia	Preeclampsia || ||	TRUE	igd	461460	0.00198582	190294726	1e-16	1	ukb-b-19953	Body mass index (BMI) || id:ukb-b-19953	TRUE	reported	igd	2	TRUE
413	rs852042	G	A	G	A	-0.0131207	-0.0405	0.758575	0.635049	FALSE	FALSE	FALSE	ebi-a-GCST90018906	20	17091233	0.0334	267242	0.225	Preeclampsia || id:ebi-a-GCST90018906	Preeclampsia	Preeclampsia || ||	TRUE	igd	461460	0.00231309	17091233	1.40001e-08	20	ukb-b-19953	Body mass index (BMI) || id:ukb-b-19953	TRUE	reported	igd	2	TRUE
414	rs862320	T	C	T	C	-0.0231703	-0.0218	0.40965	0.349025	FALSE	FALSE	FALSE	ebi-a-GCST90018906	16	69651866	0.0294	267242	0.4587	Preeclampsia || id:ebi-a-GCST90018906	Preeclampsia	Preeclampsia || ||	TRUE	igd	461460	0.00201345	69651866	1.20005e-30	16	ukb-b-19953	Body mass index (BMI) || id:ukb-b-19953	TRUE	reported	igd	2	TRUE
415	rs879620	T	C	T	C	0.0241136	-0.0085	0.613237	0.540959	FALSE	FALSE	FALSE	ebi-a-GCST90018906	16	4015729	0.0291	267242	0.7703	Preeclampsia || id:ebi-a-GCST90018906	Preeclampsia	Preeclampsia || ||	TRUE	igd	461460	0.00203595	4015729	2.29985e-32	16	ukb-b-19953	Body mass index (BMI) || id:ukb-b-19953	TRUE	reported	igd	2	TRUE
416	rs909892	A	G	A	G	-0.0184105	-0.0049	0.134817	0.143095	FALSE	FALSE	FALSE	ebi-a-GCST90018906	20	41982698	0.0433	267242	0.9106	Preeclampsia || id:ebi-a-GCST90018906	Preeclampsia	Preeclampsia || ||	TRUE	igd	461460	0.00291255	41982698	2.59998e-10	20	ukb-b-19953	Body mass index (BMI) || id:ukb-b-19953	TRUE	reported	igd	2	TRUE
417	rs923994	G	A	G	A	-0.0145761	0.0124	0.783195	0.818691	FALSE	FALSE	FALSE	ebi-a-GCST90018906	4	67802992	0.0353	267242	0.7248	Preeclampsia || id:ebi-a-GCST90018906	Preeclampsia	Preeclampsia || ||	TRUE	igd	461460	0.00240219	67802992	1.29999e-09	4	ukb-b-19953	Body mass index (BMI) || id:ukb-b-19953	TRUE	reported	igd	2	TRUE
418	rs9267671	A	G	A	G	0.026149	0.1371	0.060733	0.0382514	FALSE	FALSE	FALSE	ebi-a-GCST90018906	6	31880480	0.0775	267242	0.0768794	Preeclampsia || id:ebi-a-GCST90018906	Preeclampsia	Preeclampsia || ||	TRUE	igd	461460	0.00413587	31880480	2.59998e-10	6	ukb-b-19953	Body mass index (BMI) || id:ukb-b-19953	TRUE	reported	igd	2	TRUE
419	rs9291822	T	C	T	C	-0.014263	0.091	0.514868	0.517096	FALSE	FALSE	FALSE	ebi-a-GCST90018906	5	64076515	0.0452	267242	0.0439896	Preeclampsia || id:ebi-a-GCST90018906	Preeclampsia	Preeclampsia || ||	TRUE	igd	461460	0.00199464	64076515	8.60003e-13	5	ukb-b-19953	Body mass index (BMI) || id:ukb-b-19953	TRUE	reported	igd	2	TRUE
420	rs9294260	A	G	A	G	0.014782	-0.0384	0.476559	0.418764	FALSE	FALSE	FALSE	ebi-a-GCST90018906	6	83433228	0.029	267242	0.1856	Preeclampsia || id:ebi-a-GCST90018906	Preeclampsia	Preeclampsia || ||	TRUE	igd	461460	0.00198818	83433228	1e-13	6	ukb-b-19953	Body mass index (BMI) || id:ukb-b-19953	TRUE	reported	igd	2	TRUE
421	rs9349235	T	C	T	C	0.0111809	0.0264	0.410635	0.442701	FALSE	FALSE	FALSE	ebi-a-GCST90018906	6	42516718	0.0286	267242	0.3556	Preeclampsia || id:ebi-a-GCST90018906	Preeclampsia	Preeclampsia || ||	TRUE	igd	461460	0.00200924	42516718	2.59998e-08	6	ukb-b-19953	Body mass index (BMI) || id:ukb-b-19953	TRUE	reported	igd	2	TRUE
422	rs935166	A	G	A	G	-0.0161066	-0.0038	0.506805	0.418176	FALSE	FALSE	FALSE	ebi-a-GCST90018906	2	26949366	0.0292	267242	0.8961	Preeclampsia || id:ebi-a-GCST90018906	Preeclampsia	Preeclampsia || ||	TRUE	igd	461460	0.00197292	26949366	3.19963e-16	2	ukb-b-19953	Body mass index (BMI) || id:ukb-b-19953	TRUE	reported	igd	2	TRUE
423	rs9388446	A	T	A	T	0.0111013	0.0156	0.515653	0.527698	FALSE	TRUE	TRUE	ebi-a-GCST90018906	6	126064920	0.0286	267242	0.5854	Preeclampsia || id:ebi-a-GCST90018906	Preeclampsia	Preeclampsia || ||	TRUE	igd	461460	0.00197919	126064920	2e-08	6	ukb-b-19953	Body mass index (BMI) || id:ukb-b-19953	TRUE	reported	igd	2	FALSE
424	rs9463175	T	C	T	C	-0.0115	0.0389	0.338958	0.299532	FALSE	FALSE	FALSE	ebi-a-GCST90018906	6	9510030	0.0306	267242	0.2044	Preeclampsia || id:ebi-a-GCST90018906	Preeclampsia	Preeclampsia || ||	TRUE	igd	461460	0.00210115	9510030	4.39997e-08	6	ukb-b-19953	Body mass index (BMI) || id:ukb-b-19953	TRUE	reported	igd	2	TRUE
425	rs9478496	C	T	C	T	0.0181836	0.0138	0.164225	0.143914	FALSE	FALSE	FALSE	ebi-a-GCST90018906	6	154333183	0.038	267242	0.716699	Preeclampsia || id:ebi-a-GCST90018906	Preeclampsia	Preeclampsia || ||	TRUE	igd	461460	0.00267493	154333183	1.10002e-11	6	ukb-b-19953	Body mass index (BMI) || id:ukb-b-19953	TRUE	reported	igd	2	TRUE
426	rs9515446	G	A	G	A	0.0151051	-0.0013	0.447709	0.44391	FALSE	FALSE	FALSE	ebi-a-GCST90018906	13	112217108	0.0285	267242	0.9629	Preeclampsia || id:ebi-a-GCST90018906	Preeclampsia	Preeclampsia || ||	TRUE	igd	461460	0.00199052	112217108	3.19963e-14	13	ukb-b-19953	Body mass index (BMI) || id:ukb-b-19953	TRUE	reported	igd	2	TRUE
427	rs9522180	T	C	T	C	-0.0141095	0.0387	0.553392	0.429787	FALSE	FALSE	FALSE	ebi-a-GCST90018906	13	111970212	0.0298	267242	0.1952	Preeclampsia || id:ebi-a-GCST90018906	Preeclampsia	Preeclampsia || ||	TRUE	igd	461460	0.00199325	111970212	1.50003e-12	13	ukb-b-19953	Body mass index (BMI) || id:ukb-b-19953	TRUE	reported	igd	2	TRUE
428	rs9571687	A	C	A	C	-0.0135388	-0.0609	0.329363	0.318772	FALSE	FALSE	FALSE	ebi-a-GCST90018906	13	67472713	0.0319	267242	0.0560906	Preeclampsia || id:ebi-a-GCST90018906	Preeclampsia	Preeclampsia || ||	TRUE	igd	461460	0.0021094	67472713	1.40001e-10	13	ukb-b-19953	Body mass index (BMI) || id:ukb-b-19953	TRUE	reported	igd	2	TRUE
429	rs961498	C	G	C	G	0.011981	0.0022	0.503131	0.501974	FALSE	TRUE	TRUE	ebi-a-GCST90018906	12	107713511	0.0287	267242	0.9397	Preeclampsia || id:ebi-a-GCST90018906	Preeclampsia	Preeclampsia || ||	TRUE	igd	461460	0.00199336	107713511	1.79999e-09	12	ukb-b-19953	Body mass index (BMI) || id:ukb-b-19953	TRUE	reported	igd	2	FALSE
430	rs9638713	G	A	G	A	-0.0361735	0.1163	0.97477	0.979095	FALSE	FALSE	FALSE	ebi-a-GCST90018906	7	14645949	0.1183	267242	0.3257	Preeclampsia || id:ebi-a-GCST90018906	Preeclampsia	Preeclampsia || ||	TRUE	igd	461460	0.00635399	14645949	1.2e-08	7	ukb-b-19953	Body mass index (BMI) || id:ukb-b-19953	TRUE	reported	igd	2	TRUE
431	rs9673839	G	A	G	A	0.0130337	-0.004	0.490967	0.458036	FALSE	FALSE	FALSE	ebi-a-GCST90018906	16	76895693	0.0285	267242	0.8889	Preeclampsia || id:ebi-a-GCST90018906	Preeclampsia	Preeclampsia || ||	TRUE	igd	461460	0.00198783	76895693	5.50047e-11	16	ukb-b-19953	Body mass index (BMI) || id:ukb-b-19953	TRUE	reported	igd	2	TRUE
432	rs9674487	G	C	G	C	0.158445	-0.1197	0.001338	0.00348976	FALSE	TRUE	FALSE	ebi-a-GCST90018906	17	80191995	0.2104	267242	0.5695	Preeclampsia || id:ebi-a-GCST90018906	Preeclampsia	Preeclampsia || ||	TRUE	igd	461460	0.0286171	80191995	3.09999e-08	17	ukb-b-19953	Body mass index (BMI) || id:ukb-b-19953	TRUE	reported	igd	2	TRUE
433	rs9674487	G	C	T	C	0.158445	0.0496	0.001338	0.161346	TRUE	TRUE	FALSE	ebi-a-GCST90018906	17	80191995	0.043	267242	0.2488	Preeclampsia || id:ebi-a-GCST90018906	Preeclampsia	Preeclampsia || ||	TRUE	igd	461460	0.0286171	80191995	3.09999e-08	17	ukb-b-19953	Body mass index (BMI) || id:ukb-b-19953	TRUE	reported	igd	2	FALSE
434	rs9830592	A	C	A	C	0.0154849	-0.0472	0.582421	0.538916	FALSE	FALSE	FALSE	ebi-a-GCST90018906	3	104631603	0.0291	267242	0.105	Preeclampsia || id:ebi-a-GCST90018906	Preeclampsia	Preeclampsia || ||	TRUE	igd	461460	0.00200164	104631603	1e-14	3	ukb-b-19953	Body mass index (BMI) || id:ukb-b-19953	TRUE	reported	igd	2	TRUE
435	rs9839081	A	G	A	G	-0.011701	0.0196	0.325232	0.287602	FALSE	FALSE	FALSE	ebi-a-GCST90018906	3	123051230	0.0315	267242	0.5334	Preeclampsia || id:ebi-a-GCST90018906	Preeclampsia	Preeclampsia || ||	TRUE	igd	461460	0.00214045	123051230	4.60002e-08	3	ukb-b-19953	Body mass index (BMI) || id:ukb-b-19953	TRUE	reported	igd	2	TRUE
436	rs9843653	C	T	C	T	0.0294509	0.023	0.511652	0.404686	FALSE	FALSE	FALSE	ebi-a-GCST90018906	3	49920571	0.0295	267242	0.4349	Preeclampsia || id:ebi-a-GCST90018906	Preeclampsia	Preeclampsia || ||	TRUE	igd	461460	0.00197538	49920571	2.90001e-50	3	ukb-b-19953	Body mass index (BMI) || id:ukb-b-19953	TRUE	reported	igd	2	TRUE
437	rs9876664	T	G	T	G	-0.0180478	0.004	0.375389	0.496825	FALSE	FALSE	FALSE	ebi-a-GCST90018906	3	85806313	0.0294	267242	0.8931	Preeclampsia || id:ebi-a-GCST90018906	Preeclampsia	Preeclampsia || ||	TRUE	igd	461460	0.00204174	85806313	9.60064e-19	3	ukb-b-19953	Body mass index (BMI) || id:ukb-b-19953	TRUE	reported	igd	2	TRUE
438	rs9888533	T	C	T	C	0.0120038	-0.0202	0.538079	0.496581	FALSE	FALSE	FALSE	ebi-a-GCST90018906	13	107854612	0.0292	267242	0.487401	Preeclampsia || id:ebi-a-GCST90018906	Preeclampsia	Preeclampsia || ||	TRUE	igd	461460	0.0020182	107854612	2.69998e-09	13	ukb-b-19953	Body mass index (BMI) || id:ukb-b-19953	TRUE	reported	igd	2	TRUE
439	rs9926784	C	T	C	T	-0.023818	-0.0542	0.184576	0.237689	FALSE	FALSE	FALSE	ebi-a-GCST90018906	16	19941968	0.036	267242	0.132	Preeclampsia || id:ebi-a-GCST90018906	Preeclampsia	Preeclampsia || ||	TRUE	igd	461460	0.00254677	19941968	8.60003e-21	16	ukb-b-19953	Body mass index (BMI) || id:ukb-b-19953	TRUE	reported	igd	2	TRUE
440	rs9951619	G	T	G	T	0.0144231	0.0091	0.767369	0.772226	FALSE	FALSE	FALSE	ebi-a-GCST90018906	18	56882326	0.0323	267242	0.7791	Preeclampsia || id:ebi-a-GCST90018906	Preeclampsia	Preeclampsia || ||	TRUE	igd	461460	0.00235777	56882326	9.49992e-10	18	ukb-b-19953	Body mass index (BMI) || id:ukb-b-19953	TRUE	reported	igd	2	TRUE

## Sheet: Table S6
Total cholesterol levels(exposure):Outcome data were extracted, harmonizing and merging the datasets.
	SNP	effect_allele.exposure	other_allele.exposure	effect_allele.outcome	other_allele.outcome	beta.exposure	beta.outcome	eaf.exposure	eaf.outcome	remove	palindromic	ambiguous	id.outcome	chr	pos	se.outcome	samplesize.outcome	pval.outcome	outcome	originalname.outcome	outcome.deprecated	mr_keep.outcome	data_source.outcome	chr.exposure	pos.exposure	se.exposure	pval.exposure	samplesize.exposure	id.exposure	exposure	mr_keep.exposure	pval_origin.exposure	data_source.exposure	action	mr_keep
1	rs10104187	C	T	C	T	0.011671	-0.0281	0.556862	0.473641	FALSE	FALSE	FALSE	ebi-a-GCST90018906	8	141978460	0.0286	267242	0.3259	Preeclampsia || id:ebi-a-GCST90018906	Preeclampsia	Preeclampsia || ||	TRUE	igd	8	141978460	0.00206671	2.39999e-08	437878	ebi-a-GCST90025953	Total cholesterol levels || id:ebi-a-GCST90025953	TRUE	reported	igd	2	TRUE
2	rs10128711	C	T	C	T	0.0178721	-0.0172	0.733122	0.650236	FALSE	FALSE	FALSE	ebi-a-GCST90018906	11	18632984	0.0301	267242	0.5683	Preeclampsia || id:ebi-a-GCST90018906	Preeclampsia	Preeclampsia || ||	TRUE	igd	11	18632984	0.00235341	5.90065e-15	437878	ebi-a-GCST90025953	Total cholesterol levels || id:ebi-a-GCST90025953	TRUE	reported	igd	2	TRUE
3	rs10189685	A	G	A	G	-0.0234429	-0.0321	0.295533	0.225226	FALSE	FALSE	FALSE	ebi-a-GCST90018906	2	203488449	0.033	267242	0.3305	Preeclampsia || id:ebi-a-GCST90018906	Preeclampsia	Preeclampsia || ||	TRUE	igd	2	203488449	0.00223653	3.29989e-26	437878	ebi-a-GCST90025953	Total cholesterol levels || id:ebi-a-GCST90025953	TRUE	reported	igd	2	TRUE
4	rs103294	T	C	T	C	0.0209511	-0.0593	0.224243	0.363446	FALSE	FALSE	FALSE	ebi-a-GCST90018906	19	54797848	0.0323	267242	0.0659493	Preeclampsia || id:ebi-a-GCST90018906	Preeclampsia	Preeclampsia || ||	TRUE	igd	19	54797848	0.00244172	1.50003e-18	437878	ebi-a-GCST90025953	Total cholesterol levels || id:ebi-a-GCST90025953	TRUE	reported	igd	2	TRUE
5	rs1041983	T	C	T	C	-0.0121219	0.0081	0.318338	0.304181	FALSE	FALSE	FALSE	ebi-a-GCST90018906	8	18257795	0.031	267242	0.7946	Preeclampsia || id:ebi-a-GCST90018906	Preeclampsia	Preeclampsia || ||	TRUE	igd	8	18257795	0.00221159	2.30001e-08	437878	ebi-a-GCST90025953	Total cholesterol levels || id:ebi-a-GCST90025953	TRUE	reported	igd	2	TRUE
6	rs1049107	T	C	T	C	0.0261402	-0.0177	0.153535	0.142271	FALSE	FALSE	FALSE	ebi-a-GCST90018906	6	32629936	0.0576	267242	0.7583	Preeclampsia || id:ebi-a-GCST90018906	Preeclampsia	Preeclampsia || ||	TRUE	igd	6	32629936	0.00392734	1.39991e-11	437878	ebi-a-GCST90025953	Total cholesterol levels || id:ebi-a-GCST90025953	TRUE	reported	igd	2	TRUE
7	rs1057868	T	C	T	C	0.0132405	0.0486	0.283001	0.339731	FALSE	FALSE	FALSE	ebi-a-GCST90018906	7	75615006	0.0297	267242	0.1011	Preeclampsia || id:ebi-a-GCST90018906	Preeclampsia	Preeclampsia || ||	TRUE	igd	7	75615006	0.00228772	5e-09	437878	ebi-a-GCST90025953	Total cholesterol levels || id:ebi-a-GCST90025953	TRUE	reported	igd	2	TRUE
8	rs10753556	G	A	G	A	0.0214427	-0.0455	0.875106	0.837953	FALSE	FALSE	FALSE	ebi-a-GCST90018906	1	23732762	0.0432	267242	0.292	Preeclampsia || id:ebi-a-GCST90018906	Preeclampsia	Preeclampsia || ||	TRUE	igd	1	23732762	0.00308866	2.19989e-12	437878	ebi-a-GCST90025953	Total cholesterol levels || id:ebi-a-GCST90025953	TRUE	reported	igd	2	TRUE
9	rs10794579	C	T	C	T	0.0165896	-0.027	0.575325	0.581814	FALSE	FALSE	FALSE	ebi-a-GCST90018906	10	124686656	0.0289	267242	0.3512	Preeclampsia || id:ebi-a-GCST90018906	Preeclampsia	Preeclampsia || ||	TRUE	igd	10	124686656	0.00207924	1.99986e-16	437878	ebi-a-GCST90025953	Total cholesterol levels || id:ebi-a-GCST90025953	TRUE	reported	igd	2	TRUE
10	rs10892881	A	C	A	C	0.0142248	0.047	0.246475	0.20874	FALSE	FALSE	FALSE	ebi-a-GCST90018906	11	122553588	0.0337	267242	0.1624	Preeclampsia || id:ebi-a-GCST90018906	Preeclampsia	Preeclampsia || ||	TRUE	igd	11	122553588	0.00238286	1e-09	437878	ebi-a-GCST90025953	Total cholesterol levels || id:ebi-a-GCST90025953	TRUE	reported	igd	2	TRUE
11	rs10896018	A	G	A	G	0.012672	0.0012	0.287057	0.318781	FALSE	FALSE	FALSE	ebi-a-GCST90018906	11	65351074	0.0316	267242	0.9708	Preeclampsia || id:ebi-a-GCST90018906	Preeclampsia	Preeclampsia || ||	TRUE	igd	11	65351074	0.00230668	1.5e-08	437878	ebi-a-GCST90025953	Total cholesterol levels || id:ebi-a-GCST90025953	TRUE	reported	igd	2	TRUE
12	rs10903129	G	A	G	A	0.0270006	-0.0275	0.557429	0.500737	FALSE	FALSE	FALSE	ebi-a-GCST90018906	1	25768937	0.0286	267242	0.3362	Preeclampsia || id:ebi-a-GCST90018906	Preeclampsia	Preeclampsia || ||	TRUE	igd	1	25768937	0.00205323	8.00018e-43	437878	ebi-a-GCST90025953	Total cholesterol levels || id:ebi-a-GCST90025953	TRUE	reported	igd	2	TRUE
13	rs10919615	T	C	T	C	0.0125573	-0.0327	0.755937	0.775026	FALSE	FALSE	FALSE	ebi-a-GCST90018906	1	198974904	0.033	267242	0.3211	Preeclampsia || id:ebi-a-GCST90018906	Preeclampsia	Preeclampsia || ||	TRUE	igd	1	198974904	0.00237517	3.40001e-08	437878	ebi-a-GCST90025953	Total cholesterol levels || id:ebi-a-GCST90025953	TRUE	reported	igd	2	TRUE
14	rs11088472	C	A	C	A	0.0117383	0.0508	0.570684	0.582094	FALSE	FALSE	FALSE	ebi-a-GCST90018906	21	40699376	0.0294	267242	0.0844306	Preeclampsia || id:ebi-a-GCST90018906	Preeclampsia	Preeclampsia || ||	TRUE	igd	21	40699376	0.00207955	2.19999e-09	437878	ebi-a-GCST90025953	Total cholesterol levels || id:ebi-a-GCST90025953	TRUE	reported	igd	2	TRUE
15	rs11136343	G	A	G	A	0.0135503	0.0183	0.376168	0.330397	FALSE	FALSE	FALSE	ebi-a-GCST90018906	8	145058986	0.0296	267242	0.536801	Preeclampsia || id:ebi-a-GCST90018906	Preeclampsia	Preeclampsia || ||	TRUE	igd	8	145058986	0.00215717	1.7e-10	437878	ebi-a-GCST90025953	Total cholesterol levels || id:ebi-a-GCST90025953	TRUE	reported	igd	2	TRUE
16	rs11220462	A	G	A	G	0.0324924	0.0766	0.132983	0.205555	FALSE	FALSE	FALSE	ebi-a-GCST90018906	11	126243952	0.0369	267242	0.0381496	Preeclampsia || id:ebi-a-GCST90018906	Preeclampsia	Preeclampsia || ||	TRUE	igd	11	126243952	0.00301825	1.10002e-28	437878	ebi-a-GCST90025953	Total cholesterol levels || id:ebi-a-GCST90025953	TRUE	reported	igd	2	TRUE
17	rs11226108	C	G	C	G	-0.0198579	-0.0315	0.188746	0.173564	FALSE	TRUE	FALSE	ebi-a-GCST90018906	11	103870755	0.0371	267242	0.395	Preeclampsia || id:ebi-a-GCST90018906	Preeclampsia	Preeclampsia || ||	TRUE	igd	11	103870755	0.00265174	1.50003e-14	437878	ebi-a-GCST90025953	Total cholesterol levels || id:ebi-a-GCST90025953	TRUE	reported	igd	2	TRUE
18	rs112849259	T	C	T	C	0.162411	0.0511	0.0258163	0.0251784	FALSE	FALSE	FALSE	ebi-a-GCST90018906	19	45397307	0.0969	267242	0.5981	Preeclampsia || id:ebi-a-GCST90018906	Preeclampsia	Preeclampsia || ||	TRUE	igd	19	45397307	0.00644311	6.29506e-147	437878	ebi-a-GCST90025953	Total cholesterol levels || id:ebi-a-GCST90025953	TRUE	reported	igd	2	TRUE
19	rs114245489	T	G	T	G	0.0270534	-0.0705	0.0643546	0.0573355	FALSE	FALSE	FALSE	ebi-a-GCST90018906	2	158485075	0.0724	267242	0.3301	Preeclampsia || id:ebi-a-GCST90018906	Preeclampsia	Preeclampsia || ||	TRUE	igd	2	158485075	0.00435352	1.79999e-10	437878	ebi-a-GCST90025953	Total cholesterol levels || id:ebi-a-GCST90025953	TRUE	reported	igd	2	TRUE
20	rs11591147	T	G	T	G	-0.32722	0.058	0.0176564	0.022979	FALSE	FALSE	FALSE	ebi-a-GCST90018906	1	55505647	0.0888	267242	0.5139	Preeclampsia || id:ebi-a-GCST90018906	Preeclampsia	Preeclampsia || ||	TRUE	igd	1	55505647	0.00790383	1e-200	437878	ebi-a-GCST90025953	Total cholesterol levels || id:ebi-a-GCST90025953	TRUE	reported	igd	2	TRUE
21	rs11601507	A	C	A	C	0.0258947	-0.0601	0.0683431	0.0666667	FALSE	FALSE	FALSE	ebi-a-GCST90018906	11	5701074	0.0548	267242	0.2729	Preeclampsia || id:ebi-a-GCST90018906	Preeclampsia	Preeclampsia || ||	TRUE	igd	11	5701074	0.00414175	9.09997e-10	437878	ebi-a-GCST90025953	Total cholesterol levels || id:ebi-a-GCST90025953	TRUE	reported	igd	2	TRUE
22	rs116529593	G	T	G	T	-0.0707131	0.2291	0.00870574	0.00726878	FALSE	FALSE	FALSE	ebi-a-GCST90018906	6	32409400	0.1906	267242	0.2295	Preeclampsia || id:ebi-a-GCST90018906	Preeclampsia	Preeclampsia || ||	TRUE	igd	6	32409400	0.0118205	4.49997e-09	437878	ebi-a-GCST90025953	Total cholesterol levels || id:ebi-a-GCST90025953	TRUE	reported	igd	2	TRUE
23	rs116863821	G	T	G	T	0.0348798	-0.0192	0.025549	0.0225031	FALSE	FALSE	FALSE	ebi-a-GCST90018906	15	57573483	0.1093	267242	0.8606	Preeclampsia || id:ebi-a-GCST90018906	Preeclampsia	Preeclampsia || ||	TRUE	igd	15	57573483	0.00650777	3.2e-08	437878	ebi-a-GCST90025953	Total cholesterol levels || id:ebi-a-GCST90025953	TRUE	reported	igd	2	TRUE
24	rs1169294	A	G	A	G	0.0290237	0.0132	0.308218	0.358259	FALSE	FALSE	FALSE	ebi-a-GCST90018906	12	121426594	0.03	267242	0.6594	Preeclampsia || id:ebi-a-GCST90018906	Preeclampsia	Preeclampsia || ||	TRUE	igd	12	121426594	0.00223126	6.09958e-39	437878	ebi-a-GCST90025953	Total cholesterol levels || id:ebi-a-GCST90025953	TRUE	reported	igd	2	TRUE
25	rs117139027	A	G	A	G	-0.0588834	0.0684	0.0173101	0.0132027	FALSE	FALSE	FALSE	ebi-a-GCST90018906	8	29024943	0.1547	267242	0.6585	Preeclampsia || id:ebi-a-GCST90018906	Preeclampsia	Preeclampsia || ||	TRUE	igd	8	29024943	0.00798919	7.39946e-15	437878	ebi-a-GCST90025953	Total cholesterol levels || id:ebi-a-GCST90025953	TRUE	reported	igd	2	TRUE
26	rs11755266	T	C	T	C	-0.0351937	0.0019	0.0944334	0.0934151	FALSE	FALSE	FALSE	ebi-a-GCST90018906	6	35162141	0.0457	267242	0.9665	Preeclampsia || id:ebi-a-GCST90018906	Preeclampsia	Preeclampsia || ||	TRUE	igd	6	35162141	0.00351775	6.20012e-25	437878	ebi-a-GCST90025953	Total cholesterol levels || id:ebi-a-GCST90025953	TRUE	reported	igd	2	TRUE
27	rs117733303	G	A	G	A	0.0733133	0.0608	0.0184864	0.0418777	FALSE	FALSE	FALSE	ebi-a-GCST90018906	6	160922870	0.093	267242	0.5132	Preeclampsia || id:ebi-a-GCST90018906	Preeclampsia	Preeclampsia || ||	TRUE	igd	6	160922870	0.00761546	1.20005e-23	437878	ebi-a-GCST90025953	Total cholesterol levels || id:ebi-a-GCST90025953	TRUE	reported	igd	2	TRUE
28	rs118057319	C	T	C	T	-0.0286981	0.0204	0.0550401	0.0634443	FALSE	FALSE	FALSE	ebi-a-GCST90018906	18	19595650	0.0581	267242	0.725301	Preeclampsia || id:ebi-a-GCST90018906	Preeclampsia	Preeclampsia || ||	TRUE	igd	18	19595650	0.00451297	8.99912e-11	437878	ebi-a-GCST90025953	Total cholesterol levels || id:ebi-a-GCST90025953	TRUE	reported	igd	2	TRUE
29	rs12046278	C	T	C	T	-0.0157335	0.0052	0.345084	0.472037	FALSE	FALSE	FALSE	ebi-a-GCST90018906	1	10799577	0.0296	267242	0.8594	Preeclampsia || id:ebi-a-GCST90018906	Preeclampsia	Preeclampsia || ||	TRUE	igd	1	10799577	0.00214437	1.39991e-14	437878	ebi-a-GCST90025953	Total cholesterol levels || id:ebi-a-GCST90025953	TRUE	reported	igd	2	TRUE
30	rs12162782	G	T	G	T	0.0131076	-0.0141	0.344377	0.442243	FALSE	FALSE	FALSE	ebi-a-GCST90018906	22	50853626	0.0292	267242	0.6281	Preeclampsia || id:ebi-a-GCST90018906	Preeclampsia	Preeclampsia || ||	TRUE	igd	22	50853626	0.00216263	6.29999e-10	437878	ebi-a-GCST90025953	Total cholesterol levels || id:ebi-a-GCST90025953	TRUE	reported	igd	2	TRUE
31	rs12208357	T	C	T	C	0.0533214	-0.0129	0.0700682	0.0662936	FALSE	FALSE	FALSE	ebi-a-GCST90018906	6	160543148	0.0615	267242	0.8336	Preeclampsia || id:ebi-a-GCST90018906	Preeclampsia	Preeclampsia || ||	TRUE	igd	6	160543148	0.00406315	1.50003e-40	437878	ebi-a-GCST90025953	Total cholesterol levels || id:ebi-a-GCST90025953	TRUE	reported	igd	2	TRUE
32	rs12336893	G	T	G	T	-0.0254012	0.0568	0.0543796	0.0449152	FALSE	FALSE	FALSE	ebi-a-GCST90018906	9	2632365	0.0712	267242	0.4244	Preeclampsia || id:ebi-a-GCST90018906	Preeclampsia	Preeclampsia || ||	TRUE	igd	9	2632365	0.00453073	1.89998e-09	437878	ebi-a-GCST90025953	Total cholesterol levels || id:ebi-a-GCST90025953	TRUE	reported	igd	2	TRUE
33	rs12354278	T	A	T	A	0.0149833	0.0401	0.130437	0.0950878	FALSE	TRUE	FALSE	ebi-a-GCST90018906	1	154243457	0.0482	267242	0.4057	Preeclampsia || id:ebi-a-GCST90018906	Preeclampsia	Preeclampsia || ||	TRUE	igd	1	154243457	0.00306928	4e-08	437878	ebi-a-GCST90025953	Total cholesterol levels || id:ebi-a-GCST90025953	TRUE	reported	igd	2	TRUE
34	rs12444979	T	C	T	C	0.0163146	-0.0633	0.142582	0.138392	FALSE	FALSE	FALSE	ebi-a-GCST90018906	16	19933600	0.0441	267242	0.1505	Preeclampsia || id:ebi-a-GCST90018906	Preeclampsia	Preeclampsia || ||	TRUE	igd	16	19933600	0.00293854	3.89996e-08	437878	ebi-a-GCST90025953	Total cholesterol levels || id:ebi-a-GCST90025953	TRUE	reported	igd	2	TRUE
35	rs1250259	A	T	A	T	0.0139445	0.031	0.733865	0.794792	FALSE	TRUE	FALSE	ebi-a-GCST90018906	2	216300482	0.0348	267242	0.3731	Preeclampsia || id:ebi-a-GCST90018906	Preeclampsia	Preeclampsia || ||	TRUE	igd	2	216300482	0.00232312	1.2e-09	437878	ebi-a-GCST90025953	Total cholesterol levels || id:ebi-a-GCST90025953	TRUE	reported	igd	2	TRUE
36	rs12575519	G	T	G	T	-0.0156791	-0.0327	0.169523	0.13397	FALSE	FALSE	FALSE	ebi-a-GCST90018906	11	46391602	0.0421	267242	0.4365	Preeclampsia || id:ebi-a-GCST90018906	Preeclampsia	Preeclampsia || ||	TRUE	igd	11	46391602	0.00275102	6.19998e-10	437878	ebi-a-GCST90025953	Total cholesterol levels || id:ebi-a-GCST90025953	TRUE	reported	igd	2	TRUE
37	rs12666989	C	G	C	G	0.0216093	-0.0464	0.18232	0.15001	FALSE	TRUE	FALSE	ebi-a-GCST90018906	7	100486754	0.0373	267242	0.2145	Preeclampsia || id:ebi-a-GCST90018906	Preeclampsia	Preeclampsia || ||	TRUE	igd	7	100486754	0.00266236	1.29987e-16	437878	ebi-a-GCST90025953	Total cholesterol levels || id:ebi-a-GCST90025953	TRUE	reported	igd	2	TRUE
38	rs12916	C	T	C	T	0.0616201	-0.0181	0.400301	0.441188	FALSE	FALSE	FALSE	ebi-a-GCST90018906	5	74656539	0.0286	267242	0.5278	Preeclampsia || id:ebi-a-GCST90018906	Preeclampsia	Preeclampsia || ||	TRUE	igd	5	74656539	0.00209452	5.10505e-199	437878	ebi-a-GCST90025953	Total cholesterol levels || id:ebi-a-GCST90025953	TRUE	reported	igd	2	TRUE
39	rs13071688	A	G	A	G	-0.0319772	-0.0128	0.0824124	0.0819675	FALSE	FALSE	FALSE	ebi-a-GCST90018906	3	58398730	0.0543	267242	0.8133	Preeclampsia || id:ebi-a-GCST90018906	Preeclampsia	Preeclampsia || ||	TRUE	igd	3	58398730	0.00374998	9.20026e-18	437878	ebi-a-GCST90025953	Total cholesterol levels || id:ebi-a-GCST90025953	TRUE	reported	igd	2	TRUE
40	rs13107325	T	C	T	C	-0.0406508	-0.1257	0.0748702	0.0570816	FALSE	FALSE	FALSE	ebi-a-GCST90018906	4	103188709	0.0778	267242	0.106	Preeclampsia || id:ebi-a-GCST90018906	Preeclampsia	Preeclampsia || ||	TRUE	igd	4	103188709	0.0039614	4.10015e-24	437878	ebi-a-GCST90025953	Total cholesterol levels || id:ebi-a-GCST90025953	TRUE	reported	igd	2	TRUE
41	rs1378942	A	C	A	C	0.015801	-0.0689	0.676324	0.540884	FALSE	FALSE	FALSE	ebi-a-GCST90018906	15	75077367	0.0297	267242	0.0204301	Preeclampsia || id:ebi-a-GCST90018906	Preeclampsia	Preeclampsia || ||	TRUE	igd	15	75077367	0.00219719	1.9002e-13	437878	ebi-a-GCST90025953	Total cholesterol levels || id:ebi-a-GCST90025953	TRUE	reported	igd	2	TRUE
42	rs138354	C	T	C	T	-0.0123777	-0.0078	0.534171	0.439539	FALSE	FALSE	FALSE	ebi-a-GCST90018906	22	41272143	0.0288	267242	0.7866	Preeclampsia || id:ebi-a-GCST90018906	Preeclampsia	Preeclampsia || ||	TRUE	igd	22	41272143	0.00206325	5.30005e-09	437878	ebi-a-GCST90025953	Total cholesterol levels || id:ebi-a-GCST90025953	TRUE	reported	igd	2	TRUE
43	rs140970775	G	A	G	A	0.0230861	-0.1056	0.0726888	0.0697791	FALSE	FALSE	FALSE	ebi-a-GCST90018906	1	161503013	0.0602	267242	0.0791207	Preeclampsia || id:ebi-a-GCST90018906	Preeclampsia	Preeclampsia || ||	TRUE	igd	1	161503013	0.00401156	7.19996e-10	437878	ebi-a-GCST90025953	Total cholesterol levels || id:ebi-a-GCST90025953	TRUE	reported	igd	2	TRUE
44	rs1458038	T	C	T	C	-0.0170727	0.1447	0.2915	0.312993	FALSE	FALSE	FALSE	ebi-a-GCST90018906	4	81164723	0.0306	267242	2.23702e-06	Preeclampsia || id:ebi-a-GCST90018906	Preeclampsia	Preeclampsia || ||	TRUE	igd	4	81164723	0.00226635	7.29962e-13	437878	ebi-a-GCST90025953	Total cholesterol levels || id:ebi-a-GCST90025953	TRUE	reported	igd	2	TRUE
45	rs146534110	T	G	T	G	0.0662846	0.0574	0.0133272	0.0114609	FALSE	FALSE	FALSE	ebi-a-GCST90018906	6	160578069	0.1604	267242	0.720299	Preeclampsia || id:ebi-a-GCST90018906	Preeclampsia	Preeclampsia || ||	TRUE	igd	6	160578069	0.00897017	5.60015e-15	437878	ebi-a-GCST90025953	Total cholesterol levels || id:ebi-a-GCST90025953	TRUE	reported	igd	2	TRUE
46	rs1497406	G	A	G	A	0.0122523	0.0054	0.579175	0.655485	FALSE	FALSE	FALSE	ebi-a-GCST90018906	1	16505320	0.0301	267242	0.8582	Preeclampsia || id:ebi-a-GCST90018906	Preeclampsia	Preeclampsia || ||	TRUE	igd	1	16505320	0.00206572	8.10028e-11	437878	ebi-a-GCST90025953	Total cholesterol levels || id:ebi-a-GCST90025953	TRUE	reported	igd	2	TRUE
47	rs1501908	C	G	C	G	0.0399994	0.0108	0.634965	0.687525	FALSE	TRUE	FALSE	ebi-a-GCST90018906	5	156398169	0.0303	267242	0.7214	Preeclampsia || id:ebi-a-GCST90018906	Preeclampsia	Preeclampsia || ||	TRUE	igd	5	156398169	0.00212995	1.80011e-80	437878	ebi-a-GCST90025953	Total cholesterol levels || id:ebi-a-GCST90025953	TRUE	reported	igd	2	TRUE
48	rs1524776	A	C	A	C	-0.0118663	0.0085	0.505912	0.51242	FALSE	FALSE	FALSE	ebi-a-GCST90018906	7	17872093	0.0286	267242	0.765301	Preeclampsia || id:ebi-a-GCST90018906	Preeclampsia	Preeclampsia || ||	TRUE	igd	7	17872093	0.00206522	1.09999e-08	437878	ebi-a-GCST90025953	Total cholesterol levels || id:ebi-a-GCST90025953	TRUE	reported	igd	2	TRUE
49	rs1532085	G	A	G	A	-0.0517457	0.0217	0.613612	0.558003	FALSE	FALSE	FALSE	ebi-a-GCST90018906	15	58683366	0.0288	267242	0.4515	Preeclampsia || id:ebi-a-GCST90018906	Preeclampsia	Preeclampsia || ||	TRUE	igd	15	58683366	0.00211051	2.39883e-137	437878	ebi-a-GCST90025953	Total cholesterol levels || id:ebi-a-GCST90025953	TRUE	reported	igd	2	TRUE
50	rs1556562	T	G	T	G	0.0203091	-0.0159	0.79041	0.885538	FALSE	FALSE	FALSE	ebi-a-GCST90018906	1	93034023	0.0476	267242	0.7388	Preeclampsia || id:ebi-a-GCST90018906	Preeclampsia	Preeclampsia || ||	TRUE	igd	1	93034023	0.0024767	2.80027e-17	437878	ebi-a-GCST90025953	Total cholesterol levels || id:ebi-a-GCST90025953	TRUE	reported	igd	2	TRUE
51	rs1574525	G	A	G	A	0.0131229	-0.0155	0.27708	0.256229	FALSE	FALSE	FALSE	ebi-a-GCST90018906	17	1623675	0.0322	267242	0.629901	Preeclampsia || id:ebi-a-GCST90018906	Preeclampsia	Preeclampsia || ||	TRUE	igd	17	1623675	0.00229671	8.60003e-09	437878	ebi-a-GCST90025953	Total cholesterol levels || id:ebi-a-GCST90025953	TRUE	reported	igd	2	TRUE
52	rs1678299	C	G	C	G	0.0138176	-0.0192	0.729614	0.652234	FALSE	TRUE	FALSE	ebi-a-GCST90018906	4	8228627	0.0311	267242	0.537	Preeclampsia || id:ebi-a-GCST90018906	Preeclampsia	Preeclampsia || ||	TRUE	igd	4	8228627	0.00239991	1e-08	437878	ebi-a-GCST90025953	Total cholesterol levels || id:ebi-a-GCST90025953	TRUE	reported	igd	2	TRUE
53	rs16926246	T	C	T	C	-0.0242112	-0.0942	0.130356	0.113635	FALSE	FALSE	FALSE	ebi-a-GCST90018906	10	71093392	0.051	267242	0.0649501	Preeclampsia || id:ebi-a-GCST90018906	Preeclampsia	Preeclampsia || ||	TRUE	igd	10	71093392	0.00305243	2.90001e-15	437878	ebi-a-GCST90025953	Total cholesterol levels || id:ebi-a-GCST90025953	TRUE	reported	igd	2	TRUE
54	rs17129638	C	T	C	T	-0.0171817	0.0667	0.148074	0.170789	FALSE	FALSE	FALSE	ebi-a-GCST90018906	10	113981435	0.0399	267242	0.0944104	Preeclampsia || id:ebi-a-GCST90018906	Preeclampsia	Preeclampsia || ||	TRUE	igd	10	113981435	0.00289266	3.50002e-09	437878	ebi-a-GCST90025953	Total cholesterol levels || id:ebi-a-GCST90025953	TRUE	reported	igd	2	TRUE
55	rs17347726	C	G	C	G	-0.0408241	-0.0616	0.111485	0.0870221	FALSE	TRUE	FALSE	ebi-a-GCST90018906	19	44934842	0.051	267242	0.2277	Preeclampsia || id:ebi-a-GCST90018906	Preeclampsia	Preeclampsia || ||	TRUE	igd	19	44934842	0.00323156	3.69999e-37	437878	ebi-a-GCST90025953	Total cholesterol levels || id:ebi-a-GCST90025953	TRUE	reported	igd	2	TRUE
56	rs17369400	G	A	G	A	-0.0208502	0.0047	0.104247	0.114113	FALSE	FALSE	FALSE	ebi-a-GCST90018906	4	154224048	0.0459	267242	0.9192	Preeclampsia || id:ebi-a-GCST90018906	Preeclampsia	Preeclampsia || ||	TRUE	igd	4	154224048	0.00336364	1.40001e-10	437878	ebi-a-GCST90025953	Total cholesterol levels || id:ebi-a-GCST90025953	TRUE	reported	igd	2	TRUE
57	rs17381154	C	T	C	T	-0.0529118	-0.1874	0.0271603	0.0225174	FALSE	FALSE	FALSE	ebi-a-GCST90018906	1	62911191	0.1036	267242	0.0705099	Preeclampsia || id:ebi-a-GCST90018906	Preeclampsia	Preeclampsia || ||	TRUE	igd	1	62911191	0.0063746	2.49977e-17	437878	ebi-a-GCST90025953	Total cholesterol levels || id:ebi-a-GCST90025953	TRUE	reported	igd	2	TRUE
58	rs174550	C	T	C	T	-0.0468294	0.0534	0.344412	0.369695	FALSE	FALSE	FALSE	ebi-a-GCST90018906	11	61571478	0.0293	267242	0.0682606	Preeclampsia || id:ebi-a-GCST90018906	Preeclampsia	Preeclampsia || ||	TRUE	igd	11	61571478	0.00215959	1.49968e-112	437878	ebi-a-GCST90025953	Total cholesterol levels || id:ebi-a-GCST90025953	TRUE	reported	igd	2	TRUE
59	rs17512204	A	G	A	G	-0.0341377	-0.0169	0.0827187	0.0812488	FALSE	FALSE	FALSE	ebi-a-GCST90018906	2	118732831	0.0553	267242	0.759899	Preeclampsia || id:ebi-a-GCST90018906	Preeclampsia	Preeclampsia || ||	TRUE	igd	2	118732831	0.00371179	7.19946e-20	437878	ebi-a-GCST90025953	Total cholesterol levels || id:ebi-a-GCST90025953	TRUE	reported	igd	2	TRUE
60	rs17563605	C	T	C	T	0.0119092	-0.041	0.267628	0.197892	FALSE	FALSE	FALSE	ebi-a-GCST90018906	6	127164572	0.0356	267242	0.2491	Preeclampsia || id:ebi-a-GCST90018906	Preeclampsia	Preeclampsia || ||	TRUE	igd	6	127164572	0.00231831	4.90004e-08	437878	ebi-a-GCST90025953	Total cholesterol levels || id:ebi-a-GCST90025953	TRUE	reported	igd	2	TRUE
61	rs17580	A	T	A	T	0.0328721	-0.0629	0.0481752	0.0374416	FALSE	TRUE	FALSE	ebi-a-GCST90018906	14	94847262	0.0933	267242	0.5004	Preeclampsia || id:ebi-a-GCST90018906	Preeclampsia	Preeclampsia || ||	TRUE	igd	14	94847262	0.00490226	2.60016e-11	437878	ebi-a-GCST90025953	Total cholesterol levels || id:ebi-a-GCST90025953	TRUE	reported	igd	2	TRUE
62	rs17657174	G	C	G	C	-0.0145135	0.0626	0.234557	0.186585	FALSE	TRUE	FALSE	ebi-a-GCST90018906	22	30731387	0.0368	267242	0.0889201	Preeclampsia || id:ebi-a-GCST90018906	Preeclampsia	Preeclampsia || ||	TRUE	igd	22	30731387	0.00245858	2.39999e-10	437878	ebi-a-GCST90025953	Total cholesterol levels || id:ebi-a-GCST90025953	TRUE	reported	igd	2	TRUE
63	rs17789218	C	T	C	T	-0.0164185	0.0273	0.244564	0.233642	FALSE	FALSE	FALSE	ebi-a-GCST90018906	6	100600097	0.0357	267242	0.4439	Preeclampsia || id:ebi-a-GCST90018906	Preeclampsia	Preeclampsia || ||	TRUE	igd	6	100600097	0.00239283	2.39994e-12	437878	ebi-a-GCST90025953	Total cholesterol levels || id:ebi-a-GCST90025953	TRUE	reported	igd	2	TRUE
64	rs179442	T	C	T	C	-0.0187549	0.049	0.338026	0.365379	FALSE	FALSE	FALSE	ebi-a-GCST90018906	8	116669769	0.0292	267242	0.0937001	Preeclampsia || id:ebi-a-GCST90018906	Preeclampsia	Preeclampsia || ||	TRUE	igd	8	116669769	0.0021694	2.99985e-19	437878	ebi-a-GCST90025953	Total cholesterol levels || id:ebi-a-GCST90025953	TRUE	reported	igd	2	TRUE
65	rs1795240	G	A	G	A	-0.0135243	-0.028	0.531612	0.53756	FALSE	FALSE	FALSE	ebi-a-GCST90018906	1	171091875	0.0284	267242	0.3245	Preeclampsia || id:ebi-a-GCST90018906	Preeclampsia	Preeclampsia || ||	TRUE	igd	1	171091875	0.00204787	8.60003e-11	437878	ebi-a-GCST90025953	Total cholesterol levels || id:ebi-a-GCST90025953	TRUE	reported	igd	2	TRUE
66	rs1800562	A	G	A	G	-0.0489758	-0.0839	0.0770406	0.067173	FALSE	FALSE	FALSE	ebi-a-GCST90018906	6	26093141	0.0657	267242	0.2016	Preeclampsia || id:ebi-a-GCST90018906	Preeclampsia	Preeclampsia || ||	TRUE	igd	6	26093141	0.00419371	7.19946e-32	437878	ebi-a-GCST90025953	Total cholesterol levels || id:ebi-a-GCST90025953	TRUE	reported	igd	2	TRUE
67	rs1800588	T	C	T	C	0.0630452	-0.0476	0.216342	0.291417	FALSE	FALSE	FALSE	ebi-a-GCST90018906	15	58723675	0.0328	267242	0.1474	Preeclampsia || id:ebi-a-GCST90018906	Preeclampsia	Preeclampsia || ||	TRUE	igd	15	58723675	0.00249475	9.2045e-145	437878	ebi-a-GCST90025953	Total cholesterol levels || id:ebi-a-GCST90025953	TRUE	reported	igd	2	TRUE
68	rs1800961	T	C	T	C	-0.0979902	-0.0192	0.0307043	0.0293675	FALSE	FALSE	FALSE	ebi-a-GCST90018906	20	43042364	0.076	267242	0.8003	Preeclampsia || id:ebi-a-GCST90018906	Preeclampsia	Preeclampsia || ||	TRUE	igd	20	43042364	0.00605679	9.8992e-63	437878	ebi-a-GCST90025953	Total cholesterol levels || id:ebi-a-GCST90025953	TRUE	reported	igd	2	TRUE
69	rs1801689	C	A	C	A	0.0499973	0.1936	0.0305742	0.0240877	FALSE	FALSE	FALSE	ebi-a-GCST90018906	17	64210580	0.1103	267242	0.0793506	Preeclampsia || id:ebi-a-GCST90018906	Preeclampsia	Preeclampsia || ||	TRUE	igd	17	64210580	0.00601111	1.20005e-17	437878	ebi-a-GCST90025953	Total cholesterol levels || id:ebi-a-GCST90025953	TRUE	reported	igd	2	TRUE
70	rs1883025	T	C	T	C	-0.0499137	-0.0314	0.254352	0.247238	FALSE	FALSE	FALSE	ebi-a-GCST90018906	9	107664301	0.0341	267242	0.3578	Preeclampsia || id:ebi-a-GCST90018906	Preeclampsia	Preeclampsia || ||	TRUE	igd	9	107664301	0.00235612	5.29663e-103	437878	ebi-a-GCST90025953	Total cholesterol levels || id:ebi-a-GCST90025953	TRUE	reported	igd	2	TRUE
71	rs1885163	C	T	C	T	0.0131585	-0.0133	0.299386	0.257599	FALSE	FALSE	FALSE	ebi-a-GCST90018906	20	47701765	0.0322	267242	0.6798	Preeclampsia || id:ebi-a-GCST90018906	Preeclampsia	Preeclampsia || ||	TRUE	igd	20	47701765	0.00226905	3.29997e-10	437878	ebi-a-GCST90025953	Total cholesterol levels || id:ebi-a-GCST90025953	TRUE	reported	igd	2	TRUE
72	rs2000999	A	G	A	G	0.0498157	0.0484	0.172215	0.235955	FALSE	FALSE	FALSE	ebi-a-GCST90018906	16	72108093	0.0352	267242	0.1694	Preeclampsia || id:ebi-a-GCST90018906	Preeclampsia	Preeclampsia || ||	TRUE	igd	16	72108093	0.00280238	1.59993e-75	437878	ebi-a-GCST90025953	Total cholesterol levels || id:ebi-a-GCST90025953	TRUE	reported	igd	2	TRUE
73	rs2001945	C	G	C	G	-0.0531204	-0.0548	0.519787	0.538604	FALSE	TRUE	TRUE	ebi-a-GCST90018906	8	126477978	0.0284	267242	0.0537304	Preeclampsia || id:ebi-a-GCST90018906	Preeclampsia	Preeclampsia || ||	TRUE	igd	8	126477978	0.0020556	1.49968e-155	437878	ebi-a-GCST90025953	Total cholesterol levels || id:ebi-a-GCST90025953	TRUE	reported	igd	2	FALSE
74	rs2062251	T	G	T	G	-0.0138873	0.025	0.274504	0.253135	FALSE	FALSE	FALSE	ebi-a-GCST90018906	19	58715682	0.0355	267242	0.4805	Preeclampsia || id:ebi-a-GCST90018906	Preeclampsia	Preeclampsia || ||	TRUE	igd	19	58715682	0.00227801	1.7e-10	437878	ebi-a-GCST90025953	Total cholesterol levels || id:ebi-a-GCST90025953	TRUE	reported	igd	2	TRUE
75	rs2066714	C	T	C	T	0.0347141	0.0627	0.127254	0.23955	FALSE	FALSE	FALSE	ebi-a-GCST90018906	9	107586753	0.0425	267242	0.1402	Preeclampsia || id:ebi-a-GCST90018906	Preeclampsia	Preeclampsia || ||	TRUE	igd	9	107586753	0.00311278	4.40048e-30	437878	ebi-a-GCST90025953	Total cholesterol levels || id:ebi-a-GCST90025953	TRUE	reported	igd	2	TRUE
76	rs2068888	A	G	A	G	-0.0164765	-0.0352	0.450919	0.494215	FALSE	FALSE	FALSE	ebi-a-GCST90018906	10	94839642	0.0285	267242	0.2164	Preeclampsia || id:ebi-a-GCST90018906	Preeclampsia	Preeclampsia || ||	TRUE	igd	10	94839642	0.00206489	1.50003e-16	437878	ebi-a-GCST90025953	Total cholesterol levels || id:ebi-a-GCST90025953	TRUE	reported	igd	2	TRUE
77	rs2073547	G	A	G	A	0.0330805	-0.0062	0.183715	0.36037	FALSE	FALSE	FALSE	ebi-a-GCST90018906	7	44582331	0.0387	267242	0.8732	Preeclampsia || id:ebi-a-GCST90018906	Preeclampsia	Preeclampsia || ||	TRUE	igd	7	44582331	0.0026417	1.39991e-38	437878	ebi-a-GCST90025953	Total cholesterol levels || id:ebi-a-GCST90025953	TRUE	reported	igd	2	TRUE
78	rs2081687	C	T	C	T	-0.0324946	-0.0631	0.66322	0.69272	FALSE	FALSE	FALSE	ebi-a-GCST90018906	8	59388565	0.0301	267242	0.0358303	Preeclampsia || id:ebi-a-GCST90018906	Preeclampsia	Preeclampsia || ||	TRUE	igd	8	59388565	0.00217104	3.90032e-53	437878	ebi-a-GCST90025953	Total cholesterol levels || id:ebi-a-GCST90025953	TRUE	reported	igd	2	TRUE
79	rs2109505	A	T	A	T	-0.0151653	-0.0027	0.179233	0.206736	FALSE	TRUE	FALSE	ebi-a-GCST90018906	7	87079406	0.0356	267242	0.9391	Preeclampsia || id:ebi-a-GCST90018906	Preeclampsia	Preeclampsia || ||	TRUE	igd	7	87079406	0.00268389	7.79992e-09	437878	ebi-a-GCST90025953	Total cholesterol levels || id:ebi-a-GCST90025953	TRUE	reported	igd	2	TRUE
80	rs2207132	A	G	A	G	0.0942496	-0.1053	0.0334295	0.0422273	FALSE	FALSE	FALSE	ebi-a-GCST90018906	20	39142516	0.0681	267242	0.1221	Preeclampsia || id:ebi-a-GCST90018906	Preeclampsia	Preeclampsia || ||	TRUE	igd	20	39142516	0.00572493	1.20005e-65	437878	ebi-a-GCST90025953	Total cholesterol levels || id:ebi-a-GCST90025953	TRUE	reported	igd	2	TRUE
81	rs2236510	T	C	T	C	0.0167099	-0.0419	0.242813	0.316463	FALSE	FALSE	FALSE	ebi-a-GCST90018906	20	62368804	0.0337	267242	0.2135	Preeclampsia || id:ebi-a-GCST90018906	Preeclampsia	Preeclampsia || ||	TRUE	igd	20	62368804	0.00240931	1.50003e-13	437878	ebi-a-GCST90025953	Total cholesterol levels || id:ebi-a-GCST90025953	TRUE	reported	igd	2	TRUE
82	rs2241340	G	A	G	A	-0.0224644	-0.0139	0.594352	0.619635	FALSE	FALSE	FALSE	ebi-a-GCST90018906	2	169828325	0.0291	267242	0.6341	Preeclampsia || id:ebi-a-GCST90018906	Preeclampsia	Preeclampsia || ||	TRUE	igd	2	169828325	0.0022099	1.99986e-28	437878	ebi-a-GCST90025953	Total cholesterol levels || id:ebi-a-GCST90025953	TRUE	reported	igd	2	TRUE
83	rs2255437	G	A	G	A	-0.0144071	0.0783	0.527037	0.611717	FALSE	FALSE	FALSE	ebi-a-GCST90018906	16	83988886	0.0301	267242	0.00919306	Preeclampsia || id:ebi-a-GCST90018906	Preeclampsia	Preeclampsia || ||	TRUE	igd	16	83988886	0.00205869	3.50026e-15	437878	ebi-a-GCST90025953	Total cholesterol levels || id:ebi-a-GCST90025953	TRUE	reported	igd	2	TRUE
84	rs2288153	T	C	T	C	0.0206829	-0.0523	0.238228	0.281655	FALSE	FALSE	FALSE	ebi-a-GCST90018906	7	6461534	0.0323	267242	0.1054	Preeclampsia || id:ebi-a-GCST90018906	Preeclampsia	Preeclampsia || ||	TRUE	igd	7	6461534	0.00243681	1.50003e-18	437878	ebi-a-GCST90025953	Total cholesterol levels || id:ebi-a-GCST90025953	TRUE	reported	igd	2	TRUE
85	rs2290771	G	A	G	A	-0.0120058	-0.0179	0.311207	0.261368	FALSE	FALSE	FALSE	ebi-a-GCST90018906	17	73844748	0.0329	267242	0.5863	Preeclampsia || id:ebi-a-GCST90018906	Preeclampsia	Preeclampsia || ||	TRUE	igd	17	73844748	0.00224876	5.19996e-09	437878	ebi-a-GCST90025953	Total cholesterol levels || id:ebi-a-GCST90025953	TRUE	reported	igd	2	TRUE
86	rs2292641	T	C	T	C	-0.025112	0.0055	0.146728	0.152802	FALSE	FALSE	FALSE	ebi-a-GCST90018906	17	76395634	0.0429	267242	0.8976	Preeclampsia || id:ebi-a-GCST90018906	Preeclampsia	Preeclampsia || ||	TRUE	igd	17	76395634	0.00291475	1.80011e-17	437878	ebi-a-GCST90025953	Total cholesterol levels || id:ebi-a-GCST90025953	TRUE	reported	igd	2	TRUE
87	rs2297409	A	G	A	G	-0.0187428	0.0047	0.194269	0.222517	FALSE	FALSE	FALSE	ebi-a-GCST90018906	9	107576246	0.038	267242	0.9008	Preeclampsia || id:ebi-a-GCST90018906	Preeclampsia	Preeclampsia || ||	TRUE	igd	9	107576246	0.00259414	3.10027e-14	437878	ebi-a-GCST90025953	Total cholesterol levels || id:ebi-a-GCST90025953	TRUE	reported	igd	2	TRUE
88	rs2298624	T	C	T	C	0.0187766	0.1086	0.132148	0.162576	FALSE	FALSE	FALSE	ebi-a-GCST90018906	18	47429022	0.0385	267242	0.00482903	Preeclampsia || id:ebi-a-GCST90018906	Preeclampsia	Preeclampsia || ||	TRUE	igd	18	47429022	0.003045	4.60002e-10	437878	ebi-a-GCST90025953	Total cholesterol levels || id:ebi-a-GCST90025953	TRUE	reported	igd	2	TRUE
89	rs2305407	A	G	A	G	-0.0128427	-0.004	0.518508	0.481702	FALSE	FALSE	FALSE	ebi-a-GCST90018906	3	160130110	0.029	267242	0.8909	Preeclampsia || id:ebi-a-GCST90018906	Preeclampsia	Preeclampsia || ||	TRUE	igd	3	160130110	0.00208122	7.69999e-09	437878	ebi-a-GCST90025953	Total cholesterol levels || id:ebi-a-GCST90025953	TRUE	reported	igd	2	TRUE
90	rs2465520	A	G	A	G	-0.0205186	-0.0438	0.113107	0.0924591	FALSE	FALSE	FALSE	ebi-a-GCST90018906	2	204304214	0.0481	267242	0.3622	Preeclampsia || id:ebi-a-GCST90018906	Preeclampsia	Preeclampsia || ||	TRUE	igd	2	204304214	0.00324524	1.29999e-10	437878	ebi-a-GCST90025953	Total cholesterol levels || id:ebi-a-GCST90025953	TRUE	reported	igd	2	TRUE
91	rs2526385	G	T	G	T	0.0164472	-0.0355	0.804149	0.693394	FALSE	FALSE	FALSE	ebi-a-GCST90018906	3	50181135	0.0342	267242	0.2999	Preeclampsia || id:ebi-a-GCST90018906	Preeclampsia	Preeclampsia || ||	TRUE	igd	3	50181135	0.00258571	7.8001e-12	437878	ebi-a-GCST90025953	Total cholesterol levels || id:ebi-a-GCST90025953	TRUE	reported	igd	2	TRUE
92	rs2539980	C	T	C	T	0.0182257	-0.027	0.68329	0.697943	FALSE	FALSE	FALSE	ebi-a-GCST90018906	2	63208460	0.0303	267242	0.3733	Preeclampsia || id:ebi-a-GCST90018906	Preeclampsia	Preeclampsia || ||	TRUE	igd	2	63208460	0.00219858	6.4003e-17	437878	ebi-a-GCST90025953	Total cholesterol levels || id:ebi-a-GCST90025953	TRUE	reported	igd	2	TRUE
93	rs2618566	T	G	T	G	-0.0233795	0.0197	0.660328	0.66928	FALSE	FALSE	FALSE	ebi-a-GCST90018906	20	17844684	0.0304	267242	0.516901	Preeclampsia || id:ebi-a-GCST90018906	Preeclampsia	Preeclampsia || ||	TRUE	igd	20	17844684	0.00217017	9.09913e-30	437878	ebi-a-GCST90025953	Total cholesterol levels || id:ebi-a-GCST90025953	TRUE	reported	igd	2	TRUE
94	rs2642438	G	A	G	A	0.0315229	-0.0449	0.700906	0.733301	FALSE	FALSE	FALSE	ebi-a-GCST90018906	1	220970028	0.0317	267242	0.157	Preeclampsia || id:ebi-a-GCST90018906	Preeclampsia	Preeclampsia || ||	TRUE	igd	1	220970028	0.00224696	4.79954e-47	437878	ebi-a-GCST90025953	Total cholesterol levels || id:ebi-a-GCST90025953	TRUE	reported	igd	2	TRUE
95	rs2706379	T	C	T	C	-0.0158262	0.0057	0.187633	0.238323	FALSE	FALSE	FALSE	ebi-a-GCST90018906	5	131805735	0.0345	267242	0.8696	Preeclampsia || id:ebi-a-GCST90018906	Preeclampsia	Preeclampsia || ||	TRUE	igd	5	131805735	0.0026287	5.19996e-10	437878	ebi-a-GCST90025953	Total cholesterol levels || id:ebi-a-GCST90025953	TRUE	reported	igd	2	TRUE
96	rs2731443	T	C	T	C	-0.0200628	-0.0206	0.345327	0.337999	FALSE	FALSE	FALSE	ebi-a-GCST90018906	12	51094138	0.0316	267242	0.5156	Preeclampsia || id:ebi-a-GCST90018906	Preeclampsia	Preeclampsia || ||	TRUE	igd	12	51094138	0.00215726	6.09958e-18	437878	ebi-a-GCST90025953	Total cholesterol levels || id:ebi-a-GCST90025953	TRUE	reported	igd	2	TRUE
97	rs2738447	C	A	C	A	0.0368778	0.0136	0.588885	0.598013	FALSE	FALSE	FALSE	ebi-a-GCST90018906	19	11227480	0.029	267242	0.6389	Preeclampsia || id:ebi-a-GCST90018906	Preeclampsia	Preeclampsia || ||	TRUE	igd	19	11227480	0.00208735	1.29987e-72	437878	ebi-a-GCST90025953	Total cholesterol levels || id:ebi-a-GCST90025953	TRUE	reported	igd	2	TRUE
98	rs2792751	C	T	C	T	-0.0250838	0.0265	0.720897	0.728331	FALSE	FALSE	FALSE	ebi-a-GCST90018906	10	113940329	0.0311	267242	0.3939	Preeclampsia || id:ebi-a-GCST90018906	Preeclampsia	Preeclampsia || ||	TRUE	igd	10	113940329	0.00232267	1.59993e-30	437878	ebi-a-GCST90025953	Total cholesterol levels || id:ebi-a-GCST90025953	TRUE	reported	igd	2	TRUE
99	rs28403550	A	C	A	C	0.0191024	0.0179	0.158658	0.198711	FALSE	FALSE	FALSE	ebi-a-GCST90018906	3	122251838	0.0386	267242	0.6436	Preeclampsia || id:ebi-a-GCST90018906	Preeclampsia	Preeclampsia || ||	TRUE	igd	3	122251838	0.0028111	3.40017e-11	437878	ebi-a-GCST90025953	Total cholesterol levels || id:ebi-a-GCST90025953	TRUE	reported	igd	2	TRUE
100	rs2862954	C	T	C	T	0.0188099	0.0329	0.495602	0.368091	FALSE	FALSE	FALSE	ebi-a-GCST90018906	10	101912064	0.0301	267242	0.2757	Preeclampsia || id:ebi-a-GCST90018906	Preeclampsia	Preeclampsia || ||	TRUE	igd	10	101912064	0.00206016	2.80027e-21	437878	ebi-a-GCST90025953	Total cholesterol levels || id:ebi-a-GCST90025953	TRUE	reported	igd	2	TRUE
101	rs2875973	T	C	T	C	0.0142559	0.0083	0.370679	0.430762	FALSE	FALSE	FALSE	ebi-a-GCST90018906	8	61476709	0.029	267242	0.773499	Preeclampsia || id:ebi-a-GCST90018906	Preeclampsia	Preeclampsia || ||	TRUE	igd	8	61476709	0.00212772	1.29987e-11	437878	ebi-a-GCST90025953	Total cholesterol levels || id:ebi-a-GCST90025953	TRUE	reported	igd	2	TRUE
102	rs2928619	T	C	T	C	0.013617	0.0181	0.65365	0.696387	FALSE	FALSE	FALSE	ebi-a-GCST90018906	8	6569927	0.0306	267242	0.5555	Preeclampsia || id:ebi-a-GCST90018906	Preeclampsia	Preeclampsia || ||	TRUE	igd	8	6569927	0.00215685	1.9002e-11	437878	ebi-a-GCST90025953	Total cholesterol levels || id:ebi-a-GCST90025953	TRUE	reported	igd	2	TRUE
103	rs330089	C	T	C	T	0.0217953	0.0654	0.0981667	0.144146	FALSE	FALSE	FALSE	ebi-a-GCST90018906	8	9149612	0.0489	267242	0.181	Preeclampsia || id:ebi-a-GCST90018906	Preeclampsia	Preeclampsia || ||	TRUE	igd	8	9149612	0.00345275	2e-10	437878	ebi-a-GCST90025953	Total cholesterol levels || id:ebi-a-GCST90025953	TRUE	reported	igd	2	TRUE
104	rs34265667	A	G	A	G	-0.0330855	0.1798	0.0339432	0.0295145	FALSE	FALSE	FALSE	ebi-a-GCST90018906	8	41542093	0.0972	267242	0.0644095	Preeclampsia || id:ebi-a-GCST90018906	Preeclampsia	Preeclampsia || ||	TRUE	igd	8	41542093	0.00569821	1.79999e-09	437878	ebi-a-GCST90025953	Total cholesterol levels || id:ebi-a-GCST90025953	TRUE	reported	igd	2	TRUE
105	rs34529039	A	C	A	C	-0.017106	-0.0558	0.137056	0.101792	FALSE	FALSE	FALSE	ebi-a-GCST90018906	19	33792631	0.0639	267242	0.3829	Preeclampsia || id:ebi-a-GCST90018906	Preeclampsia	Preeclampsia || ||	TRUE	igd	19	33792631	0.00298344	8.70001e-09	437878	ebi-a-GCST90025953	Total cholesterol levels || id:ebi-a-GCST90025953	TRUE	reported	igd	2	TRUE
106	rs34752362	A	G	A	G	-0.0141313	-0.0239	0.445791	0.433473	FALSE	FALSE	FALSE	ebi-a-GCST90018906	14	75232306	0.029	267242	0.4104	Preeclampsia || id:ebi-a-GCST90018906	Preeclampsia	Preeclampsia || ||	TRUE	igd	14	75232306	0.00206711	3.69999e-13	437878	ebi-a-GCST90025953	Total cholesterol levels || id:ebi-a-GCST90025953	TRUE	reported	igd	2	TRUE
107	rs35882350	G	A	G	A	0.0133081	-0.0453	0.261286	0.212009	FALSE	FALSE	FALSE	ebi-a-GCST90018906	12	623129	0.0334	267242	0.1754	Preeclampsia || id:ebi-a-GCST90018906	Preeclampsia	Preeclampsia || ||	TRUE	igd	12	623129	0.0023367	3.2e-08	437878	ebi-a-GCST90025953	Total cholesterol levels || id:ebi-a-GCST90025953	TRUE	reported	igd	2	TRUE
108	rs35939242	C	A	C	A	-0.0203203	-0.0336	0.34073	0.259119	FALSE	FALSE	FALSE	ebi-a-GCST90018906	3	12301893	0.0317	267242	0.288	Preeclampsia || id:ebi-a-GCST90018906	Preeclampsia	Preeclampsia || ||	TRUE	igd	3	12301893	0.00216755	1.20005e-23	437878	ebi-a-GCST90025953	Total cholesterol levels || id:ebi-a-GCST90025953	TRUE	reported	igd	2	TRUE
109	rs364585	G	A	G	A	0.0131629	0.0003	0.608529	0.614082	FALSE	FALSE	FALSE	ebi-a-GCST90018906	20	12962718	0.0295	267242	0.9927	Preeclampsia || id:ebi-a-GCST90018906	Preeclampsia	Preeclampsia || ||	TRUE	igd	20	12962718	0.00210665	1.40001e-10	437878	ebi-a-GCST90025953	Total cholesterol levels || id:ebi-a-GCST90025953	TRUE	reported	igd	2	TRUE
110	rs3732359	A	G	A	G	-0.0210554	-0.0109	0.779005	0.692156	FALSE	FALSE	FALSE	ebi-a-GCST90018906	3	119536429	0.0317	267242	0.731499	Preeclampsia || id:ebi-a-GCST90018906	Preeclampsia	Preeclampsia || ||	TRUE	igd	3	119536429	0.00248764	3.50026e-18	437878	ebi-a-GCST90025953	Total cholesterol levels || id:ebi-a-GCST90025953	TRUE	reported	igd	2	TRUE
111	rs3738621	G	A	G	A	-0.0187725	-0.0126	0.212732	0.209785	FALSE	FALSE	FALSE	ebi-a-GCST90018906	1	235110784	0.0364	267242	0.729899	Preeclampsia || id:ebi-a-GCST90018906	Preeclampsia	Preeclampsia || ||	TRUE	igd	1	235110784	0.00249513	3.69999e-15	437878	ebi-a-GCST90025953	Total cholesterol levels || id:ebi-a-GCST90025953	TRUE	reported	igd	2	TRUE
112	rs3745681	G	A	G	A	0.0148702	-0.0183	0.405384	0.43902	FALSE	FALSE	FALSE	ebi-a-GCST90018906	19	11303943	0.0286	267242	0.5233	Preeclampsia || id:ebi-a-GCST90018906	Preeclampsia	Preeclampsia || ||	TRUE	igd	19	11303943	0.0020897	1.59993e-14	437878	ebi-a-GCST90025953	Total cholesterol levels || id:ebi-a-GCST90025953	TRUE	reported	igd	2	TRUE
113	rs3748176	A	G	A	G	0.0110442	0.0753	0.534391	0.500887	FALSE	FALSE	FALSE	ebi-a-GCST90018906	9	117124731	0.0286	267242	0.00835103	Preeclampsia || id:ebi-a-GCST90018906	Preeclampsia	Preeclampsia || ||	TRUE	igd	9	117124731	0.00207575	2.69998e-08	437878	ebi-a-GCST90025953	Total cholesterol levels || id:ebi-a-GCST90025953	TRUE	reported	igd	2	TRUE
114	rs3756772	T	C	T	C	0.0227942	-0.0427	0.400032	0.477099	FALSE	FALSE	FALSE	ebi-a-GCST90018906	6	116325142	0.029	267242	0.1401	Preeclampsia || id:ebi-a-GCST90018906	Preeclampsia	Preeclampsia || ||	TRUE	igd	6	116325142	0.00210051	2.49977e-28	437878	ebi-a-GCST90025953	Total cholesterol levels || id:ebi-a-GCST90025953	TRUE	reported	igd	2	TRUE
115	rs3764261	A	C	A	C	0.0438797	-0.033	0.324229	0.287946	FALSE	FALSE	FALSE	ebi-a-GCST90018906	16	56993324	0.0313	267242	0.2911	Preeclampsia || id:ebi-a-GCST90018906	Preeclampsia	Preeclampsia || ||	TRUE	igd	16	56993324	0.00219496	7.70016e-92	437878	ebi-a-GCST90025953	Total cholesterol levels || id:ebi-a-GCST90025953	TRUE	reported	igd	2	TRUE
116	rs3808348	T	C	T	C	-0.0172943	-0.0007	0.205116	0.259309	FALSE	FALSE	FALSE	ebi-a-GCST90018906	7	1028448	0.0326	267242	0.9818	Preeclampsia || id:ebi-a-GCST90018906	Preeclampsia	Preeclampsia || ||	TRUE	igd	7	1028448	0.00255685	2.09991e-12	437878	ebi-a-GCST90025953	Total cholesterol levels || id:ebi-a-GCST90025953	TRUE	reported	igd	2	TRUE
117	rs3829125	G	C	G	C	-0.0192622	-0.0079	0.153613	0.134928	FALSE	TRUE	FALSE	ebi-a-GCST90018906	10	5247784	0.041	267242	0.8473	Preeclampsia || id:ebi-a-GCST90018906	Preeclampsia	Preeclampsia || ||	TRUE	igd	10	5247784	0.00285991	4.70002e-11	437878	ebi-a-GCST90025953	Total cholesterol levels || id:ebi-a-GCST90025953	TRUE	reported	igd	2	TRUE
118	rs4245791	T	C	T	C	-0.0536682	-0.0212	0.675601	0.773468	FALSE	FALSE	FALSE	ebi-a-GCST90018906	2	44074431	0.034	267242	0.5322	Preeclampsia || id:ebi-a-GCST90018906	Preeclampsia	Preeclampsia || ||	TRUE	igd	2	44074431	0.00218127	4.19759e-140	437878	ebi-a-GCST90025953	Total cholesterol levels || id:ebi-a-GCST90025953	TRUE	reported	igd	2	TRUE
119	rs4530754	A	G	A	G	0.0170266	0.0118	0.544665	0.48152	FALSE	FALSE	FALSE	ebi-a-GCST90018906	5	122855416	0.0286	267242	0.6789	Preeclampsia || id:ebi-a-GCST90018906	Preeclampsia	Preeclampsia || ||	TRUE	igd	5	122855416	0.00205867	2.80027e-18	437878	ebi-a-GCST90025953	Total cholesterol levels || id:ebi-a-GCST90025953	TRUE	reported	igd	2	TRUE
120	rs4565995	C	T	C	T	0.0211293	-0.0612	0.908691	0.889748	FALSE	FALSE	FALSE	ebi-a-GCST90018906	12	100661828	0.0451	267242	0.1744	Preeclampsia || id:ebi-a-GCST90018906	Preeclampsia	Preeclampsia || ||	TRUE	igd	12	100661828	0.00356163	2.99999e-09	437878	ebi-a-GCST90025953	Total cholesterol levels || id:ebi-a-GCST90025953	TRUE	reported	igd	2	TRUE
121	rs471705	G	T	G	T	0.039548	0.0221	0.639339	0.653007	FALSE	FALSE	FALSE	ebi-a-GCST90018906	1	55521242	0.0293	267242	0.4517	Preeclampsia || id:ebi-a-GCST90018906	Preeclampsia	Preeclampsia || ||	TRUE	igd	1	55521242	0.00212996	2.90001e-79	437878	ebi-a-GCST90025953	Total cholesterol levels || id:ebi-a-GCST90025953	TRUE	reported	igd	2	TRUE
122	rs4752805	G	A	G	A	0.0208296	-0.0386	0.253328	0.247609	FALSE	FALSE	FALSE	ebi-a-GCST90018906	11	48018355	0.0352	267242	0.2735	Preeclampsia || id:ebi-a-GCST90018906	Preeclampsia	Preeclampsia || ||	TRUE	igd	11	48018355	0.00236394	1.10002e-20	437878	ebi-a-GCST90025953	Total cholesterol levels || id:ebi-a-GCST90025953	TRUE	reported	igd	2	TRUE
123	rs4788815	T	A	T	A	0.0200077	0.0045	0.656858	0.662473	FALSE	TRUE	FALSE	ebi-a-GCST90018906	16	71634811	0.03	267242	0.8803	Preeclampsia || id:ebi-a-GCST90018906	Preeclampsia	Preeclampsia || ||	TRUE	igd	16	71634811	0.00216174	1.20005e-21	437878	ebi-a-GCST90025953	Total cholesterol levels || id:ebi-a-GCST90025953	TRUE	reported	igd	2	TRUE
124	rs4841132	G	A	G	A	0.0813382	0.0093	0.908839	0.915945	FALSE	FALSE	FALSE	ebi-a-GCST90018906	8	9183596	0.0456	267242	0.8384	Preeclampsia || id:ebi-a-GCST90018906	Preeclampsia	Preeclampsia || ||	TRUE	igd	8	9183596	0.00379118	4.60257e-108	437878	ebi-a-GCST90025953	Total cholesterol levels || id:ebi-a-GCST90025953	TRUE	reported	igd	2	TRUE
125	rs4850047	C	T	C	T	-0.0219774	0.0394	0.868419	0.694395	FALSE	FALSE	FALSE	ebi-a-GCST90018906	2	3634753	0.0344	267242	0.2522	Preeclampsia || id:ebi-a-GCST90018906	Preeclampsia	Preeclampsia || ||	TRUE	igd	2	3634753	0.0030195	8.19974e-14	437878	ebi-a-GCST90025953	Total cholesterol levels || id:ebi-a-GCST90025953	TRUE	reported	igd	2	TRUE
126	rs4939883	C	T	C	T	0.046089	0.0382	0.820303	0.813507	FALSE	FALSE	FALSE	ebi-a-GCST90018906	18	47167214	0.037	267242	0.3019	Preeclampsia || id:ebi-a-GCST90018906	Preeclampsia	Preeclampsia || ||	TRUE	igd	18	47167214	0.00268189	1.50003e-68	437878	ebi-a-GCST90025953	Total cholesterol levels || id:ebi-a-GCST90025953	TRUE	reported	igd	2	TRUE
127	rs499974	A	C	A	C	-0.0201988	0.0476	0.156951	0.208798	FALSE	FALSE	FALSE	ebi-a-GCST90018906	11	75455021	0.0352	267242	0.1768	Preeclampsia || id:ebi-a-GCST90018906	Preeclampsia	Preeclampsia || ||	TRUE	igd	11	75455021	0.00281867	4.10015e-12	437878	ebi-a-GCST90025953	Total cholesterol levels || id:ebi-a-GCST90025953	TRUE	reported	igd	2	TRUE
128	rs505151	A	G	A	G	-0.0678658	0.0736	0.958446	0.96088	FALSE	FALSE	FALSE	ebi-a-GCST90018906	1	55529187	0.0706	267242	0.297	Preeclampsia || id:ebi-a-GCST90018906	Preeclampsia	Preeclampsia || ||	TRUE	igd	1	55529187	0.0058256	3.69999e-34	437878	ebi-a-GCST90025953	Total cholesterol levels || id:ebi-a-GCST90025953	TRUE	reported	igd	2	TRUE
129	rs507666	A	G	A	G	0.0557048	-0.0159	0.184748	0.209263	FALSE	FALSE	FALSE	ebi-a-GCST90018906	9	136149399	0.0354	267242	0.6538	Preeclampsia || id:ebi-a-GCST90018906	Preeclampsia	Preeclampsia || ||	TRUE	igd	9	136149399	0.00265033	2.89734e-103	437878	ebi-a-GCST90025953	Total cholesterol levels || id:ebi-a-GCST90025953	TRUE	reported	igd	2	TRUE
130	rs526936	A	G	A	G	0.0372947	-0.0529	0.518293	0.571771	FALSE	FALSE	FALSE	ebi-a-GCST90018906	1	234852204	0.0287	267242	0.0652304	Preeclampsia || id:ebi-a-GCST90018906	Preeclampsia	Preeclampsia || ||	TRUE	igd	1	234852204	0.00204562	8.4004e-75	437878	ebi-a-GCST90025953	Total cholesterol levels || id:ebi-a-GCST90025953	TRUE	reported	igd	2	TRUE
131	rs55714927	T	C	T	C	-0.0251049	0.0231	0.190162	0.230257	FALSE	FALSE	FALSE	ebi-a-GCST90018906	17	7080316	0.0342	267242	0.4991	Preeclampsia || id:ebi-a-GCST90018906	Preeclampsia	Preeclampsia || ||	TRUE	igd	17	7080316	0.00264723	6.59933e-23	437878	ebi-a-GCST90025953	Total cholesterol levels || id:ebi-a-GCST90025953	TRUE	reported	igd	2	TRUE
132	rs562338	G	A	G	A	0.0963661	0.0207	0.819611	0.861782	FALSE	FALSE	FALSE	ebi-a-GCST90018906	2	21288321	0.0383	267242	0.5898	Preeclampsia || id:ebi-a-GCST90018906	Preeclampsia	Preeclampsia || ||	TRUE	igd	2	21288321	0.00265637	1e-200	437878	ebi-a-GCST90025953	Total cholesterol levels || id:ebi-a-GCST90025953	TRUE	reported	igd	2	TRUE
133	rs56244055	A	G	A	G	0.0170986	-0.0254	0.180346	0.162452	FALSE	FALSE	FALSE	ebi-a-GCST90018906	12	109936211	0.0403	267242	0.5284	Preeclampsia || id:ebi-a-GCST90018906	Preeclampsia	Preeclampsia || ||	TRUE	igd	12	109936211	0.00267759	4.40048e-11	437878	ebi-a-GCST90025953	Total cholesterol levels || id:ebi-a-GCST90025953	TRUE	reported	igd	2	TRUE
134	rs56383182	G	A	G	A	0.0169372	0.0049	0.369746	0.437278	FALSE	FALSE	FALSE	ebi-a-GCST90018906	2	135608211	0.0293	267242	0.8661	Preeclampsia || id:ebi-a-GCST90018906	Preeclampsia	Preeclampsia || ||	TRUE	igd	2	135608211	0.00213879	2.90001e-17	437878	ebi-a-GCST90025953	Total cholesterol levels || id:ebi-a-GCST90025953	TRUE	reported	igd	2	TRUE
135	rs5754217	T	G	T	G	-0.0244092	-0.0322	0.192042	0.285677	FALSE	FALSE	FALSE	ebi-a-GCST90018906	22	21939675	0.032	267242	0.3143	Preeclampsia || id:ebi-a-GCST90018906	Preeclampsia	Preeclampsia || ||	TRUE	igd	22	21939675	0.00261053	1.39991e-21	437878	ebi-a-GCST90025953	Total cholesterol levels || id:ebi-a-GCST90025953	TRUE	reported	igd	2	TRUE
136	rs581080	C	G	C	G	0.0251569	-0.0226	0.819278	0.853252	FALSE	TRUE	FALSE	ebi-a-GCST90018906	9	15305378	0.0399	267242	0.5709	Preeclampsia || id:ebi-a-GCST90018906	Preeclampsia	Preeclampsia || ||	TRUE	igd	9	15305378	0.00267031	1.10002e-20	437878	ebi-a-GCST90025953	Total cholesterol levels || id:ebi-a-GCST90025953	TRUE	reported	igd	2	TRUE
137	rs58148580	T	C	T	C	0.0197192	0.0377	0.109839	0.0915692	FALSE	FALSE	FALSE	ebi-a-GCST90018906	4	124758773	0.0467	267242	0.4197	Preeclampsia || id:ebi-a-GCST90018906	Preeclampsia	Preeclampsia || ||	TRUE	igd	4	124758773	0.0032814	2.39999e-09	437878	ebi-a-GCST90025953	Total cholesterol levels || id:ebi-a-GCST90025953	TRUE	reported	igd	2	TRUE
138	rs5888	G	A	G	A	-0.0184861	-0.0286	0.510369	0.590859	FALSE	FALSE	FALSE	ebi-a-GCST90018906	12	125284748	0.029	267242	0.3246	Preeclampsia || id:ebi-a-GCST90018906	Preeclampsia	Preeclampsia || ||	TRUE	igd	12	125284748	0.00207306	2.39994e-18	437878	ebi-a-GCST90025953	Total cholesterol levels || id:ebi-a-GCST90025953	TRUE	reported	igd	2	TRUE
139	rs6013844	C	T	C	T	0.0108021	0.0262	0.513714	0.604538	FALSE	FALSE	FALSE	ebi-a-GCST90018906	20	52565526	0.0292	267242	0.371	Preeclampsia || id:ebi-a-GCST90018906	Preeclampsia	Preeclampsia || ||	TRUE	igd	20	52565526	0.00205541	2.30001e-08	437878	ebi-a-GCST90025953	Total cholesterol levels || id:ebi-a-GCST90025953	TRUE	reported	igd	2	TRUE
140	rs602662	A	G	A	G	0.0301199	0.0439	0.530449	0.385798	FALSE	FALSE	FALSE	ebi-a-GCST90018906	19	49206985	0.03	267242	0.1437	Preeclampsia || id:ebi-a-GCST90018906	Preeclampsia	Preeclampsia || ||	TRUE	igd	19	49206985	0.00206386	1.80011e-49	437878	ebi-a-GCST90025953	Total cholesterol levels || id:ebi-a-GCST90025953	TRUE	reported	igd	2	TRUE
141	rs6115094	G	A	G	A	0.0127747	-0.0142	0.493181	0.597228	FALSE	FALSE	FALSE	ebi-a-GCST90018906	20	25210827	0.0294	267242	0.6298	Preeclampsia || id:ebi-a-GCST90018906	Preeclampsia	Preeclampsia || ||	TRUE	igd	20	25210827	0.00205442	3.09999e-10	437878	ebi-a-GCST90025953	Total cholesterol levels || id:ebi-a-GCST90025953	TRUE	reported	igd	2	TRUE
142	rs6124298	A	G	A	G	0.0180871	0.0372	0.294451	0.299798	FALSE	FALSE	FALSE	ebi-a-GCST90018906	20	39617398	0.0306	267242	0.2243	Preeclampsia || id:ebi-a-GCST90018906	Preeclampsia	Preeclampsia || ||	TRUE	igd	20	39617398	0.00225565	1e-15	437878	ebi-a-GCST90025953	Total cholesterol levels || id:ebi-a-GCST90025953	TRUE	reported	igd	2	TRUE
143	rs6416553	T	C	T	C	-0.0160858	0.0289	0.84941	0.837845	FALSE	FALSE	FALSE	ebi-a-GCST90018906	15	91135411	0.0392	267242	0.4611	Preeclampsia || id:ebi-a-GCST90018906	Preeclampsia	Preeclampsia || ||	TRUE	igd	15	91135411	0.00287308	1.89998e-08	437878	ebi-a-GCST90025953	Total cholesterol levels || id:ebi-a-GCST90025953	TRUE	reported	igd	2	TRUE
144	rs6475606	T	C	T	C	-0.0201605	-0.0022	0.483641	0.512971	FALSE	FALSE	FALSE	ebi-a-GCST90018906	9	22081850	0.0288	267242	0.938	Preeclampsia || id:ebi-a-GCST90018906	Preeclampsia	Preeclampsia || ||	TRUE	igd	9	22081850	0.00205542	4.30031e-25	437878	ebi-a-GCST90025953	Total cholesterol levels || id:ebi-a-GCST90025953	TRUE	reported	igd	2	TRUE
145	rs6511720	T	G	T	G	-0.160111	0.0034	0.118896	0.0877611	FALSE	FALSE	FALSE	ebi-a-GCST90018906	19	11202306	0.0474	267242	0.9436	Preeclampsia || id:ebi-a-GCST90018906	Preeclampsia	Preeclampsia || ||	TRUE	igd	19	11202306	0.00314212	1e-200	437878	ebi-a-GCST90025953	Total cholesterol levels || id:ebi-a-GCST90025953	TRUE	reported	igd	2	TRUE
146	rs653178	T	C	T	C	0.0336562	-0.0733	0.516072	0.53601	FALSE	FALSE	FALSE	ebi-a-GCST90018906	12	112007756	0.0301	267242	0.01467	Preeclampsia || id:ebi-a-GCST90018906	Preeclampsia	Preeclampsia || ||	TRUE	igd	12	112007756	0.00205383	1.20005e-64	437878	ebi-a-GCST90025953	Total cholesterol levels || id:ebi-a-GCST90025953	TRUE	reported	igd	2	TRUE
147	rs66476925	C	G	C	G	0.0328236	0.0016	0.216457	0.246224	FALSE	TRUE	FALSE	ebi-a-GCST90018906	7	21611399	0.0339	267242	0.9631	Preeclampsia || id:ebi-a-GCST90018906	Preeclampsia	Preeclampsia || ||	TRUE	igd	7	21611399	0.00250256	1.10002e-40	437878	ebi-a-GCST90025953	Total cholesterol levels || id:ebi-a-GCST90025953	TRUE	reported	igd	2	TRUE
148	rs6741180	A	G	A	G	-0.0125932	-0.0216	0.390563	0.291914	FALSE	FALSE	FALSE	ebi-a-GCST90018906	2	113844384	0.0313	267242	0.4894	Preeclampsia || id:ebi-a-GCST90018906	Preeclampsia	Preeclampsia || ||	TRUE	igd	2	113844384	0.00209297	1.89998e-10	437878	ebi-a-GCST90025953	Total cholesterol levels || id:ebi-a-GCST90025953	TRUE	reported	igd	2	TRUE
149	rs6785233	G	T	G	T	0.0222528	-0.0413	0.0793705	0.0602273	FALSE	FALSE	FALSE	ebi-a-GCST90018906	3	170756985	0.0632	267242	0.5129	Preeclampsia || id:ebi-a-GCST90018906	Preeclampsia	Preeclampsia || ||	TRUE	igd	3	170756985	0.0038026	1.2e-08	437878	ebi-a-GCST90025953	Total cholesterol levels || id:ebi-a-GCST90025953	TRUE	reported	igd	2	TRUE
150	rs6831256	G	A	G	A	0.017171	-0.0141	0.422522	0.395617	FALSE	FALSE	FALSE	ebi-a-GCST90018906	4	3473139	0.0293	267242	0.6307	Preeclampsia || id:ebi-a-GCST90018906	Preeclampsia	Preeclampsia || ||	TRUE	igd	4	3473139	0.00208047	1.69981e-18	437878	ebi-a-GCST90025953	Total cholesterol levels || id:ebi-a-GCST90025953	TRUE	reported	igd	2	TRUE
151	rs7124487	T	C	T	C	-0.0166562	-0.0104	0.20365	0.179577	FALSE	FALSE	FALSE	ebi-a-GCST90018906	11	2988323	0.0414	267242	0.8016	Preeclampsia || id:ebi-a-GCST90018906	Preeclampsia	Preeclampsia || ||	TRUE	igd	11	2988323	0.00255073	3.80014e-11	437878	ebi-a-GCST90025953	Total cholesterol levels || id:ebi-a-GCST90025953	TRUE	reported	igd	2	TRUE
152	rs7157785	T	G	T	G	0.0179141	-0.0251	0.160522	0.131487	FALSE	FALSE	FALSE	ebi-a-GCST90018906	14	64235556	0.0416	267242	0.5464	Preeclampsia || id:ebi-a-GCST90018906	Preeclampsia	Preeclampsia || ||	TRUE	igd	14	64235556	0.00280582	4.00037e-11	437878	ebi-a-GCST90025953	Total cholesterol levels || id:ebi-a-GCST90025953	TRUE	reported	igd	2	TRUE
153	rs7186852	G	A	G	A	0.0119901	-0.0082	0.359051	0.297175	FALSE	FALSE	FALSE	ebi-a-GCST90018906	16	30635659	0.0308	267242	0.7897	Preeclampsia || id:ebi-a-GCST90018906	Preeclampsia	Preeclampsia || ||	TRUE	igd	16	30635659	0.00213983	1.29999e-08	437878	ebi-a-GCST90025953	Total cholesterol levels || id:ebi-a-GCST90025953	TRUE	reported	igd	2	TRUE
154	rs72631343	G	C	G	C	-0.0277023	-0.0124	0.128807	0.215699	FALSE	TRUE	FALSE	ebi-a-GCST90018906	17	67191270	0.0393	267242	0.752199	Preeclampsia || id:ebi-a-GCST90018906	Preeclampsia	Preeclampsia || ||	TRUE	igd	17	67191270	0.00306682	1e-20	437878	ebi-a-GCST90025953	Total cholesterol levels || id:ebi-a-GCST90025953	TRUE	reported	igd	2	TRUE
155	rs72836561	T	C	T	C	-0.0482655	0.1025	0.0312417	0.0319201	FALSE	FALSE	FALSE	ebi-a-GCST90018906	17	41926126	0.085	267242	0.2281	Preeclampsia || id:ebi-a-GCST90018906	Preeclampsia	Preeclampsia || ||	TRUE	igd	17	41926126	0.00596592	9.09913e-17	437878	ebi-a-GCST90025953	Total cholesterol levels || id:ebi-a-GCST90025953	TRUE	reported	igd	2	TRUE
156	rs72848943	A	G	A	G	-0.036475	-0.0357	0.0253992	0.01215	FALSE	FALSE	FALSE	ebi-a-GCST90018906	17	27174335	0.1883	267242	0.8496	Preeclampsia || id:ebi-a-GCST90018906	Preeclampsia	Preeclampsia || ||	TRUE	igd	17	27174335	0.00650866	7.00003e-09	437878	ebi-a-GCST90025953	Total cholesterol levels || id:ebi-a-GCST90025953	TRUE	reported	igd	2	TRUE
157	rs7412	T	C	T	C	-0.372953	-0.0823	0.0798478	0.0650688	FALSE	FALSE	FALSE	ebi-a-GCST90018906	19	45412079	0.0591	267242	0.1634	Preeclampsia || id:ebi-a-GCST90018906	Preeclampsia	Preeclampsia || ||	TRUE	igd	19	45412079	0.00375648	1e-200	437878	ebi-a-GCST90025953	Total cholesterol levels || id:ebi-a-GCST90025953	TRUE	reported	igd	2	TRUE
158	rs74617384	T	A	T	A	0.0776751	-0.002	0.0789777	0.0708915	FALSE	TRUE	FALSE	ebi-a-GCST90018906	6	160997118	0.0628	267242	0.9744	Preeclampsia || id:ebi-a-GCST90018906	Preeclampsia	Preeclampsia || ||	TRUE	igd	6	160997118	0.00381045	1.50003e-94	437878	ebi-a-GCST90025953	Total cholesterol levels || id:ebi-a-GCST90025953	TRUE	reported	igd	2	TRUE
159	rs7528419	G	A	G	A	-0.102332	0.0053	0.222021	0.18593	FALSE	FALSE	FALSE	ebi-a-GCST90018906	1	109817192	0.0355	267242	0.8812	Preeclampsia || id:ebi-a-GCST90018906	Preeclampsia	Preeclampsia || ||	TRUE	igd	1	109817192	0.00245684	1e-200	437878	ebi-a-GCST90025953	Total cholesterol levels || id:ebi-a-GCST90025953	TRUE	reported	igd	2	TRUE
160	rs75865302	T	C	T	C	0.0254753	-0.0163	0.0522245	0.0354019	FALSE	FALSE	FALSE	ebi-a-GCST90018906	2	43830299	0.079	267242	0.8361	Preeclampsia || id:ebi-a-GCST90018906	Preeclampsia	Preeclampsia || ||	TRUE	igd	2	43830299	0.00459334	6.59994e-09	437878	ebi-a-GCST90025953	Total cholesterol levels || id:ebi-a-GCST90025953	TRUE	reported	igd	2	TRUE
161	rs76272805	A	G	A	G	-0.042564	0.0824	0.050672	0.043044	FALSE	FALSE	FALSE	ebi-a-GCST90018906	1	63105425	0.0823	267242	0.3166	Preeclampsia || id:ebi-a-GCST90018906	Preeclampsia	Preeclampsia || ||	TRUE	igd	1	63105425	0.00466221	1.99986e-20	437878	ebi-a-GCST90025953	Total cholesterol levels || id:ebi-a-GCST90025953	TRUE	reported	igd	2	TRUE
162	rs7640978	T	C	T	C	-0.0321785	-0.0769	0.0891048	0.0788659	FALSE	FALSE	FALSE	ebi-a-GCST90018906	3	32533010	0.0512	267242	0.1335	Preeclampsia || id:ebi-a-GCST90018906	Preeclampsia	Preeclampsia || ||	TRUE	igd	3	32533010	0.00360009	2.99985e-18	437878	ebi-a-GCST90025953	Total cholesterol levels || id:ebi-a-GCST90025953	TRUE	reported	igd	2	TRUE
163	rs7748291	T	C	T	C	-0.0143611	-0.0142	0.500794	0.614954	FALSE	FALSE	FALSE	ebi-a-GCST90018906	6	37039564	0.0297	267242	0.632199	Preeclampsia || id:ebi-a-GCST90018906	Preeclampsia	Preeclampsia || ||	TRUE	igd	6	37039564	0.0020555	4.79954e-13	437878	ebi-a-GCST90025953	Total cholesterol levels || id:ebi-a-GCST90025953	TRUE	reported	igd	2	TRUE
164	rs77542162	G	A	G	A	0.109475	-0.0164	0.0227093	0.018511	FALSE	FALSE	FALSE	ebi-a-GCST90018906	17	67081278	0.1291	267242	0.8989	Preeclampsia || id:ebi-a-GCST90018906	Preeclampsia	Preeclampsia || ||	TRUE	igd	17	67081278	0.00704362	5.40008e-59	437878	ebi-a-GCST90025953	Total cholesterol levels || id:ebi-a-GCST90025953	TRUE	reported	igd	2	TRUE
165	rs77704739	C	T	C	T	-0.0355117	-0.0139	0.0411979	0.0298824	FALSE	FALSE	FALSE	ebi-a-GCST90018906	5	52080909	0.081	267242	0.8637	Preeclampsia || id:ebi-a-GCST90018906	Preeclampsia	Preeclampsia || ||	TRUE	igd	5	52080909	0.00517768	9.70063e-12	437878	ebi-a-GCST90025953	Total cholesterol levels || id:ebi-a-GCST90025953	TRUE	reported	igd	2	TRUE
166	rs77960347	G	A	G	A	0.175743	0.0536	0.013176	0.0117037	FALSE	FALSE	FALSE	ebi-a-GCST90018906	18	47109955	0.1528	267242	0.7256	Preeclampsia || id:ebi-a-GCST90018906	Preeclampsia	Preeclampsia || ||	TRUE	igd	18	47109955	0.00907837	6.90081e-88	437878	ebi-a-GCST90025953	Total cholesterol levels || id:ebi-a-GCST90025953	TRUE	reported	igd	2	TRUE
167	rs780094	C	T	C	T	-0.0475907	-0.07	0.615616	0.582352	FALSE	FALSE	FALSE	ebi-a-GCST90018906	2	27741237	0.0294	267242	0.0171498	Preeclampsia || id:ebi-a-GCST90018906	Preeclampsia	Preeclampsia || ||	TRUE	igd	2	27741237	0.00210004	7.7983e-119	437878	ebi-a-GCST90025953	Total cholesterol levels || id:ebi-a-GCST90025953	TRUE	reported	igd	2	TRUE
168	rs78729321	G	A	G	A	-0.0158223	-0.0007	0.145173	0.0977791	FALSE	FALSE	FALSE	ebi-a-GCST90018906	15	63366160	0.05	267242	0.9888	Preeclampsia || id:ebi-a-GCST90018906	Preeclampsia	Preeclampsia || ||	TRUE	igd	15	63366160	0.00291936	2.99999e-08	437878	ebi-a-GCST90025953	Total cholesterol levels || id:ebi-a-GCST90025953	TRUE	reported	igd	2	TRUE
169	rs78946096	G	A	G	A	-0.0414512	0.037	0.0567621	0.0595699	FALSE	FALSE	FALSE	ebi-a-GCST90018906	3	132188163	0.0625	267242	0.554201	Preeclampsia || id:ebi-a-GCST90018906	Preeclampsia	Preeclampsia || ||	TRUE	igd	3	132188163	0.00445606	4.30031e-21	437878	ebi-a-GCST90025953	Total cholesterol levels || id:ebi-a-GCST90025953	TRUE	reported	igd	2	TRUE
170	rs7920112	C	T	C	T	0.0171649	-0.0125	0.417885	0.483499	FALSE	FALSE	FALSE	ebi-a-GCST90018906	10	17259863	0.029	267242	0.667599	Preeclampsia || id:ebi-a-GCST90018906	Preeclampsia	Preeclampsia || ||	TRUE	igd	10	17259863	0.00208423	2.39994e-17	437878	ebi-a-GCST90025953	Total cholesterol levels || id:ebi-a-GCST90025953	TRUE	reported	igd	2	TRUE
171	rs799157	C	T	C	T	-0.0283932	-0.0206	0.951856	0.961766	FALSE	FALSE	FALSE	ebi-a-GCST90018906	7	73020301	0.0831	267242	0.8039	Preeclampsia || id:ebi-a-GCST90018906	Preeclampsia	Preeclampsia || ||	TRUE	igd	7	73020301	0.00509732	4.60002e-09	437878	ebi-a-GCST90025953	Total cholesterol levels || id:ebi-a-GCST90025953	TRUE	reported	igd	2	TRUE
172	rs8017377	A	G	A	G	0.0169635	-0.0431	0.469833	0.355616	FALSE	FALSE	FALSE	ebi-a-GCST90018906	14	24883887	0.03	267242	0.1508	Preeclampsia || id:ebi-a-GCST90018906	Preeclampsia	Preeclampsia || ||	TRUE	igd	14	24883887	0.00211712	1.29987e-15	437878	ebi-a-GCST90025953	Total cholesterol levels || id:ebi-a-GCST90025953	TRUE	reported	igd	2	TRUE
173	rs8107974	T	A	T	A	-0.123966	0.0254	0.0751189	0.0776329	FALSE	TRUE	FALSE	ebi-a-GCST90018906	19	19388500	0.0552	267242	0.6462	Preeclampsia || id:ebi-a-GCST90018906	Preeclampsia	Preeclampsia || ||	TRUE	igd	19	19388500	0.00391487	1e-200	437878	ebi-a-GCST90025953	Total cholesterol levels || id:ebi-a-GCST90025953	TRUE	reported	igd	2	TRUE
174	rs887829	T	C	T	C	-0.0159768	0.0072	0.316023	0.284133	FALSE	FALSE	FALSE	ebi-a-GCST90018906	2	234668570	0.0304	267242	0.814	Preeclampsia || id:ebi-a-GCST90018906	Preeclampsia	Preeclampsia || ||	TRUE	igd	2	234668570	0.0021976	1.59993e-13	437878	ebi-a-GCST90025953	Total cholesterol levels || id:ebi-a-GCST90025953	TRUE	reported	igd	2	TRUE
175	rs9306897	C	T	C	T	-0.0322985	0.0103	0.660494	0.708838	FALSE	FALSE	FALSE	ebi-a-GCST90018906	2	21138066	0.0306	267242	0.7357	Preeclampsia || id:ebi-a-GCST90018906	Preeclampsia	Preeclampsia || ||	TRUE	igd	2	21138066	0.00215604	1.59993e-53	437878	ebi-a-GCST90025953	Total cholesterol levels || id:ebi-a-GCST90025953	TRUE	reported	igd	2	TRUE
176	rs9352675	A	G	A	G	-0.0105242	-0.0049	0.481488	0.515056	FALSE	FALSE	FALSE	ebi-a-GCST90018906	6	79612800	0.0285	267242	0.862	Preeclampsia || id:ebi-a-GCST90018906	Preeclampsia	Preeclampsia || ||	TRUE	igd	6	79612800	0.00206941	2.59998e-08	437878	ebi-a-GCST90025953	Total cholesterol levels || id:ebi-a-GCST90025953	TRUE	reported	igd	2	TRUE
177	rs9370867	G	A	G	A	-0.0195904	0.0481	0.46178	0.591006	FALSE	FALSE	FALSE	ebi-a-GCST90018906	6	16145325	0.0298	267242	0.1069	Preeclampsia || id:ebi-a-GCST90018906	Preeclampsia	Preeclampsia || ||	TRUE	igd	6	16145325	0.00206871	1.29987e-23	437878	ebi-a-GCST90025953	Total cholesterol levels || id:ebi-a-GCST90025953	TRUE	reported	igd	2	TRUE
178	rs9376090	C	T	C	T	-0.0192906	-0.0491	0.258573	0.297227	FALSE	FALSE	FALSE	ebi-a-GCST90018906	6	135411228	0.0308	267242	0.111	Preeclampsia || id:ebi-a-GCST90018906	Preeclampsia	Preeclampsia || ||	TRUE	igd	6	135411228	0.00234592	1.80011e-18	437878	ebi-a-GCST90025953	Total cholesterol levels || id:ebi-a-GCST90025953	TRUE	reported	igd	2	TRUE
179	rs9534262	C	T	C	T	-0.0149397	0.0032	0.515823	0.561963	FALSE	FALSE	FALSE	ebi-a-GCST90018906	13	32936646	0.0286	267242	0.9122	Preeclampsia || id:ebi-a-GCST90018906	Preeclampsia	Preeclampsia || ||	TRUE	igd	13	32936646	0.00208978	8.69961e-13	437878	ebi-a-GCST90025953	Total cholesterol levels || id:ebi-a-GCST90025953	TRUE	reported	igd	2	TRUE
180	rs9577924	G	A	G	A	0.0251749	0.064	0.261509	0.255075	FALSE	FALSE	FALSE	ebi-a-GCST90018906	13	114545317	0.0329	267242	0.0513996	Preeclampsia || id:ebi-a-GCST90018906	Preeclampsia	Preeclampsia || ||	TRUE	igd	13	114545317	0.00233785	7.8001e-29	437878	ebi-a-GCST90025953	Total cholesterol levels || id:ebi-a-GCST90025953	TRUE	reported	igd	2	TRUE
181	rs9635726	T	C	T	C	-0.013976	-0.0492	0.200355	0.283132	FALSE	FALSE	FALSE	ebi-a-GCST90018906	17	38020141	0.0335	267242	0.1416	Preeclampsia || id:ebi-a-GCST90018906	Preeclampsia	Preeclampsia || ||	TRUE	igd	17	38020141	0.00256208	2.5e-08	437878	ebi-a-GCST90025953	Total cholesterol levels || id:ebi-a-GCST90025953	TRUE	reported	igd	2	TRUE
182	rs964184	C	G	C	G	-0.0718652	-0.0028	0.866607	0.830061	FALSE	TRUE	FALSE	ebi-a-GCST90018906	11	116648917	0.0398	267242	0.9438	Preeclampsia || id:ebi-a-GCST90018906	Preeclampsia	Preeclampsia || ||	TRUE	igd	11	116648917	0.00301632	3.09742e-136	437878	ebi-a-GCST90025953	Total cholesterol levels || id:ebi-a-GCST90025953	TRUE	reported	igd	2	TRUE
183	rs9668810	C	T	C	T	-0.012702	-0.0019	0.735991	0.659027	FALSE	FALSE	FALSE	ebi-a-GCST90018906	12	26426420	0.0317	267242	0.9533	Preeclampsia || id:ebi-a-GCST90018906	Preeclampsia	Preeclampsia || ||	TRUE	igd	12	26426420	0.00232657	9.90011e-09	437878	ebi-a-GCST90025953	Total cholesterol levels || id:ebi-a-GCST90025953	TRUE	reported	igd	2	TRUE
184	rs970548	C	A	C	A	0.0181143	-0.0272	0.246549	0.209006	FALSE	FALSE	FALSE	ebi-a-GCST90018906	10	46013277	0.0332	267242	0.4135	Preeclampsia || id:ebi-a-GCST90018906	Preeclampsia	Preeclampsia || ||	TRUE	igd	10	46013277	0.00238222	6.09958e-16	437878	ebi-a-GCST90025953	Total cholesterol levels || id:ebi-a-GCST90025953	TRUE	reported	igd	2	TRUE
185	rs9832727	G	C	G	C	-0.0160494	0.0234	0.33962	0.282525	FALSE	TRUE	FALSE	ebi-a-GCST90018906	3	142649110	0.0308	267242	0.4473	Preeclampsia || id:ebi-a-GCST90018906	Preeclampsia	Preeclampsia || ||	TRUE	igd	3	142649110	0.00216947	1.29987e-13	437878	ebi-a-GCST90025953	Total cholesterol levels || id:ebi-a-GCST90025953	TRUE	reported	igd	2	TRUE
186	rs9907571	A	G	A	G	0.0122373	0.0327	0.306456	0.274975	FALSE	FALSE	FALSE	ebi-a-GCST90018906	17	40448844	0.0324	267242	0.3127	Preeclampsia || id:ebi-a-GCST90018906	Preeclampsia	Preeclampsia || ||	TRUE	igd	17	40448844	0.00222729	4.90004e-08	437878	ebi-a-GCST90025953	Total cholesterol levels || id:ebi-a-GCST90025953	TRUE	reported	igd	2	TRUE
187	rs9916193	G	C	G	C	0.0149323	-0.0296	0.196026	0.139001	FALSE	TRUE	FALSE	ebi-a-GCST90018906	17	18057215	0.0401	267242	0.4606	Preeclampsia || id:ebi-a-GCST90018906	Preeclampsia	Preeclampsia || ||	TRUE	igd	17	18057215	0.00261789	6.4e-09	437878	ebi-a-GCST90025953	Total cholesterol levels || id:ebi-a-GCST90025953	TRUE	reported	igd	2	TRUE

## Sheet: Table S7
Triglycerides(exposure):Outcome data were extracted, harmonizing and merging the datasets.
	SNP	effect_allele.exposure	other_allele.exposure	effect_allele.outcome	other_allele.outcome	beta.exposure	beta.outcome	eaf.exposure	eaf.outcome	remove	palindromic	ambiguous	id.outcome	chr	pos	se.outcome	samplesize.outcome	pval.outcome	outcome	originalname.outcome	outcome.deprecated	mr_keep.outcome	data_source.outcome	chr.exposure	pos.exposure	se.exposure	pval.exposure	samplesize.exposure	id.exposure	exposure	mr_keep.exposure	pval_origin.exposure	data_source.exposure	action	mr_keep
1	rs1009360	C	T	C	T	-0.0184832	0.0075	0.41859	0.394102	FALSE	FALSE	FALSE	ebi-a-GCST90018906	2	65276049	0.0289	267242	0.7963	Preeclampsia || id:ebi-a-GCST90018906	Preeclampsia	Preeclampsia || ||	TRUE	igd	2	65276049	0.00200785	3.40017e-20	NA	ieu-b-111	triglycerides || id:ieu-b-111	TRUE	reported	igd	2	TRUE
2	rs10152471	A	G	A	G	-0.0135209	-0.0127	0.388656	0.441136	FALSE	FALSE	FALSE	ebi-a-GCST90018906	15	101890913	0.0289	267242	0.6603	Preeclampsia || id:ebi-a-GCST90018906	Preeclampsia	Preeclampsia || ||	TRUE	igd	15	101890913	0.00204778	4.00037e-11	NA	ieu-b-111	triglycerides || id:ieu-b-111	TRUE	reported	igd	2	TRUE
3	rs10210970	T	C	T	C	0.0232557	0.0329	0.131448	0.300147	FALSE	FALSE	FALSE	ebi-a-GCST90018906	2	28646847	0.0387	267242	0.3952	Preeclampsia || id:ebi-a-GCST90018906	Preeclampsia	Preeclampsia || ||	TRUE	igd	2	28646847	0.00292788	1.99986e-15	NA	ieu-b-111	triglycerides || id:ieu-b-111	TRUE	reported	igd	2	TRUE
4	rs10242866	T	C	T	C	0.015793	-0.0172	0.398698	0.401616	FALSE	FALSE	FALSE	ebi-a-GCST90018906	7	17920613	0.0299	267242	0.565599	Preeclampsia || id:ebi-a-GCST90018906	Preeclampsia	Preeclampsia || ||	TRUE	igd	7	17920613	0.00202877	7.00003e-15	NA	ieu-b-111	triglycerides || id:ieu-b-111	TRUE	reported	igd	2	TRUE
5	rs10277582	T	C	T	C	-0.0173714	0.0209	0.118591	0.171234	FALSE	FALSE	FALSE	ebi-a-GCST90018906	7	17284989	0.0423	267242	0.6215	Preeclampsia || id:ebi-a-GCST90018906	Preeclampsia	Preeclampsia || ||	TRUE	igd	7	17284989	0.00308015	1.7e-08	NA	ieu-b-111	triglycerides || id:ieu-b-111	TRUE	reported	igd	2	TRUE
6	rs1037117	A	G	A	G	0.0172213	0.0162	0.254798	0.33962	FALSE	FALSE	FALSE	ebi-a-GCST90018906	15	102068658	0.0315	267242	0.6071	Preeclampsia || id:ebi-a-GCST90018906	Preeclampsia	Preeclampsia || ||	TRUE	igd	15	102068658	0.00229153	5.70033e-14	NA	ieu-b-111	triglycerides || id:ieu-b-111	TRUE	reported	igd	2	TRUE
7	rs10405944	C	T	C	T	-0.013209	-0.0208	0.483077	0.382353	FALSE	FALSE	FALSE	ebi-a-GCST90018906	19	33728001	0.0298	267242	0.4859	Preeclampsia || id:ebi-a-GCST90018906	Preeclampsia	Preeclampsia || ||	TRUE	igd	19	33728001	0.00201995	6.20012e-11	NA	ieu-b-111	triglycerides || id:ieu-b-111	TRUE	reported	igd	2	TRUE
8	rs1043897	T	G	T	G	-0.014664	-0.0139	0.415585	0.492711	FALSE	FALSE	FALSE	ebi-a-GCST90018906	1	230416399	0.0297	267242	0.6389	Preeclampsia || id:ebi-a-GCST90018906	Preeclampsia	Preeclampsia || ||	TRUE	igd	1	230416399	0.00201517	3.40017e-13	NA	ieu-b-111	triglycerides || id:ieu-b-111	TRUE	reported	igd	2	TRUE
9	rs1044808	C	G	C	G	-0.0247492	-0.0318	0.081237	0.0751561	FALSE	TRUE	FALSE	ebi-a-GCST90018906	1	149871905	0.0593	267242	0.5913	Preeclampsia || id:ebi-a-GCST90018906	Preeclampsia	Preeclampsia || ||	TRUE	igd	1	149871905	0.00362188	8.30042e-12	NA	ieu-b-111	triglycerides || id:ieu-b-111	TRUE	reported	igd	2	TRUE
10	rs1045241	T	C	T	C	-0.0206988	-0.0152	0.270943	0.246404	FALSE	FALSE	FALSE	ebi-a-GCST90018906	5	118729286	0.0319	267242	0.634	Preeclampsia || id:ebi-a-GCST90018906	Preeclampsia	Preeclampsia || ||	TRUE	igd	5	118729286	0.00224699	3.19963e-20	NA	ieu-b-111	triglycerides || id:ieu-b-111	TRUE	reported	igd	2	TRUE
11	rs10513688	A	G	A	G	0.0247828	0.0042	0.097403	0.0787268	FALSE	FALSE	FALSE	ebi-a-GCST90018906	3	170727218	0.0497	267242	0.9329	Preeclampsia || id:ebi-a-GCST90018906	Preeclampsia	Preeclampsia || ||	TRUE	igd	3	170727218	0.00334924	1.39991e-13	NA	ieu-b-111	triglycerides || id:ieu-b-111	TRUE	reported	igd	2	TRUE
12	rs1064173	A	G	A	G	-0.0213585	0.0224	0.284399	0.282077	FALSE	FALSE	FALSE	ebi-a-GCST90018906	6	32627480	0.0465	267242	0.6303	Preeclampsia || id:ebi-a-GCST90018906	Preeclampsia	Preeclampsia || ||	TRUE	igd	6	32627480	0.00230298	1.80011e-20	NA	ieu-b-111	triglycerides || id:ieu-b-111	TRUE	reported	igd	2	TRUE
13	rs10750766	A	C	A	C	0.0193855	0.0103	0.709959	0.610301	FALSE	FALSE	FALSE	ebi-a-GCST90018906	11	65473798	0.032	267242	0.747799	Preeclampsia || id:ebi-a-GCST90018906	Preeclampsia	Preeclampsia || ||	TRUE	igd	11	65473798	0.00218742	7.8001e-19	NA	ieu-b-111	triglycerides || id:ieu-b-111	TRUE	reported	igd	2	TRUE
14	rs10773000	T	G	T	G	-0.0149294	0.0382	0.332276	0.321007	FALSE	FALSE	FALSE	ebi-a-GCST90018906	12	123736084	0.0302	267242	0.2061	Preeclampsia || id:ebi-a-GCST90018906	Preeclampsia	Preeclampsia || ||	TRUE	igd	12	123736084	0.0021148	1.69981e-12	NA	ieu-b-111	triglycerides || id:ieu-b-111	TRUE	reported	igd	2	TRUE
15	rs10773049	C	T	C	T	-0.0290398	0.0016	0.39535	0.435435	FALSE	FALSE	FALSE	ebi-a-GCST90018906	12	124506631	0.0289	267242	0.9544	Preeclampsia || id:ebi-a-GCST90018906	Preeclampsia	Preeclampsia || ||	TRUE	igd	12	124506631	0.00203691	4.10015e-46	NA	ieu-b-111	triglycerides || id:ieu-b-111	TRUE	reported	igd	2	TRUE
16	rs10775406	G	A	G	A	0.0206571	-0.0173	0.759694	0.753938	FALSE	FALSE	FALSE	ebi-a-GCST90018906	17	46197755	0.0342	267242	0.611899	Preeclampsia || id:ebi-a-GCST90018906	Preeclampsia	Preeclampsia || ||	TRUE	igd	17	46197755	0.00232578	6.59933e-19	NA	ieu-b-111	triglycerides || id:ieu-b-111	TRUE	reported	igd	2	TRUE
17	rs1077835	G	A	G	A	0.0473668	-0.0518	0.220459	0.296786	FALSE	FALSE	FALSE	ebi-a-GCST90018906	15	58723426	0.0327	267242	0.1129	Preeclampsia || id:ebi-a-GCST90018906	Preeclampsia	Preeclampsia || ||	TRUE	igd	15	58723426	0.00240452	2.19989e-86	NA	ieu-b-111	triglycerides || id:ieu-b-111	TRUE	reported	igd	2	TRUE
18	rs10797119	C	T	C	T	0.0157113	0.0272	0.536622	0.479984	FALSE	FALSE	FALSE	ebi-a-GCST90018906	9	92202495	0.0286	267242	0.343	Preeclampsia || id:ebi-a-GCST90018906	Preeclampsia	Preeclampsia || ||	TRUE	igd	9	92202495	0.00200465	4.60045e-15	NA	ieu-b-111	triglycerides || id:ieu-b-111	TRUE	reported	igd	2	TRUE
19	rs10811662	A	G	A	G	-0.0154098	-0.0635	0.173212	0.228184	FALSE	FALSE	FALSE	ebi-a-GCST90018906	9	22134253	0.0374	267242	0.0891005	Preeclampsia || id:ebi-a-GCST90018906	Preeclampsia	Preeclampsia || ||	TRUE	igd	9	22134253	0.0026291	4.60002e-09	NA	ieu-b-111	triglycerides || id:ieu-b-111	TRUE	reported	igd	2	TRUE
20	rs10822163	G	C	G	C	-0.0321674	0.0115	0.473369	0.472609	FALSE	TRUE	TRUE	ebi-a-GCST90018906	10	65124098	0.0284	267242	0.6856	Preeclampsia || id:ebi-a-GCST90018906	Preeclampsia	Preeclampsia || ||	TRUE	igd	10	65124098	0.00199059	9.70063e-59	NA	ieu-b-111	triglycerides || id:ieu-b-111	TRUE	reported	igd	2	FALSE
21	rs10883026	T	C	T	C	-0.0144604	0.0167	0.521569	0.580165	FALSE	FALSE	FALSE	ebi-a-GCST90018906	10	99793865	0.029	267242	0.564999	Preeclampsia || id:ebi-a-GCST90018906	Preeclampsia	Preeclampsia || ||	TRUE	igd	10	99793865	0.00200472	5.50047e-13	NA	ieu-b-111	triglycerides || id:ieu-b-111	TRUE	reported	igd	2	TRUE
22	rs10899490	T	C	T	C	-0.0170082	-0.0129	0.161369	0.23535	FALSE	FALSE	FALSE	ebi-a-GCST90018906	11	78105879	0.0357	267242	0.7168	Preeclampsia || id:ebi-a-GCST90018906	Preeclampsia	Preeclampsia || ||	TRUE	igd	11	78105879	0.00269347	2.69998e-10	NA	ieu-b-111	triglycerides || id:ieu-b-111	TRUE	reported	igd	2	TRUE
23	rs11000468	T	C	T	C	-0.0148544	-0.0494	0.255269	0.365962	FALSE	FALSE	FALSE	ebi-a-GCST90018906	10	74711376	0.0307	267242	0.1074	Preeclampsia || id:ebi-a-GCST90018906	Preeclampsia	Preeclampsia || ||	TRUE	igd	10	74711376	0.00231748	1.5e-10	NA	ieu-b-111	triglycerides || id:ieu-b-111	TRUE	reported	igd	2	TRUE
24	rs11030107	G	A	G	A	0.0160418	-0.0049	0.260757	0.200163	FALSE	FALSE	FALSE	ebi-a-GCST90018906	11	27694835	0.0342	267242	0.8862	Preeclampsia || id:ebi-a-GCST90018906	Preeclampsia	Preeclampsia || ||	TRUE	igd	11	27694835	0.00225693	1.20005e-12	NA	ieu-b-111	triglycerides || id:ieu-b-111	TRUE	reported	igd	2	TRUE
25	rs11078597	C	T	C	T	0.0191708	0.0027	0.186613	0.190315	FALSE	FALSE	FALSE	ebi-a-GCST90018906	17	1618363	0.0361	267242	0.9414	Preeclampsia || id:ebi-a-GCST90018906	Preeclampsia	Preeclampsia || ||	TRUE	igd	17	1618363	0.0025513	5.70033e-14	NA	ieu-b-111	triglycerides || id:ieu-b-111	TRUE	reported	igd	2	TRUE
26	rs11100083	C	T	C	T	-0.0160248	-0.0626	0.226214	0.221813	FALSE	FALSE	FALSE	ebi-a-GCST90018906	4	157682598	0.0349	267242	0.0726792	Preeclampsia || id:ebi-a-GCST90018906	Preeclampsia	Preeclampsia || ||	TRUE	igd	4	157682598	0.00237585	1.50003e-11	NA	ieu-b-111	triglycerides || id:ieu-b-111	TRUE	reported	igd	2	TRUE
27	rs11118310	T	A	T	A	0.0193178	0.0496	0.593476	0.567503	FALSE	TRUE	TRUE	ebi-a-GCST90018906	1	219637671	0.0289	267242	0.0853591	Preeclampsia || id:ebi-a-GCST90018906	Preeclampsia	Preeclampsia || ||	TRUE	igd	1	219637671	0.00202011	1.10002e-21	NA	ieu-b-111	triglycerides || id:ieu-b-111	TRUE	reported	igd	2	FALSE
28	rs11122450	G	T	G	T	-0.0481745	-0.0067	0.611733	0.522101	FALSE	FALSE	FALSE	ebi-a-GCST90018906	1	230301811	0.0291	267242	0.8174	Preeclampsia || id:ebi-a-GCST90018906	Preeclampsia	Preeclampsia || ||	TRUE	igd	1	230301811	0.0020373	1.30017e-123	NA	ieu-b-111	triglycerides || id:ieu-b-111	TRUE	reported	igd	2	TRUE
29	rs11185542	C	G	C	G	-0.0126395	-0.0143	0.727914	0.60806	FALSE	TRUE	FALSE	ebi-a-GCST90018906	3	196187927	0.0315	267242	0.649901	Preeclampsia || id:ebi-a-GCST90018906	Preeclampsia	Preeclampsia || ||	TRUE	igd	3	196187927	0.00223848	1.6e-08	NA	ieu-b-111	triglycerides || id:ieu-b-111	TRUE	reported	igd	2	TRUE
30	rs11187019	G	A	G	A	-0.0116437	-0.005	0.550621	0.63858	FALSE	FALSE	FALSE	ebi-a-GCST90018906	10	94248310	0.0295	267242	0.8643	Preeclampsia || id:ebi-a-GCST90018906	Preeclampsia	Preeclampsia || ||	TRUE	igd	10	94248310	0.00200546	6.4e-09	NA	ieu-b-111	triglycerides || id:ieu-b-111	TRUE	reported	igd	2	TRUE
31	rs11206374	A	G	A	G	0.0250232	0.0089	0.224815	0.206125	FALSE	FALSE	FALSE	ebi-a-GCST90018906	1	40048009	0.0346	267242	0.7961	Preeclampsia || id:ebi-a-GCST90018906	Preeclampsia	Preeclampsia || ||	TRUE	igd	1	40048009	0.00237577	6.09958e-26	NA	ieu-b-111	triglycerides || id:ieu-b-111	TRUE	reported	igd	2	TRUE
32	rs112381903	T	A	T	A	0.0231649	-0.0354	0.06731	0.0597172	FALSE	TRUE	FALSE	ebi-a-GCST90018906	17	41388250	0.0687	267242	0.6065	Preeclampsia || id:ebi-a-GCST90018906	Preeclampsia	Preeclampsia || ||	TRUE	igd	17	41388250	0.00400864	7.49998e-09	NA	ieu-b-111	triglycerides || id:ieu-b-111	TRUE	reported	igd	2	TRUE
33	rs11240358	A	G	A	G	0.0135651	0.0256	0.394026	0.505357	FALSE	FALSE	FALSE	ebi-a-GCST90018906	1	205070573	0.03	267242	0.3942	Preeclampsia || id:ebi-a-GCST90018906	Preeclampsia	Preeclampsia || ||	TRUE	igd	1	205070573	0.00202953	2.29985e-11	NA	ieu-b-111	triglycerides || id:ieu-b-111	TRUE	reported	igd	2	TRUE
34	rs1133400	G	A	G	A	0.0137462	-0.0058	0.219923	0.229038	FALSE	FALSE	FALSE	ebi-a-GCST90018906	10	134459388	0.0355	267242	0.8704	Preeclampsia || id:ebi-a-GCST90018906	Preeclampsia	Preeclampsia || ||	TRUE	igd	10	134459388	0.00239759	9.80009e-09	NA	ieu-b-111	triglycerides || id:ieu-b-111	TRUE	reported	igd	2	TRUE
35	rs113344423	A	G	A	G	0.0434468	-0.1881	0.060177	0.0604786	FALSE	FALSE	FALSE	ebi-a-GCST90018906	10	95316037	0.0967	267242	0.0517798	Preeclampsia || id:ebi-a-GCST90018906	Preeclampsia	Preeclampsia || ||	TRUE	igd	10	95316037	0.00428926	4.10015e-24	NA	ieu-b-111	triglycerides || id:ieu-b-111	TRUE	reported	igd	2	TRUE
36	rs114165349	C	G	C	G	0.0818126	-0.001	0.023157	0.0274998	FALSE	TRUE	FALSE	ebi-a-GCST90018906	1	27021913	0.085	267242	0.9909	Preeclampsia || id:ebi-a-GCST90018906	Preeclampsia	Preeclampsia || ||	TRUE	igd	1	27021913	0.00663594	6.29941e-35	NA	ieu-b-111	triglycerides || id:ieu-b-111	TRUE	reported	igd	2	TRUE
37	rs11600815	A	G	A	G	-0.0322469	0.0247	0.051753	0.0624677	FALSE	FALSE	FALSE	ebi-a-GCST90018906	11	14797227	0.058	267242	0.6703	Preeclampsia || id:ebi-a-GCST90018906	Preeclampsia	Preeclampsia || ||	TRUE	igd	11	14797227	0.00458644	2.09991e-12	NA	ieu-b-111	triglycerides || id:ieu-b-111	TRUE	reported	igd	2	TRUE
38	rs11637681	G	A	G	A	0.0125866	0.1054	0.276291	0.248064	FALSE	FALSE	FALSE	ebi-a-GCST90018906	15	40387971	0.0337	267242	0.00177399	Preeclampsia || id:ebi-a-GCST90018906	Preeclampsia	Preeclampsia || ||	TRUE	igd	15	40387971	0.00224251	2e-08	NA	ieu-b-111	triglycerides || id:ieu-b-111	TRUE	reported	igd	2	TRUE
39	rs11664106	T	A	T	A	-0.0125831	-0.0033	0.374102	0.362429	FALSE	TRUE	FALSE	ebi-a-GCST90018906	18	2846812	0.0319	267242	0.9179	Preeclampsia || id:ebi-a-GCST90018906	Preeclampsia	Preeclampsia || ||	TRUE	igd	18	2846812	0.00210816	2.39999e-09	NA	ieu-b-111	triglycerides || id:ieu-b-111	TRUE	reported	igd	2	TRUE
40	rs116843064	A	G	A	G	-0.226505	0.1188	0.019327	0.0213179	FALSE	FALSE	FALSE	ebi-a-GCST90018906	19	8429323	0.099	267242	0.23	Preeclampsia || id:ebi-a-GCST90018906	Preeclampsia	Preeclampsia || ||	TRUE	igd	19	8429323	0.00721009	1e-200	NA	ieu-b-111	triglycerides || id:ieu-b-111	TRUE	reported	igd	2	TRUE
41	rs11722924	C	G	C	G	0.0129095	-0.0175	0.53531	0.514817	FALSE	TRUE	TRUE	ebi-a-GCST90018906	4	77396854	0.0285	267242	0.5389	Preeclampsia || id:ebi-a-GCST90018906	Preeclampsia	Preeclampsia || ||	TRUE	igd	4	77396854	0.00199093	8.9002e-11	NA	ieu-b-111	triglycerides || id:ieu-b-111	TRUE	reported	igd	2	FALSE
42	rs117233107	A	G	A	G	-0.0732317	-0.0694	0.015176	0.0149823	FALSE	FALSE	FALSE	ebi-a-GCST90018906	12	4328521	0.1277	267242	0.5869	Preeclampsia || id:ebi-a-GCST90018906	Preeclampsia	Preeclampsia || ||	TRUE	igd	12	4328521	0.0086122	1.80011e-17	NA	ieu-b-111	triglycerides || id:ieu-b-111	TRUE	reported	igd	2	TRUE
43	rs117287238	A	G	A	G	-0.0394324	-0.1158	0.028185	0.027502	FALSE	FALSE	FALSE	ebi-a-GCST90018906	11	15090794	0.0962	267242	0.2285	Preeclampsia || id:ebi-a-GCST90018906	Preeclampsia	Preeclampsia || ||	TRUE	igd	11	15090794	0.00614684	1.40001e-10	NA	ieu-b-111	triglycerides || id:ieu-b-111	TRUE	reported	igd	2	TRUE
44	rs117291242	T	C	T	C	0.0297851	-0.1063	0.036536	0.0417515	FALSE	FALSE	FALSE	ebi-a-GCST90018906	11	380315	0.0708	267242	0.133	Preeclampsia || id:ebi-a-GCST90018906	Preeclampsia	Preeclampsia || ||	TRUE	igd	11	380315	0.00528225	1.7e-08	NA	ieu-b-111	triglycerides || id:ieu-b-111	TRUE	reported	igd	2	TRUE
45	rs117431393	G	A	G	A	0.0312254	-0.0102	0.035446	0.0440588	FALSE	FALSE	FALSE	ebi-a-GCST90018906	17	42355095	0.0668	267242	0.879	Preeclampsia || id:ebi-a-GCST90018906	Preeclampsia	Preeclampsia || ||	TRUE	igd	17	42355095	0.00537977	6.49995e-09	NA	ieu-b-111	triglycerides || id:ieu-b-111	TRUE	reported	igd	2	TRUE
46	rs11746801	A	G	A	G	-0.0123657	0.0434	0.637069	0.549723	FALSE	FALSE	FALSE	ebi-a-GCST90018906	5	55990342	0.0294	267242	0.1399	Preeclampsia || id:ebi-a-GCST90018906	Preeclampsia	Preeclampsia || ||	TRUE	igd	5	55990342	0.00207937	2.69998e-09	NA	ieu-b-111	triglycerides || id:ieu-b-111	TRUE	reported	igd	2	TRUE
47	rs11904650	G	A	G	A	0.0410641	-0.1777	0.020999	0.0266332	FALSE	FALSE	FALSE	ebi-a-GCST90018906	2	119745127	0.1001	267242	0.0759207	Preeclampsia || id:ebi-a-GCST90018906	Preeclampsia	Preeclampsia || ||	TRUE	igd	2	119745127	0.00692419	2.99999e-09	NA	ieu-b-111	triglycerides || id:ieu-b-111	TRUE	reported	igd	2	TRUE
48	rs12185242	C	A	C	A	0.0175265	0.0051	0.454836	0.438041	FALSE	FALSE	FALSE	ebi-a-GCST90018906	17	47407071	0.0285	267242	0.8572	Preeclampsia || id:ebi-a-GCST90018906	Preeclampsia	Preeclampsia || ||	TRUE	igd	17	47407071	0.00199898	1.80011e-18	NA	ieu-b-111	triglycerides || id:ieu-b-111	TRUE	reported	igd	2	TRUE
49	rs12424054	A	G	A	G	0.0191212	-0.0314	0.232437	0.234074	FALSE	FALSE	FALSE	ebi-a-GCST90018906	12	107186747	0.0349	267242	0.3693	Preeclampsia || id:ebi-a-GCST90018906	Preeclampsia	Preeclampsia || ||	TRUE	igd	12	107186747	0.00235346	4.49987e-16	NA	ieu-b-111	triglycerides || id:ieu-b-111	TRUE	reported	igd	2	TRUE
50	rs12440800	T	A	T	A	0.0161	-0.0278	0.255149	0.232298	FALSE	TRUE	FALSE	ebi-a-GCST90018906	15	61960302	0.034	267242	0.4124	Preeclampsia || id:ebi-a-GCST90018906	Preeclampsia	Preeclampsia || ||	TRUE	igd	15	61960302	0.00229294	2.19989e-12	NA	ieu-b-111	triglycerides || id:ieu-b-111	TRUE	reported	igd	2	TRUE
51	rs12446515	T	C	T	C	-0.0334207	-0.031	0.322889	0.287166	FALSE	FALSE	FALSE	ebi-a-GCST90018906	16	56987015	0.0315	267242	0.3247	Preeclampsia || id:ebi-a-GCST90018906	Preeclampsia	Preeclampsia || ||	TRUE	igd	16	56987015	0.00213589	3.50026e-55	NA	ieu-b-111	triglycerides || id:ieu-b-111	TRUE	reported	igd	2	TRUE
52	rs12475332	G	T	G	T	-0.0140007	0.0226	0.260988	0.36089	FALSE	FALSE	FALSE	ebi-a-GCST90018906	2	227232047	0.0333	267242	0.4977	Preeclampsia || id:ebi-a-GCST90018906	Preeclampsia	Preeclampsia || ||	TRUE	igd	2	227232047	0.00225386	5.19996e-10	NA	ieu-b-111	triglycerides || id:ieu-b-111	TRUE	reported	igd	2	TRUE
53	rs12504746	T	C	T	C	-0.0152674	0.0806	0.192857	0.1814	FALSE	FALSE	FALSE	ebi-a-GCST90018906	4	39646631	0.0402	267242	0.0449997	Preeclampsia || id:ebi-a-GCST90018906	Preeclampsia	Preeclampsia || ||	TRUE	igd	4	39646631	0.00252148	1.40001e-09	NA	ieu-b-111	triglycerides || id:ieu-b-111	TRUE	reported	igd	2	TRUE
54	rs12530679	G	A	G	A	-0.0121299	0.0291	0.48466	0.487547	FALSE	FALSE	FALSE	ebi-a-GCST90018906	7	106632113	0.0286	267242	0.3088	Preeclampsia || id:ebi-a-GCST90018906	Preeclampsia	Preeclampsia || ||	TRUE	igd	7	106632113	0.00201682	1.79999e-09	NA	ieu-b-111	triglycerides || id:ieu-b-111	TRUE	reported	igd	2	TRUE
55	rs12669911	C	A	C	A	-0.0118536	0.0318	0.614026	0.56079	FALSE	FALSE	FALSE	ebi-a-GCST90018906	7	32262377	0.0304	267242	0.2956	Preeclampsia || id:ebi-a-GCST90018906	Preeclampsia	Preeclampsia || ||	TRUE	igd	7	32262377	0.00205405	7.90005e-09	NA	ieu-b-111	triglycerides || id:ieu-b-111	TRUE	reported	igd	2	TRUE
56	rs12880341	C	T	C	T	0.0209696	-0.026	0.159023	0.132231	FALSE	FALSE	FALSE	ebi-a-GCST90018906	14	64236191	0.0416	267242	0.5317	Preeclampsia || id:ebi-a-GCST90018906	Preeclampsia	Preeclampsia || ||	TRUE	igd	14	64236191	0.00273647	1.80011e-14	NA	ieu-b-111	triglycerides || id:ieu-b-111	TRUE	reported	igd	2	TRUE
57	rs12902047	C	A	C	A	-0.0129253	0.004	0.313907	0.247668	FALSE	FALSE	FALSE	ebi-a-GCST90018906	15	41915522	0.0317	267242	0.8994	Preeclampsia || id:ebi-a-GCST90018906	Preeclampsia	Preeclampsia || ||	TRUE	igd	15	41915522	0.00214533	1.7e-09	NA	ieu-b-111	triglycerides || id:ieu-b-111	TRUE	reported	igd	2	TRUE
58	rs1292065	G	C	G	C	-0.0139237	-0.0403	0.709244	0.63837	FALSE	TRUE	FALSE	ebi-a-GCST90018906	17	57906288	0.0307	267242	0.1897	Preeclampsia || id:ebi-a-GCST90018906	Preeclampsia	Preeclampsia || ||	TRUE	igd	17	57906288	0.00218669	1.89998e-10	NA	ieu-b-111	triglycerides || id:ieu-b-111	TRUE	reported	igd	2	TRUE
59	rs12926107	G	A	G	A	0.0126364	-0.0358	0.454903	0.335102	FALSE	FALSE	FALSE	ebi-a-GCST90018906	16	88004092	0.0308	267242	0.2443	Preeclampsia || id:ebi-a-GCST90018906	Preeclampsia	Preeclampsia || ||	TRUE	igd	16	88004092	0.0020014	2.69998e-10	NA	ieu-b-111	triglycerides || id:ieu-b-111	TRUE	reported	igd	2	TRUE
60	rs12928099	A	C	A	C	-0.0282116	-0.0522	0.296442	0.292465	FALSE	FALSE	FALSE	ebi-a-GCST90018906	16	15150505	0.033	267242	0.1132	Preeclampsia || id:ebi-a-GCST90018906	Preeclampsia	Preeclampsia || ||	TRUE	igd	16	15150505	0.00218133	2.90001e-38	NA	ieu-b-111	triglycerides || id:ieu-b-111	TRUE	reported	igd	2	TRUE
61	rs12948505	T	C	T	C	0.0138887	0.0151	0.194119	0.139867	FALSE	FALSE	FALSE	ebi-a-GCST90018906	17	464962	0.0403	267242	0.708	Preeclampsia || id:ebi-a-GCST90018906	Preeclampsia	Preeclampsia || ||	TRUE	igd	17	464962	0.00251214	3.2e-08	NA	ieu-b-111	triglycerides || id:ieu-b-111	TRUE	reported	igd	2	TRUE
62	rs13066793	G	A	G	A	-0.0224583	-0.0723	0.090095	0.0877947	FALSE	FALSE	FALSE	ebi-a-GCST90018906	3	87037543	0.0538	267242	0.1794	Preeclampsia || id:ebi-a-GCST90018906	Preeclampsia	Preeclampsia || ||	TRUE	igd	3	87037543	0.00347278	1e-10	NA	ieu-b-111	triglycerides || id:ieu-b-111	TRUE	reported	igd	2	TRUE
63	rs13107325	T	C	T	C	0.0300749	-0.1257	0.074905	0.0570816	FALSE	FALSE	FALSE	ebi-a-GCST90018906	4	103188709	0.0778	267242	0.106	Preeclampsia || id:ebi-a-GCST90018906	Preeclampsia	Preeclampsia || ||	TRUE	igd	4	103188709	0.00377743	1.69981e-15	NA	ieu-b-111	triglycerides || id:ieu-b-111	TRUE	reported	igd	2	TRUE
64	rs13108218	G	A	G	A	-0.0305169	-0.0104	0.614859	0.593004	FALSE	FALSE	FALSE	ebi-a-GCST90018906	4	3443931	0.0299	267242	0.7289	Preeclampsia || id:ebi-a-GCST90018906	Preeclampsia	Preeclampsia || ||	TRUE	igd	4	3443931	0.00205811	9.70063e-50	NA	ieu-b-111	triglycerides || id:ieu-b-111	TRUE	reported	igd	2	TRUE
65	rs13118477	A	G	A	G	0.0149897	-0.0453	0.392654	0.464978	FALSE	FALSE	FALSE	ebi-a-GCST90018906	4	89704367	0.0288	267242	0.1167	Preeclampsia || id:ebi-a-GCST90018906	Preeclampsia	Preeclampsia || ||	TRUE	igd	4	89704367	0.00203847	1.9002e-13	NA	ieu-b-111	triglycerides || id:ieu-b-111	TRUE	reported	igd	2	TRUE
66	rs1316753	C	G	C	G	-0.0145732	0.0069	0.394062	0.43829	FALSE	TRUE	TRUE	ebi-a-GCST90018906	5	78531337	0.0288	267242	0.8098	Preeclampsia || id:ebi-a-GCST90018906	Preeclampsia	Preeclampsia || ||	TRUE	igd	5	78531337	0.00202974	7.00003e-13	NA	ieu-b-111	triglycerides || id:ieu-b-111	TRUE	reported	igd	2	FALSE
67	rs13264304	G	C	G	C	0.0189102	0.057	0.151023	0.225778	FALSE	TRUE	FALSE	ebi-a-GCST90018906	8	18214065	0.0351	267242	0.1049	Preeclampsia || id:ebi-a-GCST90018906	Preeclampsia	Preeclampsia || ||	TRUE	igd	8	18214065	0.00276507	8.00018e-12	NA	ieu-b-111	triglycerides || id:ieu-b-111	TRUE	reported	igd	2	TRUE
68	rs13269725	G	A	G	A	0.0349878	-0.0128	0.078416	0.0840118	FALSE	FALSE	FALSE	ebi-a-GCST90018906	8	72459889	0.0586	267242	0.8276	Preeclampsia || id:ebi-a-GCST90018906	Preeclampsia	Preeclampsia || ||	TRUE	igd	8	72459889	0.0036804	1.99986e-21	NA	ieu-b-111	triglycerides || id:ieu-b-111	TRUE	reported	igd	2	TRUE
69	rs13354321	C	T	C	T	-0.0154305	0.0048	0.409787	0.455174	FALSE	FALSE	FALSE	ebi-a-GCST90018906	5	157925297	0.0286	267242	0.8654	Preeclampsia || id:ebi-a-GCST90018906	Preeclampsia	Preeclampsia || ||	TRUE	igd	5	157925297	0.00201429	1.9002e-14	NA	ieu-b-111	triglycerides || id:ieu-b-111	TRUE	reported	igd	2	TRUE
70	rs13389219	T	C	T	C	-0.0376242	0.016	0.392551	0.309309	FALSE	FALSE	FALSE	ebi-a-GCST90018906	2	165528876	0.0305	267242	0.6008	Preeclampsia || id:ebi-a-GCST90018906	Preeclampsia	Preeclampsia || ||	TRUE	igd	2	165528876	0.00202704	6.59933e-77	NA	ieu-b-111	triglycerides || id:ieu-b-111	TRUE	reported	igd	2	TRUE
71	rs1340819	C	A	C	A	-0.0121655	0.0732	0.345011	0.31614	FALSE	FALSE	FALSE	ebi-a-GCST90018906	13	29145323	0.0303	267242	0.0157	Preeclampsia || id:ebi-a-GCST90018906	Preeclampsia	Preeclampsia || ||	TRUE	igd	13	29145323	0.00209472	6.29999e-09	NA	ieu-b-111	triglycerides || id:ieu-b-111	TRUE	reported	igd	2	TRUE
72	rs134551	T	C	T	C	-0.0116536	-0.0197	0.335438	0.286404	FALSE	FALSE	FALSE	ebi-a-GCST90018906	22	28807625	0.0313	267242	0.5291	Preeclampsia || id:ebi-a-GCST90018906	Preeclampsia	Preeclampsia || ||	TRUE	igd	22	28807625	0.00211111	3.40001e-08	NA	ieu-b-111	triglycerides || id:ieu-b-111	TRUE	reported	igd	2	TRUE
73	rs1347188	G	A	G	A	0.0139021	0.0311	0.245797	0.219518	FALSE	FALSE	FALSE	ebi-a-GCST90018906	4	124743259	0.0333	267242	0.35	Preeclampsia || id:ebi-a-GCST90018906	Preeclampsia	Preeclampsia || ||	TRUE	igd	4	124743259	0.00231385	1.89998e-09	NA	ieu-b-111	triglycerides || id:ieu-b-111	TRUE	reported	igd	2	TRUE
74	rs138191773	A	G	A	G	-0.0471717	-0.2714	0.017021	0.0132967	FALSE	FALSE	FALSE	ebi-a-GCST90018906	6	72522321	0.1573	267242	0.0844306	Preeclampsia || id:ebi-a-GCST90018906	Preeclampsia	Preeclampsia || ||	TRUE	igd	6	72522321	0.00791884	2.59998e-09	NA	ieu-b-111	triglycerides || id:ieu-b-111	TRUE	reported	igd	2	TRUE
75	rs139386986	T	C	T	C	-0.0216903	0.1369	0.092129	0.0934717	FALSE	FALSE	FALSE	ebi-a-GCST90018906	12	34821442	0.0791	267242	0.0834392	Preeclampsia || id:ebi-a-GCST90018906	Preeclampsia	Preeclampsia || ||	TRUE	igd	12	34821442	0.0035608	1.09999e-09	NA	ieu-b-111	triglycerides || id:ieu-b-111	TRUE	reported	igd	2	TRUE
76	rs139974673	C	T	C	T	0.143073	0.1016	0.026131	0.0194404	FALSE	FALSE	FALSE	ebi-a-GCST90018906	15	44027885	0.1283	267242	0.4286	Preeclampsia || id:ebi-a-GCST90018906	Preeclampsia	Preeclampsia || ||	TRUE	igd	15	44027885	0.00623867	2.19786e-116	NA	ieu-b-111	triglycerides || id:ieu-b-111	TRUE	reported	igd	2	TRUE
77	rs140107293	G	A	G	A	-0.0227003	-0.0113	0.154707	0.135328	FALSE	FALSE	FALSE	ebi-a-GCST90018906	10	5267191	0.0409	267242	0.783401	Preeclampsia || id:ebi-a-GCST90018906	Preeclampsia	Preeclampsia || ||	TRUE	igd	10	5267191	0.00275296	1.59993e-16	NA	ieu-b-111	triglycerides || id:ieu-b-111	TRUE	reported	igd	2	TRUE
78	rs140288	A	G	A	G	-0.0132623	-0.0262	0.566711	0.569199	FALSE	FALSE	FALSE	ebi-a-GCST90018906	22	24335977	0.0452	267242	0.562101	Preeclampsia || id:ebi-a-GCST90018906	Preeclampsia	Preeclampsia || ||	TRUE	igd	22	24335977	0.00200841	4.00037e-11	NA	ieu-b-111	triglycerides || id:ieu-b-111	TRUE	reported	igd	2	TRUE
79	rs1420384	T	G	T	G	-0.01279	0.039	0.66699	0.679214	FALSE	FALSE	FALSE	ebi-a-GCST90018906	2	171583876	0.0305	267242	0.2007	Preeclampsia || id:ebi-a-GCST90018906	Preeclampsia	Preeclampsia || ||	TRUE	igd	2	171583876	0.00210534	1.2e-09	NA	ieu-b-111	triglycerides || id:ieu-b-111	TRUE	reported	igd	2	TRUE
80	rs143076454	A	G	A	G	0.0403999	-0.1065	0.018647	0.0173787	FALSE	FALSE	FALSE	ebi-a-GCST90018906	16	921179	0.1185	267242	0.369	Preeclampsia || id:ebi-a-GCST90018906	Preeclampsia	Preeclampsia || ||	TRUE	igd	16	921179	0.00735364	3.89996e-08	NA	ieu-b-111	triglycerides || id:ieu-b-111	TRUE	reported	igd	2	TRUE
81	rs145947882	C	A	C	A	0.137333	0.171	0.025952	0.0274054	FALSE	FALSE	FALSE	ebi-a-GCST90018906	17	41809207	0.0904	267242	0.0585302	Preeclampsia || id:ebi-a-GCST90018906	Preeclampsia	Preeclampsia || ||	TRUE	igd	17	41809207	0.0063668	3.39625e-103	NA	ieu-b-111	triglycerides || id:ieu-b-111	TRUE	reported	igd	2	TRUE
82	rs1473886	T	G	T	G	-0.0181218	-0.0368	0.477624	0.465409	FALSE	FALSE	FALSE	ebi-a-GCST90018906	2	20368519	0.0287	267242	0.1991	Preeclampsia || id:ebi-a-GCST90018906	Preeclampsia	Preeclampsia || ||	TRUE	igd	2	20368519	0.00198519	6.90081e-20	NA	ieu-b-111	triglycerides || id:ieu-b-111	TRUE	reported	igd	2	TRUE
83	rs148827772	G	A	G	A	0.0465516	0.0286	0.022544	0.0227159	FALSE	FALSE	FALSE	ebi-a-GCST90018906	4	110766064	0.1057	267242	0.7863	Preeclampsia || id:ebi-a-GCST90018906	Preeclampsia	Preeclampsia || ||	TRUE	igd	4	110766064	0.00710636	5.70033e-11	NA	ieu-b-111	triglycerides || id:ieu-b-111	TRUE	reported	igd	2	TRUE
84	rs149142833	T	C	T	C	0.0169358	0.0843	0.156359	0.12586	FALSE	FALSE	FALSE	ebi-a-GCST90018906	20	32188142	0.0409	267242	0.0393704	Preeclampsia || id:ebi-a-GCST90018906	Preeclampsia	Preeclampsia || ||	TRUE	igd	20	32188142	0.00276509	9.09997e-10	NA	ieu-b-111	triglycerides || id:ieu-b-111	TRUE	reported	igd	2	TRUE
85	rs149778057	C	A	C	A	-0.0157568	-0.0085	0.32832	0.330888	FALSE	FALSE	FALSE	ebi-a-GCST90018906	13	31007805	0.05	267242	0.8652	Preeclampsia || id:ebi-a-GCST90018906	Preeclampsia	Preeclampsia || ||	TRUE	igd	13	31007805	0.0022259	1.50003e-12	NA	ieu-b-111	triglycerides || id:ieu-b-111	TRUE	reported	igd	2	TRUE
86	rs150419156	A	G	A	G	-0.0505491	-0.1732	0.015259	0.0126301	FALSE	FALSE	FALSE	ebi-a-GCST90018906	2	27744937	0.1555	267242	0.2654	Preeclampsia || id:ebi-a-GCST90018906	Preeclampsia	Preeclampsia || ||	TRUE	igd	2	27744937	0.00847063	2.39999e-09	NA	ieu-b-111	triglycerides || id:ieu-b-111	TRUE	reported	igd	2	TRUE
87	rs150423652	T	G	T	G	0.285824	0.2275	0.006675	0.00534425	FALSE	FALSE	FALSE	ebi-a-GCST90018906	11	116603816	0.238	267242	0.3391	Preeclampsia || id:ebi-a-GCST90018906	Preeclampsia	Preeclampsia || ||	TRUE	igd	11	116603816	0.0122924	1.39959e-119	NA	ieu-b-111	triglycerides || id:ieu-b-111	TRUE	reported	igd	2	TRUE
88	rs150460588	C	T	C	T	0.0326952	0.027	0.044425	0.0731309	FALSE	FALSE	FALSE	ebi-a-GCST90018906	15	57023457	0.0666	267242	0.685001	Preeclampsia || id:ebi-a-GCST90018906	Preeclampsia	Preeclampsia || ||	TRUE	igd	15	57023457	0.00484966	1.59993e-11	NA	ieu-b-111	triglycerides || id:ieu-b-111	TRUE	reported	igd	2	TRUE
89	rs150555490	T	C	T	C	-0.0384234	-0.0157	0.056868	0.0517182	FALSE	FALSE	FALSE	ebi-a-GCST90018906	11	116697081	0.0713	267242	0.8253	Preeclampsia || id:ebi-a-GCST90018906	Preeclampsia	Preeclampsia || ||	TRUE	igd	11	116697081	0.00427544	2.49977e-19	NA	ieu-b-111	triglycerides || id:ieu-b-111	TRUE	reported	igd	2	TRUE
90	rs150564454	A	G	A	G	-0.101751	0.0571	0.011556	0.00884747	FALSE	FALSE	FALSE	ebi-a-GCST90018906	8	19972140	0.1975	267242	0.772499	Preeclampsia || id:ebi-a-GCST90018906	Preeclampsia	Preeclampsia || ||	TRUE	igd	8	19972140	0.00963178	4.40048e-26	NA	ieu-b-111	triglycerides || id:ieu-b-111	TRUE	reported	igd	2	TRUE
91	rs151235402	T	C	T	C	0.0521833	0.1881	0.015827	0.0161845	FALSE	FALSE	FALSE	ebi-a-GCST90018906	20	569164	0.1216	267242	0.1219	Preeclampsia || id:ebi-a-GCST90018906	Preeclampsia	Preeclampsia || ||	TRUE	igd	20	569164	0.00815144	1.5e-10	NA	ieu-b-111	triglycerides || id:ieu-b-111	TRUE	reported	igd	2	TRUE
92	rs1544980	C	T	C	T	0.0238704	-0.0258	0.198644	0.177593	FALSE	FALSE	FALSE	ebi-a-GCST90018906	8	10677981	0.0366	267242	0.4809	Preeclampsia || id:ebi-a-GCST90018906	Preeclampsia	Preeclampsia || ||	TRUE	igd	8	10677981	0.00248513	7.59976e-22	NA	ieu-b-111	triglycerides || id:ieu-b-111	TRUE	reported	igd	2	TRUE
93	rs1567353	G	C	G	C	0.0148202	0.0761	0.307644	0.338356	FALSE	TRUE	FALSE	ebi-a-GCST90018906	9	1033773	0.0302	267242	0.0117801	Preeclampsia || id:ebi-a-GCST90018906	Preeclampsia	Preeclampsia || ||	TRUE	igd	9	1033773	0.00216358	7.39946e-12	NA	ieu-b-111	triglycerides || id:ieu-b-111	TRUE	reported	igd	2	TRUE
94	rs17184382	C	A	C	A	-0.0219251	-0.0521	0.425367	0.319908	FALSE	FALSE	FALSE	ebi-a-GCST90018906	15	63792486	0.0307	267242	0.0901094	Preeclampsia || id:ebi-a-GCST90018906	Preeclampsia	Preeclampsia || ||	TRUE	igd	15	63792486	0.00201039	1.10002e-27	NA	ieu-b-111	triglycerides || id:ieu-b-111	TRUE	reported	igd	2	TRUE
95	rs17326656	T	G	T	G	0.0174394	0.0524	0.238472	0.167596	FALSE	FALSE	FALSE	ebi-a-GCST90018906	2	48962291	0.0377	267242	0.1646	Preeclampsia || id:ebi-a-GCST90018906	Preeclampsia	Preeclampsia || ||	TRUE	igd	2	48962291	0.00233365	7.8001e-14	NA	ieu-b-111	triglycerides || id:ieu-b-111	TRUE	reported	igd	2	TRUE
96	rs174566	G	A	G	A	0.0485019	0.0551	0.34974	0.373007	FALSE	FALSE	FALSE	ebi-a-GCST90018906	11	61592362	0.0292	267242	0.0595594	Preeclampsia || id:ebi-a-GCST90018906	Preeclampsia	Preeclampsia || ||	TRUE	igd	11	61592362	0.00207982	2.79898e-120	NA	ieu-b-111	triglycerides || id:ieu-b-111	TRUE	reported	igd	2	TRUE
97	rs17585887	C	T	C	T	-0.0285849	-0.0398	0.591074	0.493796	FALSE	FALSE	FALSE	ebi-a-GCST90018906	6	139835498	0.0289	267242	0.1685	Preeclampsia || id:ebi-a-GCST90018906	Preeclampsia	Preeclampsia || ||	TRUE	igd	6	139835498	0.00201656	1.29987e-45	NA	ieu-b-111	triglycerides || id:ieu-b-111	TRUE	reported	igd	2	TRUE
98	rs1760801	A	G	A	G	-0.0202981	0.0001	0.295768	0.34339	FALSE	FALSE	FALSE	ebi-a-GCST90018906	1	154259650	0.03	267242	0.9964	Preeclampsia || id:ebi-a-GCST90018906	Preeclampsia	Preeclampsia || ||	TRUE	igd	1	154259650	0.00218442	1.50003e-20	NA	ieu-b-111	triglycerides || id:ieu-b-111	TRUE	reported	igd	2	TRUE
99	rs1799831	T	C	T	C	0.024506	0.0675	0.156029	0.196215	FALSE	FALSE	FALSE	ebi-a-GCST90018906	7	44199142	0.0366	267242	0.0650205	Preeclampsia || id:ebi-a-GCST90018906	Preeclampsia	Preeclampsia || ||	TRUE	igd	7	44199142	0.00273953	3.69999e-19	NA	ieu-b-111	triglycerides || id:ieu-b-111	TRUE	reported	igd	2	TRUE
100	rs1801689	C	A	C	A	-0.06613	0.1936	0.030543	0.0240877	FALSE	FALSE	FALSE	ebi-a-GCST90018906	17	64210580	0.1103	267242	0.0793506	Preeclampsia || id:ebi-a-GCST90018906	Preeclampsia	Preeclampsia || ||	TRUE	igd	17	64210580	0.00577722	2.39994e-30	NA	ieu-b-111	triglycerides || id:ieu-b-111	TRUE	reported	igd	2	TRUE
101	rs1835346	G	A	G	A	-0.0391877	0.0338	0.023874	0.0217502	FALSE	FALSE	FALSE	ebi-a-GCST90018906	6	161162290	0.1097	267242	0.758399	Preeclampsia || id:ebi-a-GCST90018906	Preeclampsia	Preeclampsia || ||	TRUE	igd	6	161162290	0.00654659	2.19999e-09	NA	ieu-b-111	triglycerides || id:ieu-b-111	TRUE	reported	igd	2	TRUE
102	rs186696265	T	C	T	C	-0.104318	0.0665	0.014693	0.0154339	FALSE	FALSE	FALSE	ebi-a-GCST90018906	6	161111700	0.119	267242	0.5762	Preeclampsia || id:ebi-a-GCST90018906	Preeclampsia	Preeclampsia || ||	TRUE	igd	6	161111700	0.00828522	2.39994e-36	NA	ieu-b-111	triglycerides || id:ieu-b-111	TRUE	reported	igd	2	TRUE
103	rs188247550	T	C	T	C	-0.134286	-0.0434	0.013117	0.0239747	FALSE	FALSE	FALSE	ebi-a-GCST90018906	19	19396616	0.0819	267242	0.595899	Preeclampsia || id:ebi-a-GCST90018906	Preeclampsia	Preeclampsia || ||	TRUE	igd	19	19396616	0.00913128	5.90065e-49	NA	ieu-b-111	triglycerides || id:ieu-b-111	TRUE	reported	igd	2	TRUE
104	rs193735	A	G	A	G	0.0329807	0.0558	0.036665	0.0458903	FALSE	FALSE	FALSE	ebi-a-GCST90018906	5	130672958	0.0658	267242	0.3968	Preeclampsia || id:ebi-a-GCST90018906	Preeclampsia	Preeclampsia || ||	TRUE	igd	5	130672958	0.00529922	4.90004e-10	NA	ieu-b-111	triglycerides || id:ieu-b-111	TRUE	reported	igd	2	TRUE
105	rs1938566	T	C	T	C	-0.0212127	-0.0033	0.834537	0.853131	FALSE	FALSE	FALSE	ebi-a-GCST90018906	1	98478981	0.0369	267242	0.9282	Preeclampsia || id:ebi-a-GCST90018906	Preeclampsia	Preeclampsia || ||	TRUE	igd	1	98478981	0.00267054	1.99986e-15	NA	ieu-b-111	triglycerides || id:ieu-b-111	TRUE	reported	igd	2	TRUE
106	rs2043085	C	T	C	T	-0.0308028	0.0132	0.612184	0.554481	FALSE	FALSE	FALSE	ebi-a-GCST90018906	15	58680954	0.0289	267242	0.6474	Preeclampsia || id:ebi-a-GCST90018906	Preeclampsia	Preeclampsia || ||	TRUE	igd	15	58680954	0.00204157	1.9002e-51	NA	ieu-b-111	triglycerides || id:ieu-b-111	TRUE	reported	igd	2	TRUE
107	rs2068888	A	G	A	G	-0.0318216	-0.0352	0.450732	0.494215	FALSE	FALSE	FALSE	ebi-a-GCST90018906	10	94839642	0.0285	267242	0.2164	Preeclampsia || id:ebi-a-GCST90018906	Preeclampsia	Preeclampsia || ||	TRUE	igd	10	94839642	0.00199589	3.19963e-57	NA	ieu-b-111	triglycerides || id:ieu-b-111	TRUE	reported	igd	2	TRUE
108	rs2070341	T	C	T	C	0.0113012	0.0052	0.60309	0.58417	FALSE	FALSE	FALSE	ebi-a-GCST90018906	14	24545375	0.0295	267242	0.8591	Preeclampsia || id:ebi-a-GCST90018906	Preeclampsia	Preeclampsia || ||	TRUE	igd	14	24545375	0.00203413	2.80001e-08	NA	ieu-b-111	triglycerides || id:ieu-b-111	TRUE	reported	igd	2	TRUE
109	rs2071887	A	T	A	T	0.016312	-0.0063	0.344804	0.35949	FALSE	TRUE	FALSE	ebi-a-GCST90018906	22	38879010	0.0295	267242	0.8318	Preeclampsia || id:ebi-a-GCST90018906	Preeclampsia	Preeclampsia || ||	TRUE	igd	22	38879010	0.00209671	7.29962e-15	NA	ieu-b-111	triglycerides || id:ieu-b-111	TRUE	reported	igd	2	TRUE
110	rs2081194	C	G	C	G	-0.0214115	-0.0284	0.600934	0.615304	FALSE	TRUE	FALSE	ebi-a-GCST90018906	19	49263477	0.0314	267242	0.3659	Preeclampsia || id:ebi-a-GCST90018906	Preeclampsia	Preeclampsia || ||	TRUE	igd	19	49263477	0.00207674	6.29941e-25	NA	ieu-b-111	triglycerides || id:ieu-b-111	TRUE	reported	igd	2	TRUE
111	rs2081687	C	T	C	T	-0.0261379	-0.0631	0.663201	0.69272	FALSE	FALSE	FALSE	ebi-a-GCST90018906	8	59388565	0.0301	267242	0.0358303	Preeclampsia || id:ebi-a-GCST90018906	Preeclampsia	Preeclampsia || ||	TRUE	igd	8	59388565	0.00209126	7.59976e-36	NA	ieu-b-111	triglycerides || id:ieu-b-111	TRUE	reported	igd	2	TRUE
112	rs2092203	T	C	T	C	0.0136756	0.0173	0.481154	0.5758	FALSE	FALSE	FALSE	ebi-a-GCST90018906	20	39858545	0.029	267242	0.5517	Preeclampsia || id:ebi-a-GCST90018906	Preeclampsia	Preeclampsia || ||	TRUE	igd	20	39858545	0.00199323	6.79986e-12	NA	ieu-b-111	triglycerides || id:ieu-b-111	TRUE	reported	igd	2	TRUE
113	rs2131311	G	A	G	A	-0.0124181	0.026	0.714636	0.661375	FALSE	FALSE	FALSE	ebi-a-GCST90018906	1	40435999	0.0313	267242	0.4066	Preeclampsia || id:ebi-a-GCST90018906	Preeclampsia	Preeclampsia || ||	TRUE	igd	1	40435999	0.00222753	2.5e-08	NA	ieu-b-111	triglycerides || id:ieu-b-111	TRUE	reported	igd	2	TRUE
114	rs2131919	G	A	G	A	0.0173511	0.0035	0.164266	0.238242	FALSE	FALSE	FALSE	ebi-a-GCST90018906	9	95283887	0.0363	267242	0.9239	Preeclampsia || id:ebi-a-GCST90018906	Preeclampsia	Preeclampsia || ||	TRUE	igd	9	95283887	0.00268396	1e-10	NA	ieu-b-111	triglycerides || id:ieu-b-111	TRUE	reported	igd	2	TRUE
115	rs213494	T	C	T	C	0.0156106	0.018	0.648345	0.667369	FALSE	FALSE	FALSE	ebi-a-GCST90018906	1	54877103	0.0307	267242	0.5582	Preeclampsia || id:ebi-a-GCST90018906	Preeclampsia	Preeclampsia || ||	TRUE	igd	1	54877103	0.00207578	5.50047e-14	NA	ieu-b-111	triglycerides || id:ieu-b-111	TRUE	reported	igd	2	TRUE
116	rs2137557	C	T	C	T	0.0117624	0.0146	0.645612	0.668975	FALSE	FALSE	FALSE	ebi-a-GCST90018906	3	188439236	0.03	267242	0.6267	Preeclampsia || id:ebi-a-GCST90018906	Preeclampsia	Preeclampsia || ||	TRUE	igd	3	188439236	0.00208003	1.6e-08	NA	ieu-b-111	triglycerides || id:ieu-b-111	TRUE	reported	igd	2	TRUE
117	rs2187114	A	G	A	G	-0.0185151	-0.0108	0.101024	0.109153	FALSE	FALSE	FALSE	ebi-a-GCST90018906	18	70517838	0.0472	267242	0.8195	Preeclampsia || id:ebi-a-GCST90018906	Preeclampsia	Preeclampsia || ||	TRUE	igd	18	70517838	0.00330375	2.1e-08	NA	ieu-b-111	triglycerides || id:ieu-b-111	TRUE	reported	igd	2	TRUE
118	rs2237029	A	G	A	G	-0.0139399	-0.0315	0.601353	0.561402	FALSE	FALSE	FALSE	ebi-a-GCST90018906	4	55535336	0.0291	267242	0.2797	Preeclampsia || id:ebi-a-GCST90018906	Preeclampsia	Preeclampsia || ||	TRUE	igd	4	55535336	0.00204019	8.30042e-12	NA	ieu-b-111	triglycerides || id:ieu-b-111	TRUE	reported	igd	2	TRUE
119	rs2240466	A	G	A	G	-0.122769	-0.0437	0.122916	0.120168	FALSE	FALSE	FALSE	ebi-a-GCST90018906	7	72856269	0.0433	267242	0.3122	Preeclampsia || id:ebi-a-GCST90018906	Preeclampsia	Preeclampsia || ||	TRUE	igd	7	72856269	0.00301848	1e-200	NA	ieu-b-111	triglycerides || id:ieu-b-111	TRUE	reported	igd	2	TRUE
120	rs2240533	C	T	C	T	-0.0129897	-0.0062	0.309898	0.320377	FALSE	FALSE	FALSE	ebi-a-GCST90018906	14	71541026	0.0308	267242	0.8399	Preeclampsia || id:ebi-a-GCST90018906	Preeclampsia	Preeclampsia || ||	TRUE	igd	14	71541026	0.00215234	1.6e-09	NA	ieu-b-111	triglycerides || id:ieu-b-111	TRUE	reported	igd	2	TRUE
121	rs2244278	A	C	A	C	-0.0269912	-0.0393	0.120553	0.136854	FALSE	FALSE	FALSE	ebi-a-GCST90018906	9	107661129	0.0449	267242	0.3815	Preeclampsia || id:ebi-a-GCST90018906	Preeclampsia	Preeclampsia || ||	TRUE	igd	9	107661129	0.00306133	1.20005e-18	NA	ieu-b-111	triglycerides || id:ieu-b-111	TRUE	reported	igd	2	TRUE
122	rs2267373	T	C	T	C	0.0215638	0.0446	0.580693	0.601527	FALSE	FALSE	FALSE	ebi-a-GCST90018906	22	38600542	0.0289	267242	0.1232	Preeclampsia || id:ebi-a-GCST90018906	Preeclampsia	Preeclampsia || ||	TRUE	igd	22	38600542	0.00202145	1.39991e-26	NA	ieu-b-111	triglycerides || id:ieu-b-111	TRUE	reported	igd	2	TRUE
123	rs2302263	T	C	T	C	0.0436112	-0.0443	0.088863	0.193606	FALSE	FALSE	FALSE	ebi-a-GCST90018906	11	64021821	0.0422	267242	0.2945	Preeclampsia || id:ebi-a-GCST90018906	Preeclampsia	Preeclampsia || ||	TRUE	igd	11	64021821	0.00349051	8.00018e-36	NA	ieu-b-111	triglycerides || id:ieu-b-111	TRUE	reported	igd	2	TRUE
124	rs2304969	T	G	T	G	-0.0161469	-0.0156	0.144932	0.238688	FALSE	FALSE	FALSE	ebi-a-GCST90018906	17	4692559	0.0345	267242	0.6505	Preeclampsia || id:ebi-a-GCST90018906	Preeclampsia	Preeclampsia || ||	TRUE	igd	17	4692559	0.0028501	1.5e-08	NA	ieu-b-111	triglycerides || id:ieu-b-111	TRUE	reported	igd	2	TRUE
125	rs2305746	G	A	G	A	0.0282544	0.0886	0.933319	0.931754	FALSE	FALSE	FALSE	ebi-a-GCST90018906	19	35556300	0.0573	267242	0.1219	Preeclampsia || id:ebi-a-GCST90018906	Preeclampsia	Preeclampsia || ||	TRUE	igd	19	35556300	0.0039744	1.20005e-12	NA	ieu-b-111	triglycerides || id:ieu-b-111	TRUE	reported	igd	2	TRUE
126	rs2382825	T	C	T	C	-0.0134774	-0.0527	0.622954	0.656919	FALSE	FALSE	FALSE	ebi-a-GCST90018906	2	219184275	0.0307	267242	0.0858598	Preeclampsia || id:ebi-a-GCST90018906	Preeclampsia	Preeclampsia || ||	TRUE	igd	2	219184275	0.00204919	4.79954e-11	NA	ieu-b-111	triglycerides || id:ieu-b-111	TRUE	reported	igd	2	TRUE
127	rs2407278	G	A	G	A	-0.0339449	-0.0206	0.030154	0.0403592	FALSE	FALSE	FALSE	ebi-a-GCST90018906	8	37399290	0.0699	267242	0.768	Preeclampsia || id:ebi-a-GCST90018906	Preeclampsia	Preeclampsia || ||	TRUE	igd	8	37399290	0.00581961	5.39995e-09	NA	ieu-b-111	triglycerides || id:ieu-b-111	TRUE	reported	igd	2	TRUE
128	rs2487294	T	G	T	G	0.0183191	0.0298	0.723477	0.727598	FALSE	FALSE	FALSE	ebi-a-GCST90018906	10	113937941	0.0311	267242	0.3374	Preeclampsia || id:ebi-a-GCST90018906	Preeclampsia	Preeclampsia || ||	TRUE	igd	10	113937941	0.00222084	1.59993e-16	NA	ieu-b-111	triglycerides || id:ieu-b-111	TRUE	reported	igd	2	TRUE
129	rs2519093	T	C	T	C	-0.021158	-0.0144	0.184548	0.209128	FALSE	FALSE	FALSE	ebi-a-GCST90018906	9	136141870	0.0353	267242	0.6836	Preeclampsia || id:ebi-a-GCST90018906	Preeclampsia	Preeclampsia || ||	TRUE	igd	9	136141870	0.00256189	1.50003e-16	NA	ieu-b-111	triglycerides || id:ieu-b-111	TRUE	reported	igd	2	TRUE
130	rs2699805	A	G	A	G	-0.0201313	-0.0082	0.399672	0.384566	FALSE	FALSE	FALSE	ebi-a-GCST90018906	7	26394297	0.0291	267242	0.7796	Preeclampsia || id:ebi-a-GCST90018906	Preeclampsia	Preeclampsia || ||	TRUE	igd	7	26394297	0.00203748	5.10035e-23	NA	ieu-b-111	triglycerides || id:ieu-b-111	TRUE	reported	igd	2	TRUE
131	rs275184	G	T	G	T	-0.0173487	-0.0311	0.162051	0.281878	FALSE	FALSE	FALSE	ebi-a-GCST90018906	15	39444679	0.036	267242	0.3879	Preeclampsia || id:ebi-a-GCST90018906	Preeclampsia	Preeclampsia || ||	TRUE	igd	15	39444679	0.00275263	2.90001e-10	NA	ieu-b-111	triglycerides || id:ieu-b-111	TRUE	reported	igd	2	TRUE
132	rs2773469	G	A	G	A	-0.0188717	0.0717	0.733286	0.753288	FALSE	FALSE	FALSE	ebi-a-GCST90018906	10	115798895	0.0328	267242	0.0288297	Preeclampsia || id:ebi-a-GCST90018906	Preeclampsia	Preeclampsia || ||	TRUE	igd	10	115798895	0.00225426	5.70033e-17	NA	ieu-b-111	triglycerides || id:ieu-b-111	TRUE	reported	igd	2	TRUE
133	rs278981	C	T	C	T	0.0125871	0.0139	0.758155	0.714412	FALSE	FALSE	FALSE	ebi-a-GCST90018906	4	40428010	0.0327	267242	0.6705	Preeclampsia || id:ebi-a-GCST90018906	Preeclampsia	Preeclampsia || ||	TRUE	igd	4	40428010	0.00229058	3.89996e-08	NA	ieu-b-111	triglycerides || id:ieu-b-111	TRUE	reported	igd	2	TRUE
134	rs2812208	C	G	C	G	-0.048426	-0.0439	0.02089	0.0215122	FALSE	TRUE	FALSE	ebi-a-GCST90018906	13	50707087	0.1033	267242	0.671301	Preeclampsia || id:ebi-a-GCST90018906	Preeclampsia	Preeclampsia || ||	TRUE	igd	13	50707087	0.00696323	3.50026e-12	NA	ieu-b-111	triglycerides || id:ieu-b-111	TRUE	reported	igd	2	TRUE
135	rs28383314	C	T	C	T	0.0379005	-0.0394	0.624109	0.664661	FALSE	FALSE	FALSE	ebi-a-GCST90018906	6	32587213	0.0332	267242	0.2348	Preeclampsia || id:ebi-a-GCST90018906	Preeclampsia	Preeclampsia || ||	TRUE	igd	6	32587213	0.00204671	1.50003e-76	NA	ieu-b-111	triglycerides || id:ieu-b-111	TRUE	reported	igd	2	TRUE
136	rs28439112	A	T	A	T	0.0126014	-0.0148	0.255528	0.192924	FALSE	TRUE	FALSE	ebi-a-GCST90018906	8	64664690	0.0357	267242	0.677901	Preeclampsia || id:ebi-a-GCST90018906	Preeclampsia	Preeclampsia || ||	TRUE	igd	8	64664690	0.00226754	2.69998e-08	NA	ieu-b-111	triglycerides || id:ieu-b-111	TRUE	reported	igd	2	TRUE
137	rs28577186	A	G	A	G	-0.0163428	0.0086	0.664571	0.673954	FALSE	FALSE	FALSE	ebi-a-GCST90018906	16	4488191	0.0301	267242	0.7742	Preeclampsia || id:ebi-a-GCST90018906	Preeclampsia	Preeclampsia || ||	TRUE	igd	16	4488191	0.00211672	1.20005e-14	NA	ieu-b-111	triglycerides || id:ieu-b-111	TRUE	reported	igd	2	TRUE
138	rs28752924	G	T	G	A	0.0243875	0.0632	0.243148	0.442155	TRUE	FALSE	FALSE	ebi-a-GCST90018906	6	31303922	0.0331	267242	0.0560506	Preeclampsia || id:ebi-a-GCST90018906	Preeclampsia	Preeclampsia || ||	TRUE	igd	6	31303922	0.00276364	1.10002e-18	NA	ieu-b-111	triglycerides || id:ieu-b-111	TRUE	reported	igd	2	FALSE
139	rs28752924	G	T	G	T	0.0243875	0.0208	0.243148	0.1016	FALSE	FALSE	FALSE	ebi-a-GCST90018906	6	31303922	0.0683	267242	0.760699	Preeclampsia || id:ebi-a-GCST90018906	Preeclampsia	Preeclampsia || ||	TRUE	igd	6	31303922	0.00276364	1.10002e-18	NA	ieu-b-111	triglycerides || id:ieu-b-111	TRUE	reported	igd	2	TRUE
140	rs2925979	C	T	C	T	-0.0322092	-0.0036	0.699976	0.686987	FALSE	FALSE	FALSE	ebi-a-GCST90018906	16	81534790	0.0306	267242	0.9063	Preeclampsia || id:ebi-a-GCST90018906	Preeclampsia	Preeclampsia || ||	TRUE	igd	16	81534790	0.00217095	8.49963e-50	NA	ieu-b-111	triglycerides || id:ieu-b-111	TRUE	reported	igd	2	TRUE
141	rs2937124	T	C	T	C	-0.0182561	-0.0316	0.362769	0.316757	FALSE	FALSE	FALSE	ebi-a-GCST90018906	16	69862109	0.0302	267242	0.2953	Preeclampsia || id:ebi-a-GCST90018906	Preeclampsia	Preeclampsia || ||	TRUE	igd	16	69862109	0.00212336	8.10028e-18	NA	ieu-b-111	triglycerides || id:ieu-b-111	TRUE	reported	igd	2	TRUE
142	rs2943645	T	C	T	C	0.0402918	0.0333	0.646594	0.706841	FALSE	FALSE	FALSE	ebi-a-GCST90018906	2	227099180	0.0305	267242	0.2741	Preeclampsia || id:ebi-a-GCST90018906	Preeclampsia	Preeclampsia || ||	TRUE	igd	2	227099180	0.00207151	2.90001e-84	NA	ieu-b-111	triglycerides || id:ieu-b-111	TRUE	reported	igd	2	TRUE
143	rs2983896	A	G	A	G	0.0137912	0.0148	0.21474	0.20099	FALSE	FALSE	FALSE	ebi-a-GCST90018906	6	97029871	0.0356	267242	0.677801	Preeclampsia || id:ebi-a-GCST90018906	Preeclampsia	Preeclampsia || ||	TRUE	igd	6	97029871	0.00242177	1.2e-08	NA	ieu-b-111	triglycerides || id:ieu-b-111	TRUE	reported	igd	2	TRUE
144	rs308	G	T	G	T	-0.159413	0.106	0.020597	0.0409832	FALSE	FALSE	FALSE	ebi-a-GCST90018906	8	19817476	0.0816	267242	0.1939	Preeclampsia || id:ebi-a-GCST90018906	Preeclampsia	Preeclampsia || ||	TRUE	igd	8	19817476	0.00698442	2.60016e-115	NA	ieu-b-111	triglycerides || id:ieu-b-111	TRUE	reported	igd	2	TRUE
145	rs3103310	G	A	G	A	0.0202549	0.0618	0.241785	0.297796	FALSE	FALSE	FALSE	ebi-a-GCST90018906	3	12473045	0.0351	267242	0.0785398	Preeclampsia || id:ebi-a-GCST90018906	Preeclampsia	Preeclampsia || ||	TRUE	igd	3	12473045	0.00236652	1.10002e-17	NA	ieu-b-111	triglycerides || id:ieu-b-111	TRUE	reported	igd	2	TRUE
146	rs320369	G	A	G	A	-0.0125327	-0.039	0.683292	0.702462	FALSE	FALSE	FALSE	ebi-a-GCST90018906	1	118143517	0.0304	267242	0.1995	Preeclampsia || id:ebi-a-GCST90018906	Preeclampsia	Preeclampsia || ||	TRUE	igd	1	118143517	0.00214567	5.19996e-09	NA	ieu-b-111	triglycerides || id:ieu-b-111	TRUE	reported	igd	2	TRUE
147	rs325485	G	A	G	A	-0.0117435	0.0204	0.602889	0.626107	FALSE	FALSE	FALSE	ebi-a-GCST90018906	5	103995368	0.0296	267242	0.4916	Preeclampsia || id:ebi-a-GCST90018906	Preeclampsia	Preeclampsia || ||	TRUE	igd	5	103995368	0.00204042	8.60003e-09	NA	ieu-b-111	triglycerides || id:ieu-b-111	TRUE	reported	igd	2	TRUE
148	rs326222	C	T	C	T	0.0252203	0.0269	0.697957	0.571329	FALSE	FALSE	FALSE	ebi-a-GCST90018906	11	47259668	0.0311	267242	0.3869	Preeclampsia || id:ebi-a-GCST90018906	Preeclampsia	Preeclampsia || ||	TRUE	igd	11	47259668	0.00215698	1.39991e-31	NA	ieu-b-111	triglycerides || id:ieu-b-111	TRUE	reported	igd	2	TRUE
149	rs343	A	C	A	C	-0.141493	0.0516	0.083129	0.0889446	FALSE	FALSE	FALSE	ebi-a-GCST90018906	8	19810787	0.0541	267242	0.3401	Preeclampsia || id:ebi-a-GCST90018906	Preeclampsia	Preeclampsia || ||	TRUE	igd	8	19810787	0.00361052	1e-200	NA	ieu-b-111	triglycerides || id:ieu-b-111	TRUE	reported	igd	2	TRUE
150	rs34682685	A	G	A	G	0.0337428	0.0027	0.104198	0.0911403	FALSE	FALSE	FALSE	ebi-a-GCST90018906	16	72096227	0.056	267242	0.9615	Preeclampsia || id:ebi-a-GCST90018906	Preeclampsia	Preeclampsia || ||	TRUE	igd	16	72096227	0.00326987	5.79963e-25	NA	ieu-b-111	triglycerides || id:ieu-b-111	TRUE	reported	igd	2	TRUE
151	rs35763453	C	T	C	T	0.02845	-0.1898	0.058647	0.0526383	FALSE	FALSE	FALSE	ebi-a-GCST90018906	12	46215895	0.0724	267242	0.00878193	Preeclampsia || id:ebi-a-GCST90018906	Preeclampsia	Preeclampsia || ||	TRUE	igd	12	46215895	0.00435137	6.20012e-11	NA	ieu-b-111	triglycerides || id:ieu-b-111	TRUE	reported	igd	2	TRUE
152	rs36043408	A	G	A	G	-0.0128072	-0.0373	0.502153	0.490487	FALSE	FALSE	FALSE	ebi-a-GCST90018906	1	203511492	0.0284	267242	0.1885	Preeclampsia || id:ebi-a-GCST90018906	Preeclampsia	Preeclampsia || ||	TRUE	igd	1	203511492	0.00198554	1.09999e-10	NA	ieu-b-111	triglycerides || id:ieu-b-111	TRUE	reported	igd	2	TRUE
153	rs3731696	G	A	G	A	0.0218939	0.001	0.121188	0.107606	FALSE	FALSE	FALSE	ebi-a-GCST90018906	2	203431804	0.0441	267242	0.9811	Preeclampsia || id:ebi-a-GCST90018906	Preeclampsia	Preeclampsia || ||	TRUE	igd	2	203431804	0.00303176	5.10035e-13	NA	ieu-b-111	triglycerides || id:ieu-b-111	TRUE	reported	igd	2	TRUE
154	rs3758413	C	T	C	T	0.0111232	-0.0125	0.417724	0.484374	FALSE	FALSE	FALSE	ebi-a-GCST90018906	10	17268839	0.0291	267242	0.668499	Preeclampsia || id:ebi-a-GCST90018906	Preeclampsia	Preeclampsia || ||	TRUE	igd	10	17268839	0.00201767	3.50002e-08	NA	ieu-b-111	triglycerides || id:ieu-b-111	TRUE	reported	igd	2	TRUE
155	rs3775228	T	C	T	C	0.0338197	-0.0497	0.399717	0.392233	FALSE	FALSE	FALSE	ebi-a-GCST90018906	4	87985166	0.029	267242	0.0869601	Preeclampsia || id:ebi-a-GCST90018906	Preeclampsia	Preeclampsia || ||	TRUE	igd	4	87985166	0.00203602	5.79963e-62	NA	ieu-b-111	triglycerides || id:ieu-b-111	TRUE	reported	igd	2	TRUE
156	rs3808477	T	C	T	C	-0.0133854	0.0317	0.279294	0.285522	FALSE	FALSE	FALSE	ebi-a-GCST90018906	8	116670347	0.031	267242	0.3069	Preeclampsia || id:ebi-a-GCST90018906	Preeclampsia	Preeclampsia || ||	TRUE	igd	8	116670347	0.00220342	1.2e-09	NA	ieu-b-111	triglycerides || id:ieu-b-111	TRUE	reported	igd	2	TRUE
157	rs3814883	T	C	T	C	0.0148926	-0.0065	0.482498	0.454263	FALSE	FALSE	FALSE	ebi-a-GCST90018906	16	29994922	0.0289	267242	0.8229	Preeclampsia || id:ebi-a-GCST90018906	Preeclampsia	Preeclampsia || ||	TRUE	igd	16	29994922	0.00199657	8.69961e-14	NA	ieu-b-111	triglycerides || id:ieu-b-111	TRUE	reported	igd	2	TRUE
158	rs3820897	C	T	C	T	0.0197269	0.0264	0.819861	0.658239	FALSE	FALSE	FALSE	ebi-a-GCST90018906	2	3642361	0.0323	267242	0.4131	Preeclampsia || id:ebi-a-GCST90018906	Preeclampsia	Preeclampsia || ||	TRUE	igd	2	3642361	0.00260304	3.50026e-14	NA	ieu-b-111	triglycerides || id:ieu-b-111	TRUE	reported	igd	2	TRUE
159	rs394872	T	C	T	C	0.0111807	-0.0038	0.536237	0.543963	FALSE	FALSE	FALSE	ebi-a-GCST90018906	21	46582100	0.0285	267242	0.8932	Preeclampsia || id:ebi-a-GCST90018906	Preeclampsia	Preeclampsia || ||	TRUE	igd	21	46582100	0.00200285	2.39999e-08	NA	ieu-b-111	triglycerides || id:ieu-b-111	TRUE	reported	igd	2	TRUE
160	rs3974807	T	C	T	C	0.0159776	0.0471	0.189267	0.201773	FALSE	FALSE	FALSE	ebi-a-GCST90018906	11	49161967	0.0389	267242	0.226	Preeclampsia || id:ebi-a-GCST90018906	Preeclampsia	Preeclampsia || ||	TRUE	igd	11	49161967	0.00253125	2.80001e-10	NA	ieu-b-111	triglycerides || id:ieu-b-111	TRUE	reported	igd	2	TRUE
161	rs4128205	C	A	C	A	0.0115011	0.0057	0.509173	0.531296	FALSE	FALSE	FALSE	ebi-a-GCST90018906	2	165467068	0.0302	267242	0.8513	Preeclampsia || id:ebi-a-GCST90018906	Preeclampsia	Preeclampsia || ||	TRUE	igd	2	165467068	0.00199472	8.10009e-09	NA	ieu-b-111	triglycerides || id:ieu-b-111	TRUE	reported	igd	2	TRUE
162	rs4134963	T	C	T	C	-0.0189544	-0.0206	0.189878	0.158835	FALSE	FALSE	FALSE	ebi-a-GCST90018906	6	20486798	0.0372	267242	0.5798	Preeclampsia || id:ebi-a-GCST90018906	Preeclampsia	Preeclampsia || ||	TRUE	igd	6	20486798	0.00254235	8.99912e-14	NA	ieu-b-111	triglycerides || id:ieu-b-111	TRUE	reported	igd	2	TRUE
163	rs41785	A	C	A	C	-0.0150445	0.0022	0.417487	0.464822	FALSE	FALSE	FALSE	ebi-a-GCST90018906	7	116486020	0.0289	267242	0.9382	Preeclampsia || id:ebi-a-GCST90018906	Preeclampsia	Preeclampsia || ||	TRUE	igd	7	116486020	0.00201492	8.19974e-14	NA	ieu-b-111	triglycerides || id:ieu-b-111	TRUE	reported	igd	2	TRUE
164	rs4253750	C	T	C	T	0.0177576	0.0169	0.214455	0.199416	FALSE	FALSE	FALSE	ebi-a-GCST90018906	22	46613852	0.0363	267242	0.6417	Preeclampsia || id:ebi-a-GCST90018906	Preeclampsia	Preeclampsia || ||	TRUE	igd	22	46613852	0.00243701	3.19963e-13	NA	ieu-b-111	triglycerides || id:ieu-b-111	TRUE	reported	igd	2	TRUE
165	rs4471666	G	T	G	T	-0.022461	-0.0339	0.069488	0.0825152	FALSE	FALSE	FALSE	ebi-a-GCST90018906	16	85198965	0.0527	267242	0.5196	Preeclampsia || id:ebi-a-GCST90018906	Preeclampsia	Preeclampsia || ||	TRUE	igd	16	85198965	0.00396699	1.5e-08	NA	ieu-b-111	triglycerides || id:ieu-b-111	TRUE	reported	igd	2	TRUE
166	rs4665972	C	T	C	T	-0.10025	-0.0726	0.604587	0.571425	FALSE	FALSE	FALSE	ebi-a-GCST90018906	2	27598097	0.0293	267242	0.0131801	Preeclampsia || id:ebi-a-GCST90018906	Preeclampsia	Preeclampsia || ||	TRUE	igd	2	27598097	0.00203577	1e-200	NA	ieu-b-111	triglycerides || id:ieu-b-111	TRUE	reported	igd	2	TRUE
167	rs4675812	A	G	A	G	-0.0142305	-0.0047	0.587882	0.608281	FALSE	FALSE	FALSE	ebi-a-GCST90018906	2	242395674	0.029	267242	0.8725	Preeclampsia || id:ebi-a-GCST90018906	Preeclampsia	Preeclampsia || ||	TRUE	igd	2	242395674	0.00201176	1.50003e-12	NA	ieu-b-111	triglycerides || id:ieu-b-111	TRUE	reported	igd	2	TRUE
168	rs4731701	T	C	T	C	-0.0325803	-0.0567	0.493088	0.442552	FALSE	FALSE	FALSE	ebi-a-GCST90018906	7	130430930	0.0286	267242	0.0475094	Preeclampsia || id:ebi-a-GCST90018906	Preeclampsia	Preeclampsia || ||	TRUE	igd	7	130430930	0.00198921	2.70023e-60	NA	ieu-b-111	triglycerides || id:ieu-b-111	TRUE	reported	igd	2	TRUE
169	rs4760254	C	G	C	G	-0.0281414	-0.0036	0.23908	0.202652	FALSE	TRUE	FALSE	ebi-a-GCST90018906	12	57766392	0.0344	267242	0.9176	Preeclampsia || id:ebi-a-GCST90018906	Preeclampsia	Preeclampsia || ||	TRUE	igd	12	57766392	0.00232488	1e-33	NA	ieu-b-111	triglycerides || id:ieu-b-111	TRUE	reported	igd	2	TRUE
170	rs4761234	C	T	C	T	-0.0140236	-0.037	0.484365	0.452666	FALSE	FALSE	FALSE	ebi-a-GCST90018906	12	69732105	0.0287	267242	0.1974	Preeclampsia || id:ebi-a-GCST90018906	Preeclampsia	Preeclampsia || ||	TRUE	igd	12	69732105	0.00199376	1.99986e-12	NA	ieu-b-111	triglycerides || id:ieu-b-111	TRUE	reported	igd	2	TRUE
171	rs4765148	T	G	T	G	-0.0251537	0.0145	0.312686	0.266987	FALSE	FALSE	FALSE	ebi-a-GCST90018906	12	124478637	0.0318	267242	0.6486	Preeclampsia || id:ebi-a-GCST90018906	Preeclampsia	Preeclampsia || ||	TRUE	igd	12	124478637	0.0021456	9.70063e-32	NA	ieu-b-111	triglycerides || id:ieu-b-111	TRUE	reported	igd	2	TRUE
172	rs480823	C	T	C	T	0.15572	0.0095	0.078996	0.0951358	FALSE	FALSE	FALSE	ebi-a-GCST90018906	11	116525730	0.0441	267242	0.83	Preeclampsia || id:ebi-a-GCST90018906	Preeclampsia	Preeclampsia || ||	TRUE	igd	11	116525730	0.00371974	1e-200	NA	ieu-b-111	triglycerides || id:ieu-b-111	TRUE	reported	igd	2	TRUE
173	rs483082	T	G	T	G	0.0862119	0.0102	0.23535	0.215527	FALSE	FALSE	FALSE	ebi-a-GCST90018906	19	45416178	0.0339	267242	0.7637	Preeclampsia || id:ebi-a-GCST90018906	Preeclampsia	Preeclampsia || ||	TRUE	igd	19	45416178	0.00234474	1e-200	NA	ieu-b-111	triglycerides || id:ieu-b-111	TRUE	reported	igd	2	TRUE
174	rs483808	T	C	T	C	-0.0136636	-0.0202	0.701973	0.649765	FALSE	FALSE	FALSE	ebi-a-GCST90018906	19	7957481	0.0299	267242	0.4997	Preeclampsia || id:ebi-a-GCST90018906	Preeclampsia	Preeclampsia || ||	TRUE	igd	19	7957481	0.00218517	4e-10	NA	ieu-b-111	triglycerides || id:ieu-b-111	TRUE	reported	igd	2	TRUE
175	rs4841580	C	T	C	T	-0.0245383	-0.0148	0.434941	0.563104	FALSE	FALSE	FALSE	ebi-a-GCST90018906	8	11517977	0.0297	267242	0.6175	Preeclampsia || id:ebi-a-GCST90018906	Preeclampsia	Preeclampsia || ||	TRUE	igd	8	11517977	0.00200093	1.39991e-34	NA	ieu-b-111	triglycerides || id:ieu-b-111	TRUE	reported	igd	2	TRUE
176	rs4969179	G	T	G	T	-0.0177529	-0.0173	0.60445	0.607236	FALSE	FALSE	FALSE	ebi-a-GCST90018906	17	76391454	0.0299	267242	0.5624	Preeclampsia || id:ebi-a-GCST90018906	Preeclampsia	Preeclampsia || ||	TRUE	igd	17	76391454	0.00203649	2.80027e-18	NA	ieu-b-111	triglycerides || id:ieu-b-111	TRUE	reported	igd	2	TRUE
177	rs4976033	G	A	G	A	0.0177909	-0.0252	0.402122	0.407159	FALSE	FALSE	FALSE	ebi-a-GCST90018906	5	67714246	0.0291	267242	0.385	Preeclampsia || id:ebi-a-GCST90018906	Preeclampsia	Preeclampsia || ||	TRUE	igd	5	67714246	0.00205178	4.30031e-18	NA	ieu-b-111	triglycerides || id:ieu-b-111	TRUE	reported	igd	2	TRUE
178	rs499293	A	G	A	G	-0.0117912	0.0027	0.65807	0.712137	FALSE	FALSE	FALSE	ebi-a-GCST90018906	11	30504660	0.0306	267242	0.9303	Preeclampsia || id:ebi-a-GCST90018906	Preeclampsia	Preeclampsia || ||	TRUE	igd	11	30504660	0.00208902	1.7e-08	NA	ieu-b-111	triglycerides || id:ieu-b-111	TRUE	reported	igd	2	TRUE
179	rs5112	G	C	G	C	0.0684501	0.0273	0.533428	0.545802	FALSE	TRUE	TRUE	ebi-a-GCST90018906	19	45430280	0.0314	267242	0.385	Preeclampsia || id:ebi-a-GCST90018906	Preeclampsia	Preeclampsia || ||	TRUE	igd	19	45430280	0.00213412	1e-200	NA	ieu-b-111	triglycerides || id:ieu-b-111	TRUE	reported	igd	2	FALSE
180	rs551243	C	G	C	G	0.0143952	-0.0413	0.469258	0.488349	FALSE	TRUE	TRUE	ebi-a-GCST90018906	11	66074483	0.0286	267242	0.1489	Preeclampsia || id:ebi-a-GCST90018906	Preeclampsia	Preeclampsia || ||	TRUE	igd	11	66074483	0.00199178	4.90004e-13	NA	ieu-b-111	triglycerides || id:ieu-b-111	TRUE	reported	igd	2	FALSE
181	rs55646464	T	G	T	G	0.0121913	0.0164	0.300087	0.278825	FALSE	FALSE	FALSE	ebi-a-GCST90018906	5	173324971	0.0306	267242	0.592	Preeclampsia || id:ebi-a-GCST90018906	Preeclampsia	Preeclampsia || ||	TRUE	igd	5	173324971	0.00217016	1.89998e-08	NA	ieu-b-111	triglycerides || id:ieu-b-111	TRUE	reported	igd	2	TRUE
182	rs55767272	C	A	C	A	-0.0282011	0.0302	0.065077	0.0659397	FALSE	FALSE	FALSE	ebi-a-GCST90018906	10	63702572	0.0901	267242	0.7375	Preeclampsia || id:ebi-a-GCST90018906	Preeclampsia	Preeclampsia || ||	TRUE	igd	10	63702572	0.00403602	2.80027e-12	NA	ieu-b-111	triglycerides || id:ieu-b-111	TRUE	reported	igd	2	TRUE
183	rs55966194	G	C	G	C	-0.0178509	0.0153	0.281997	0.202597	FALSE	TRUE	FALSE	ebi-a-GCST90018906	20	45599090	0.0349	267242	0.6617	Preeclampsia || id:ebi-a-GCST90018906	Preeclampsia	Preeclampsia || ||	TRUE	igd	20	45599090	0.00221245	7.10068e-16	NA	ieu-b-111	triglycerides || id:ieu-b-111	TRUE	reported	igd	2	TRUE
184	rs56397607	G	A	G	A	0.0174851	0.0579	0.182538	0.199411	FALSE	FALSE	FALSE	ebi-a-GCST90018906	10	114042643	0.037	267242	0.1181	Preeclampsia || id:ebi-a-GCST90018906	Preeclampsia	Preeclampsia || ||	TRUE	igd	10	114042643	0.00257608	1.10002e-11	NA	ieu-b-111	triglycerides || id:ieu-b-111	TRUE	reported	igd	2	TRUE
185	rs56902258	A	T	A	T	-0.0151434	-0.1211	0.196198	0.191725	FALSE	TRUE	FALSE	ebi-a-GCST90018906	14	23733114	0.0357	267242	0.000695505	Preeclampsia || id:ebi-a-GCST90018906	Preeclampsia	Preeclampsia || ||	TRUE	igd	14	23733114	0.0025129	1.7e-09	NA	ieu-b-111	triglycerides || id:ieu-b-111	TRUE	reported	igd	2	TRUE
186	rs5755799	G	C	G	C	0.0118859	0.0385	0.453747	0.477424	FALSE	TRUE	TRUE	ebi-a-GCST90018906	22	36012864	0.0287	267242	0.1787	Preeclampsia || id:ebi-a-GCST90018906	Preeclampsia	Preeclampsia || ||	TRUE	igd	22	36012864	0.00200343	2.99999e-09	NA	ieu-b-111	triglycerides || id:ieu-b-111	TRUE	reported	igd	2	FALSE
187	rs581080	C	G	C	G	0.0175432	-0.0226	0.819008	0.853252	FALSE	TRUE	FALSE	ebi-a-GCST90018906	9	15305378	0.0399	267242	0.5709	Preeclampsia || id:ebi-a-GCST90018906	Preeclampsia	Preeclampsia || ||	TRUE	igd	9	15305378	0.00258442	1.10002e-11	NA	ieu-b-111	triglycerides || id:ieu-b-111	TRUE	reported	igd	2	TRUE
188	rs58542926	T	C	T	C	-0.103184	0.0174	0.074608	0.0737919	FALSE	FALSE	FALSE	ebi-a-GCST90018906	19	19379549	0.0558	267242	0.755099	Preeclampsia || id:ebi-a-GCST90018906	Preeclampsia	Preeclampsia || ||	TRUE	igd	19	19379549	0.00378074	5.29663e-164	NA	ieu-b-111	triglycerides || id:ieu-b-111	TRUE	reported	igd	2	TRUE
189	rs6028716	A	G	A	G	-0.0128217	0.0147	0.258428	0.24717	FALSE	FALSE	FALSE	ebi-a-GCST90018906	20	38547459	0.0345	267242	0.670199	Preeclampsia || id:ebi-a-GCST90018906	Preeclampsia	Preeclampsia || ||	TRUE	igd	20	38547459	0.00228302	2e-08	NA	ieu-b-111	triglycerides || id:ieu-b-111	TRUE	reported	igd	2	TRUE
190	rs6073958	C	T	C	T	0.0556952	0.0446	0.198674	0.171837	FALSE	FALSE	FALSE	ebi-a-GCST90018906	20	44551855	0.0371	267242	0.2295	Preeclampsia || id:ebi-a-GCST90018906	Preeclampsia	Preeclampsia || ||	TRUE	igd	20	44551855	0.00249344	1.59956e-110	NA	ieu-b-111	triglycerides || id:ieu-b-111	TRUE	reported	igd	2	TRUE
191	rs60856912	T	G	T	G	0.0248329	0.0034	0.162906	0.292462	FALSE	FALSE	FALSE	ebi-a-GCST90018906	17	65892343	0.0354	267242	0.9237	Preeclampsia || id:ebi-a-GCST90018906	Preeclampsia	Preeclampsia || ||	TRUE	igd	17	65892343	0.00270829	4.79954e-20	NA	ieu-b-111	triglycerides || id:ieu-b-111	TRUE	reported	igd	2	TRUE
192	rs61729990	A	C	A	C	-0.0558488	-0.2038	0.017888	0.0151761	FALSE	FALSE	FALSE	ebi-a-GCST90018906	11	117052532	0.1376	267242	0.1384	Preeclampsia || id:ebi-a-GCST90018906	Preeclampsia	Preeclampsia || ||	TRUE	igd	11	117052532	0.00752135	1.10002e-13	NA	ieu-b-111	triglycerides || id:ieu-b-111	TRUE	reported	igd	2	TRUE
193	rs61830291	C	A	C	A	0.0287484	-0.051	0.095791	0.102561	FALSE	FALSE	FALSE	ebi-a-GCST90018906	1	221001142	0.0482	267242	0.2905	Preeclampsia || id:ebi-a-GCST90018906	Preeclampsia	Preeclampsia || ||	TRUE	igd	1	221001142	0.00337913	1.80011e-17	NA	ieu-b-111	triglycerides || id:ieu-b-111	TRUE	reported	igd	2	TRUE
194	rs61905078	C	A	C	A	0.199898	0.0274	0.073841	0.0835544	FALSE	FALSE	FALSE	ebi-a-GCST90018906	11	116596309	0.0492	267242	0.5772	Preeclampsia || id:ebi-a-GCST90018906	Preeclampsia	Preeclampsia || ||	TRUE	igd	11	116596309	0.00379494	1e-200	NA	ieu-b-111	triglycerides || id:ieu-b-111	TRUE	reported	igd	2	TRUE
195	rs61993685	C	T	C	T	-0.0234087	0.0079	0.076413	0.0790152	FALSE	FALSE	FALSE	ebi-a-GCST90018906	14	100765823	0.0547	267242	0.8855	Preeclampsia || id:ebi-a-GCST90018906	Preeclampsia	Preeclampsia || ||	TRUE	igd	14	100765823	0.00373997	3.89996e-10	NA	ieu-b-111	triglycerides || id:ieu-b-111	TRUE	reported	igd	2	TRUE
196	rs62102718	T	A	T	A	0.0202348	0.0516	0.286196	0.260091	FALSE	TRUE	FALSE	ebi-a-GCST90018906	19	33891013	0.0319	267242	0.1058	Preeclampsia || id:ebi-a-GCST90018906	Preeclampsia	Preeclampsia || ||	TRUE	igd	19	33891013	0.00220142	3.90032e-20	NA	ieu-b-111	triglycerides || id:ieu-b-111	TRUE	reported	igd	2	TRUE
197	rs62112763	G	C	G	C	0.01935	-0.0347	0.438929	0.432857	FALSE	TRUE	TRUE	ebi-a-GCST90018906	19	7220013	0.0287	267242	0.2255	Preeclampsia || id:ebi-a-GCST90018906	Preeclampsia	Preeclampsia || ||	TRUE	igd	19	7220013	0.00200786	5.60015e-22	NA	ieu-b-111	triglycerides || id:ieu-b-111	TRUE	reported	igd	2	FALSE
198	rs62128802	T	C	T	C	-0.0158746	-0.0523	0.183216	0.180819	FALSE	FALSE	FALSE	ebi-a-GCST90018906	19	48341814	0.039	267242	0.1793	Preeclampsia || id:ebi-a-GCST90018906	Preeclampsia	Preeclampsia || ||	TRUE	igd	19	48341814	0.00257782	7.39997e-10	NA	ieu-b-111	triglycerides || id:ieu-b-111	TRUE	reported	igd	2	TRUE
199	rs62135012	A	G	A	G	-0.0117482	0.0339	0.357929	0.303651	FALSE	FALSE	FALSE	ebi-a-GCST90018906	2	50731010	0.0302	267242	0.2611	Preeclampsia || id:ebi-a-GCST90018906	Preeclampsia	Preeclampsia || ||	TRUE	igd	2	50731010	0.00207507	1.5e-08	NA	ieu-b-111	triglycerides || id:ieu-b-111	TRUE	reported	igd	2	TRUE
200	rs62271373	A	T	A	T	0.0419639	0.003	0.059967	0.0556167	FALSE	TRUE	FALSE	ebi-a-GCST90018906	3	150066540	0.0682	267242	0.965	Preeclampsia || id:ebi-a-GCST90018906	Preeclampsia	Preeclampsia || ||	TRUE	igd	3	150066540	0.00426588	7.8001e-23	NA	ieu-b-111	triglycerides || id:ieu-b-111	TRUE	reported	igd	2	TRUE
201	rs62274099	T	C	T	C	0.0120882	-0.0097	0.424205	0.369927	FALSE	FALSE	FALSE	ebi-a-GCST90018906	3	156810578	0.0294	267242	0.741199	Preeclampsia || id:ebi-a-GCST90018906	Preeclampsia	Preeclampsia || ||	TRUE	igd	3	156810578	0.00202424	2.30001e-09	NA	ieu-b-111	triglycerides || id:ieu-b-111	TRUE	reported	igd	2	TRUE
202	rs62397245	G	C	G	C	0.0149941	0.0387	0.22236	0.228392	FALSE	TRUE	FALSE	ebi-a-GCST90018906	5	176750688	0.0354	267242	0.2739	Preeclampsia || id:ebi-a-GCST90018906	Preeclampsia	Preeclampsia || ||	TRUE	igd	5	176750688	0.00239634	3.89996e-10	NA	ieu-b-111	triglycerides || id:ieu-b-111	TRUE	reported	igd	2	TRUE
203	rs62427982	T	C	T	C	-0.0133153	0.0416	0.32217	0.318907	FALSE	FALSE	FALSE	ebi-a-GCST90018906	6	107437166	0.0301	267242	0.1664	Preeclampsia || id:ebi-a-GCST90018906	Preeclampsia	Preeclampsia || ||	TRUE	igd	6	107437166	0.00213196	4.20001e-10	NA	ieu-b-111	triglycerides || id:ieu-b-111	TRUE	reported	igd	2	TRUE
204	rs62459095	T	C	T	C	-0.0319865	0.0176	0.061781	0.0712358	FALSE	FALSE	FALSE	ebi-a-GCST90018906	7	44267538	0.0845	267242	0.8348	Preeclampsia || id:ebi-a-GCST90018906	Preeclampsia	Preeclampsia || ||	TRUE	igd	7	44267538	0.00426882	6.70039e-14	NA	ieu-b-111	triglycerides || id:ieu-b-111	TRUE	reported	igd	2	TRUE
205	rs62473520	C	T	C	T	-0.0211003	-0.0171	0.077998	0.132234	FALSE	FALSE	FALSE	ebi-a-GCST90018906	7	130583442	0.0503	267242	0.7347	Preeclampsia || id:ebi-a-GCST90018906	Preeclampsia	Preeclampsia || ||	TRUE	igd	7	130583442	0.00380118	2.80001e-08	NA	ieu-b-111	triglycerides || id:ieu-b-111	TRUE	reported	igd	2	TRUE
206	rs6432622	G	A	G	A	-0.0108868	-0.0181	0.490264	0.388446	FALSE	FALSE	FALSE	ebi-a-GCST90018906	2	161340270	0.0293	267242	0.5369	Preeclampsia || id:ebi-a-GCST90018906	Preeclampsia	Preeclampsia || ||	TRUE	igd	2	161340270	0.00198007	3.79997e-08	NA	ieu-b-111	triglycerides || id:ieu-b-111	TRUE	reported	igd	2	TRUE
207	rs6506033	T	C	T	C	-0.0228948	-0.0316	0.072523	0.0721748	FALSE	FALSE	FALSE	ebi-a-GCST90018906	18	289209	0.0505	267242	0.531001	Preeclampsia || id:ebi-a-GCST90018906	Preeclampsia	Preeclampsia || ||	TRUE	igd	18	289209	0.00383903	2.5e-09	NA	ieu-b-111	triglycerides || id:ieu-b-111	TRUE	reported	igd	2	TRUE
208	rs6517522	C	T	C	T	-0.0129031	-0.0287	0.498138	0.380798	FALSE	FALSE	FALSE	ebi-a-GCST90018906	21	40553845	0.0298	267242	0.3358	Preeclampsia || id:ebi-a-GCST90018906	Preeclampsia	Preeclampsia || ||	TRUE	igd	21	40553845	0.00199242	9.3994e-11	NA	ieu-b-111	triglycerides || id:ieu-b-111	TRUE	reported	igd	2	TRUE
209	rs6532798	T	C	T	C	0.013792	0.0458	0.697405	0.767821	FALSE	FALSE	FALSE	ebi-a-GCST90018906	4	100054827	0.0324	267242	0.1581	Preeclampsia || id:ebi-a-GCST90018906	Preeclampsia	Preeclampsia || ||	TRUE	igd	4	100054827	0.00216353	1.79999e-10	NA	ieu-b-111	triglycerides || id:ieu-b-111	TRUE	reported	igd	2	TRUE
210	rs6562773	G	A	G	A	-0.0120538	-0.0232	0.547533	0.569849	FALSE	FALSE	FALSE	ebi-a-GCST90018906	13	74188935	0.0287	267242	0.4179	Preeclampsia || id:ebi-a-GCST90018906	Preeclampsia	Preeclampsia || ||	TRUE	igd	13	74188935	0.00201057	2e-09	NA	ieu-b-111	triglycerides || id:ieu-b-111	TRUE	reported	igd	2	TRUE
211	rs6572807	G	A	G	A	0.0124759	0.0388	0.267065	0.257007	FALSE	FALSE	FALSE	ebi-a-GCST90018906	14	52480621	0.0321	267242	0.2271	Preeclampsia || id:ebi-a-GCST90018906	Preeclampsia	Preeclampsia || ||	TRUE	igd	14	52480621	0.00224899	2.90001e-08	NA	ieu-b-111	triglycerides || id:ieu-b-111	TRUE	reported	igd	2	TRUE
212	rs6752845	C	G	C	G	-0.0137812	0.0179	0.431425	0.481906	FALSE	TRUE	TRUE	ebi-a-GCST90018906	2	37095139	0.0287	267242	0.5318	Preeclampsia || id:ebi-a-GCST90018906	Preeclampsia	Preeclampsia || ||	TRUE	igd	2	37095139	0.00200389	6.09958e-12	NA	ieu-b-111	triglycerides || id:ieu-b-111	TRUE	reported	igd	2	FALSE
213	rs676210	A	G	A	G	-0.0735169	0.0237	0.205293	0.341437	FALSE	FALSE	FALSE	ebi-a-GCST90018906	2	21231524	0.0332	267242	0.4744	Preeclampsia || id:ebi-a-GCST90018906	Preeclampsia	Preeclampsia || ||	TRUE	igd	2	21231524	0.00244968	7.09578e-198	NA	ieu-b-111	triglycerides || id:ieu-b-111	TRUE	reported	igd	2	TRUE
214	rs6792725	G	A	G	A	-0.0152543	-0.0084	0.692404	0.60846	FALSE	FALSE	FALSE	ebi-a-GCST90018906	3	24520283	0.0298	267242	0.7778	Preeclampsia || id:ebi-a-GCST90018906	Preeclampsia	Preeclampsia || ||	TRUE	igd	3	24520283	0.00221886	6.20012e-12	NA	ieu-b-111	triglycerides || id:ieu-b-111	TRUE	reported	igd	2	TRUE
215	rs67981690	G	A	G	A	0.0299225	0.1313	0.129887	0.152819	FALSE	FALSE	FALSE	ebi-a-GCST90018906	12	21343886	0.0382	267242	0.000595498	Preeclampsia || id:ebi-a-GCST90018906	Preeclampsia	Preeclampsia || ||	TRUE	igd	12	21343886	0.00297454	8.30042e-24	NA	ieu-b-111	triglycerides || id:ieu-b-111	TRUE	reported	igd	2	TRUE
216	rs6800707	G	C	G	C	0.0298848	0.05	0.810543	0.870071	FALSE	TRUE	FALSE	ebi-a-GCST90018906	3	52516293	0.0439	267242	0.2542	Preeclampsia || id:ebi-a-GCST90018906	Preeclampsia	Preeclampsia || ||	TRUE	igd	3	52516293	0.00253832	5.30029e-32	NA	ieu-b-111	triglycerides || id:ieu-b-111	TRUE	reported	igd	2	TRUE
217	rs6805924	T	G	T	G	0.0109684	0.0331	0.430548	0.337322	FALSE	FALSE	FALSE	ebi-a-GCST90018906	3	69879670	0.0299	267242	0.2677	Preeclampsia || id:ebi-a-GCST90018906	Preeclampsia	Preeclampsia || ||	TRUE	igd	3	69879670	0.00200571	4.49997e-08	NA	ieu-b-111	triglycerides || id:ieu-b-111	TRUE	reported	igd	2	TRUE
218	rs684773	C	A	C	A	0.0291133	0.0717	0.766797	0.796303	FALSE	FALSE	FALSE	ebi-a-GCST90018906	3	135956305	0.0367	267242	0.0506606	Preeclampsia || id:ebi-a-GCST90018906	Preeclampsia	Preeclampsia || ||	TRUE	igd	3	135956305	0.00234718	2.49977e-35	NA	ieu-b-111	triglycerides || id:ieu-b-111	TRUE	reported	igd	2	TRUE
219	rs6882076	C	T	C	T	0.0331011	0.0092	0.634285	0.687182	FALSE	FALSE	FALSE	ebi-a-GCST90018906	5	156390297	0.0303	267242	0.7617	Preeclampsia || id:ebi-a-GCST90018906	Preeclampsia	Preeclampsia || ||	TRUE	igd	5	156390297	0.00206122	4.90004e-58	NA	ieu-b-111	triglycerides || id:ieu-b-111	TRUE	reported	igd	2	TRUE
220	rs6916318	T	A	T	A	0.0267283	-0.0214	0.530533	0.516983	FALSE	TRUE	TRUE	ebi-a-GCST90018906	6	127435106	0.0285	267242	0.4529	Preeclampsia || id:ebi-a-GCST90018906	Preeclampsia	Preeclampsia || ||	TRUE	igd	6	127435106	0.0019907	4.19952e-41	NA	ieu-b-111	triglycerides || id:ieu-b-111	TRUE	reported	igd	2	FALSE
221	rs696825	T	C	T	C	-0.0202838	-0.0155	0.252926	0.273618	FALSE	FALSE	FALSE	ebi-a-GCST90018906	9	86583076	0.0314	267242	0.622499	Preeclampsia || id:ebi-a-GCST90018906	Preeclampsia	Preeclampsia || ||	TRUE	igd	9	86583076	0.00228763	7.50067e-19	NA	ieu-b-111	triglycerides || id:ieu-b-111	TRUE	reported	igd	2	TRUE
222	rs698927	C	A	C	A	-0.0183059	-0.0792	0.183785	0.218845	FALSE	FALSE	FALSE	ebi-a-GCST90018906	1	93836218	0.0358	267242	0.0270302	Preeclampsia || id:ebi-a-GCST90018906	Preeclampsia	Preeclampsia || ||	TRUE	igd	1	93836218	0.00256302	9.20026e-13	NA	ieu-b-111	triglycerides || id:ieu-b-111	TRUE	reported	igd	2	TRUE
223	rs6999569	G	A	G	A	-0.0860885	-0.0558	0.470737	0.400883	FALSE	FALSE	FALSE	ebi-a-GCST90018906	8	126475770	0.029	267242	0.0540194	Preeclampsia || id:ebi-a-GCST90018906	Preeclampsia	Preeclampsia || ||	TRUE	igd	8	126475770	0.00198061	1e-200	NA	ieu-b-111	triglycerides || id:ieu-b-111	TRUE	reported	igd	2	TRUE
224	rs7000494	C	G	C	G	0.136538	0.0399	0.030042	0.0213757	FALSE	TRUE	FALSE	ebi-a-GCST90018906	8	19873502	0.0964	267242	0.679301	Preeclampsia || id:ebi-a-GCST90018906	Preeclampsia	Preeclampsia || ||	TRUE	igd	8	19873502	0.00584159	7.99834e-121	NA	ieu-b-111	triglycerides || id:ieu-b-111	TRUE	reported	igd	2	TRUE
225	rs7077812	C	T	C	T	0.0142284	-0.038	0.194911	0.222588	FALSE	FALSE	FALSE	ebi-a-GCST90018906	10	81096071	0.035	267242	0.2775	Preeclampsia || id:ebi-a-GCST90018906	Preeclampsia	Preeclampsia || ||	TRUE	igd	10	81096071	0.00250611	1.40001e-08	NA	ieu-b-111	triglycerides || id:ieu-b-111	TRUE	reported	igd	2	TRUE
226	rs7134375	A	C	A	C	-0.0171435	0.0263	0.431174	0.424275	FALSE	FALSE	FALSE	ebi-a-GCST90018906	12	20473758	0.0302	267242	0.3837	Preeclampsia || id:ebi-a-GCST90018906	Preeclampsia	Preeclampsia || ||	TRUE	igd	12	20473758	0.00200504	1.20005e-17	NA	ieu-b-111	triglycerides || id:ieu-b-111	TRUE	reported	igd	2	TRUE
227	rs7135509	C	T	C	T	-0.0121338	0.0068	0.293196	0.265024	FALSE	FALSE	FALSE	ebi-a-GCST90018906	12	22765676	0.0318	267242	0.8313	Preeclampsia || id:ebi-a-GCST90018906	Preeclampsia	Preeclampsia || ||	TRUE	igd	12	22765676	0.00221197	4.09996e-08	NA	ieu-b-111	triglycerides || id:ieu-b-111	TRUE	reported	igd	2	TRUE
228	rs7140110	C	T	C	T	0.0283172	0.0539	0.298338	0.279017	FALSE	FALSE	FALSE	ebi-a-GCST90018906	13	114544024	0.0318	267242	0.0900492	Preeclampsia || id:ebi-a-GCST90018906	Preeclampsia	Preeclampsia || ||	TRUE	igd	13	114544024	0.00217811	1.20005e-38	NA	ieu-b-111	triglycerides || id:ieu-b-111	TRUE	reported	igd	2	TRUE
229	rs71538127	G	C	G	C	0.0176494	0.02	0.122052	0.100094	FALSE	TRUE	FALSE	ebi-a-GCST90018906	7	1010801	0.0472	267242	0.6721	Preeclampsia || id:ebi-a-GCST90018906	Preeclampsia	Preeclampsia || ||	TRUE	igd	7	1010801	0.00303718	6.19998e-09	NA	ieu-b-111	triglycerides || id:ieu-b-111	TRUE	reported	igd	2	TRUE
230	rs71603401	G	A	G	A	0.0264991	0.0062	0.136804	0.105891	FALSE	FALSE	FALSE	ebi-a-GCST90018906	4	18034463	0.0478	267242	0.8969	Preeclampsia || id:ebi-a-GCST90018906	Preeclampsia	Preeclampsia || ||	TRUE	igd	4	18034463	0.00291753	1.10002e-19	NA	ieu-b-111	triglycerides || id:ieu-b-111	TRUE	reported	igd	2	TRUE
231	rs7215055	G	A	G	A	0.0389233	-0.1045	0.062892	0.0518237	FALSE	FALSE	FALSE	ebi-a-GCST90018906	17	17458353	0.0576	267242	0.0694496	Preeclampsia || id:ebi-a-GCST90018906	Preeclampsia	Preeclampsia || ||	TRUE	igd	17	17458353	0.00410062	2.29985e-21	NA	ieu-b-111	triglycerides || id:ieu-b-111	TRUE	reported	igd	2	TRUE
232	rs7239575	C	T	C	T	-0.0160767	-0.0109	0.490494	0.542353	FALSE	FALSE	FALSE	ebi-a-GCST90018906	18	21120035	0.0286	267242	0.7014	Preeclampsia || id:ebi-a-GCST90018906	Preeclampsia	Preeclampsia || ||	TRUE	igd	18	21120035	0.00199133	6.79986e-16	NA	ieu-b-111	triglycerides || id:ieu-b-111	TRUE	reported	igd	2	TRUE
233	rs7244	A	G	A	G	0.0151978	-0.0243	0.174166	0.193507	FALSE	FALSE	FALSE	ebi-a-GCST90018906	5	153800513	0.0369	267242	0.5104	Preeclampsia || id:ebi-a-GCST90018906	Preeclampsia	Preeclampsia || ||	TRUE	igd	5	153800513	0.00261808	6.4e-09	NA	ieu-b-111	triglycerides || id:ieu-b-111	TRUE	reported	igd	2	TRUE
234	rs72555385	G	A	G	A	0.0653776	0.0073	0.048975	0.0414274	FALSE	FALSE	FALSE	ebi-a-GCST90018906	7	73123473	0.0818	267242	0.9289	Preeclampsia || id:ebi-a-GCST90018906	Preeclampsia	Preeclampsia || ||	TRUE	igd	7	73123473	0.0046178	1.69981e-45	NA	ieu-b-111	triglycerides || id:ieu-b-111	TRUE	reported	igd	2	TRUE
235	rs72603744	C	A	C	A	-0.0125232	-0.0001	0.315623	0.317241	FALSE	FALSE	FALSE	ebi-a-GCST90018906	7	75647167	0.0435	267242	0.9983	Preeclampsia || id:ebi-a-GCST90018906	Preeclampsia	Preeclampsia || ||	TRUE	igd	7	75647167	0.00213684	4.60002e-09	NA	ieu-b-111	triglycerides || id:ieu-b-111	TRUE	reported	igd	2	TRUE
236	rs72644085	C	T	C	T	-0.0196036	-0.001	0.146036	0.269457	FALSE	FALSE	FALSE	ebi-a-GCST90018906	5	55783832	0.0398	267242	0.9798	Preeclampsia || id:ebi-a-GCST90018906	Preeclampsia	Preeclampsia || ||	TRUE	igd	5	55783832	0.00281241	3.19963e-12	NA	ieu-b-111	triglycerides || id:ieu-b-111	TRUE	reported	igd	2	TRUE
237	rs7274718	A	G	A	G	0.0159491	-0.0064	0.598516	0.540581	FALSE	FALSE	FALSE	ebi-a-GCST90018906	20	56113783	0.029	267242	0.8263	Preeclampsia || id:ebi-a-GCST90018906	Preeclampsia	Preeclampsia || ||	TRUE	igd	20	56113783	0.00202919	3.80014e-15	NA	ieu-b-111	triglycerides || id:ieu-b-111	TRUE	reported	igd	2	TRUE
238	rs72784786	A	G	A	G	0.0263468	-0.0468	0.060638	0.0469195	FALSE	FALSE	FALSE	ebi-a-GCST90018906	2	28489549	0.0607	267242	0.4409	Preeclampsia || id:ebi-a-GCST90018906	Preeclampsia	Preeclampsia || ||	TRUE	igd	2	28489549	0.00416714	2.59998e-10	NA	ieu-b-111	triglycerides || id:ieu-b-111	TRUE	reported	igd	2	TRUE
239	rs72801474	A	G	A	G	-0.0307938	0.0188	0.091843	0.0822445	FALSE	FALSE	FALSE	ebi-a-GCST90018906	5	132444128	0.0581	267242	0.746299	Preeclampsia || id:ebi-a-GCST90018906	Preeclampsia	Preeclampsia || ||	TRUE	igd	5	132444128	0.00344154	3.59998e-19	NA	ieu-b-111	triglycerides || id:ieu-b-111	TRUE	reported	igd	2	TRUE
240	rs729761	G	T	G	T	0.0177868	-0.0086	0.711859	0.752767	FALSE	FALSE	FALSE	ebi-a-GCST90018906	6	43804571	0.0321	267242	0.7896	Preeclampsia || id:ebi-a-GCST90018906	Preeclampsia	Preeclampsia || ||	TRUE	igd	6	43804571	0.00221435	9.49948e-16	NA	ieu-b-111	triglycerides || id:ieu-b-111	TRUE	reported	igd	2	TRUE
241	rs73025562	A	G	A	G	0.0138633	0.0132	0.245879	0.223098	FALSE	FALSE	FALSE	ebi-a-GCST90018906	6	160562481	0.0324	267242	0.683299	Preeclampsia || id:ebi-a-GCST90018906	Preeclampsia	Preeclampsia || ||	TRUE	igd	6	160562481	0.00231292	2e-09	NA	ieu-b-111	triglycerides || id:ieu-b-111	TRUE	reported	igd	2	TRUE
242	rs7308584	A	G	A	G	0.0149992	0.0157	0.184436	0.23195	FALSE	FALSE	FALSE	ebi-a-GCST90018906	12	6706744	0.034	267242	0.6436	Preeclampsia || id:ebi-a-GCST90018906	Preeclampsia	Preeclampsia || ||	TRUE	igd	12	6706744	0.00256911	5.30005e-09	NA	ieu-b-111	triglycerides || id:ieu-b-111	TRUE	reported	igd	2	TRUE
243	rs73238173	G	C	G	C	-0.0165938	-0.0337	0.129955	0.131581	FALSE	TRUE	FALSE	ebi-a-GCST90018906	3	142110644	0.0594	267242	0.570401	Preeclampsia || id:ebi-a-GCST90018906	Preeclampsia	Preeclampsia || ||	TRUE	igd	3	142110644	0.00295427	1.89998e-08	NA	ieu-b-111	triglycerides || id:ieu-b-111	TRUE	reported	igd	2	TRUE
244	rs7400002	G	A	G	A	0.0139701	-0.0033	0.230609	0.273664	FALSE	FALSE	FALSE	ebi-a-GCST90018906	13	114524944	0.0323	267242	0.9175	Preeclampsia || id:ebi-a-GCST90018906	Preeclampsia	Preeclampsia || ||	TRUE	igd	13	114524944	0.00236663	3.59998e-09	NA	ieu-b-111	triglycerides || id:ieu-b-111	TRUE	reported	igd	2	TRUE
245	rs74090351	A	G	A	G	-0.0250097	-0.0111	0.068143	0.0553949	FALSE	FALSE	FALSE	ebi-a-GCST90018906	1	61705898	0.0564	267242	0.844	Preeclampsia || id:ebi-a-GCST90018906	Preeclampsia	Preeclampsia || ||	TRUE	igd	1	61705898	0.00393658	2.1e-10	NA	ieu-b-111	triglycerides || id:ieu-b-111	TRUE	reported	igd	2	TRUE
246	rs742036	A	G	A	G	-0.0143632	0.0121	0.375259	0.36931	FALSE	FALSE	FALSE	ebi-a-GCST90018906	16	960725	0.0297	267242	0.6842	Preeclampsia || id:ebi-a-GCST90018906	Preeclampsia	Preeclampsia || ||	TRUE	igd	16	960725	0.00205112	2.49977e-12	NA	ieu-b-111	triglycerides || id:ieu-b-111	TRUE	reported	igd	2	TRUE
247	rs7424120	T	C	T	C	-0.0123561	-0.0308	0.601724	0.622824	FALSE	FALSE	FALSE	ebi-a-GCST90018906	2	59313974	0.0291	267242	0.2902	Preeclampsia || id:ebi-a-GCST90018906	Preeclampsia	Preeclampsia || ||	TRUE	igd	2	59313974	0.00203065	1.2e-09	NA	ieu-b-111	triglycerides || id:ieu-b-111	TRUE	reported	igd	2	TRUE
248	rs75268115	G	A	G	A	-0.0207435	0.0126	0.084699	0.0780421	FALSE	FALSE	FALSE	ebi-a-GCST90018906	11	18301915	0.0507	267242	0.8029	Preeclampsia || id:ebi-a-GCST90018906	Preeclampsia	Preeclampsia || ||	TRUE	igd	11	18301915	0.0035798	6.80002e-09	NA	ieu-b-111	triglycerides || id:ieu-b-111	TRUE	reported	igd	2	TRUE
249	rs75609851	A	G	A	G	-0.199116	-0.0173	0.01048	0.0109244	FALSE	FALSE	FALSE	ebi-a-GCST90018906	8	19871080	0.1413	267242	0.9023	Preeclampsia || id:ebi-a-GCST90018906	Preeclampsia	Preeclampsia || ||	TRUE	igd	8	19871080	0.0100401	1.59993e-87	NA	ieu-b-111	triglycerides || id:ieu-b-111	TRUE	reported	igd	2	TRUE
250	rs75721796	A	G	A	G	0.0210491	0.0093	0.214459	0.209313	FALSE	FALSE	FALSE	ebi-a-GCST90018906	7	150296604	0.05	267242	0.853	Preeclampsia || id:ebi-a-GCST90018906	Preeclampsia	Preeclampsia || ||	TRUE	igd	7	150296604	0.00245993	1.20005e-17	NA	ieu-b-111	triglycerides || id:ieu-b-111	TRUE	reported	igd	2	TRUE
251	rs75942983	T	A	T	A	-0.0201303	0.0616	0.083627	0.0607465	FALSE	TRUE	FALSE	ebi-a-GCST90018906	12	62787720	0.0608	267242	0.3106	Preeclampsia || id:ebi-a-GCST90018906	Preeclampsia	Preeclampsia || ||	TRUE	igd	12	62787720	0.00361206	2.5e-08	NA	ieu-b-111	triglycerides || id:ieu-b-111	TRUE	reported	igd	2	TRUE
252	rs77009508	G	A	G	A	0.0450912	-0.0633	0.073734	0.0707171	FALSE	FALSE	FALSE	ebi-a-GCST90018906	6	161004972	0.06	267242	0.2914	Preeclampsia || id:ebi-a-GCST90018906	Preeclampsia	Preeclampsia || ||	TRUE	igd	6	161004972	0.00379997	1.80011e-32	NA	ieu-b-111	triglycerides || id:ieu-b-111	TRUE	reported	igd	2	TRUE
253	rs7704653	G	A	G	A	0.0157533	-0.0233	0.723029	0.683538	FALSE	FALSE	FALSE	ebi-a-GCST90018906	5	90255685	0.0323	267242	0.4699	Preeclampsia || id:ebi-a-GCST90018906	Preeclampsia	Preeclampsia || ||	TRUE	igd	5	90255685	0.00224582	2.29985e-12	NA	ieu-b-111	triglycerides || id:ieu-b-111	TRUE	reported	igd	2	TRUE
254	rs7714361	C	A	C	A	0.0138858	0.0182	0.233667	0.213553	FALSE	FALSE	FALSE	ebi-a-GCST90018906	5	112490629	0.0334	267242	0.5846	Preeclampsia || id:ebi-a-GCST90018906	Preeclampsia	Preeclampsia || ||	TRUE	igd	5	112490629	0.00236622	4.39997e-09	NA	ieu-b-111	triglycerides || id:ieu-b-111	TRUE	reported	igd	2	TRUE
255	rs7735249	G	C	G	C	0.0268635	0.0771	0.112767	0.114907	FALSE	TRUE	FALSE	ebi-a-GCST90018906	5	53310139	0.0463	267242	0.0957106	Preeclampsia || id:ebi-a-GCST90018906	Preeclampsia	Preeclampsia || ||	TRUE	igd	5	53310139	0.00315997	1.9002e-17	NA	ieu-b-111	triglycerides || id:ieu-b-111	TRUE	reported	igd	2	TRUE
256	rs7786339	T	C	T	C	0.016328	-0.0016	0.168936	0.171629	FALSE	FALSE	FALSE	ebi-a-GCST90018906	7	72139093	0.0394	267242	0.9669	Preeclampsia || id:ebi-a-GCST90018906	Preeclampsia	Preeclampsia || ||	TRUE	igd	7	72139093	0.00265352	7.59994e-10	NA	ieu-b-111	triglycerides || id:ieu-b-111	TRUE	reported	igd	2	TRUE
257	rs78058190	A	G	A	G	0.0816071	0.0962	0.05045	0.08261	FALSE	FALSE	FALSE	ebi-a-GCST90018906	2	219699999	0.0733	267242	0.1894	Preeclampsia || id:ebi-a-GCST90018906	Preeclampsia	Preeclampsia || ||	TRUE	igd	2	219699999	0.00510649	1.69981e-57	NA	ieu-b-111	triglycerides || id:ieu-b-111	TRUE	reported	igd	2	TRUE
258	rs7847285	C	T	C	T	-0.0116104	0.0024	0.589213	0.582312	FALSE	FALSE	FALSE	ebi-a-GCST90018906	9	13723175	0.029	267242	0.9352	Preeclampsia || id:ebi-a-GCST90018906	Preeclampsia	Preeclampsia || ||	TRUE	igd	9	13723175	0.00202626	1e-08	NA	ieu-b-111	triglycerides || id:ieu-b-111	TRUE	reported	igd	2	TRUE
259	rs78484485	A	G	A	G	-0.0758529	-0.0162	0.054016	0.0781841	FALSE	FALSE	FALSE	ebi-a-GCST90018906	11	116598065	0.0523	267242	0.7568	Preeclampsia || id:ebi-a-GCST90018906	Preeclampsia	Preeclampsia || ||	TRUE	igd	11	116598065	0.00439863	1.20005e-66	NA	ieu-b-111	triglycerides || id:ieu-b-111	TRUE	reported	igd	2	TRUE
260	rs78588343	A	G	A	G	-0.0155231	-0.0273	0.176216	0.148863	FALSE	FALSE	FALSE	ebi-a-GCST90018906	6	7249460	0.037	267242	0.459501	Preeclampsia || id:ebi-a-GCST90018906	Preeclampsia	Preeclampsia || ||	TRUE	igd	6	7249460	0.0026035	2.5e-09	NA	ieu-b-111	triglycerides || id:ieu-b-111	TRUE	reported	igd	2	TRUE
261	rs7861679	T	C	T	C	0.0122025	-0.0053	0.696815	0.651534	FALSE	FALSE	FALSE	ebi-a-GCST90018906	9	123375589	0.031	267242	0.8651	Preeclampsia || id:ebi-a-GCST90018906	Preeclampsia	Preeclampsia || ||	TRUE	igd	9	123375589	0.00216741	1.79999e-08	NA	ieu-b-111	triglycerides || id:ieu-b-111	TRUE	reported	igd	2	TRUE
262	rs79153732	T	C	T	C	0.0773626	0.0303	0.017389	0.0244417	FALSE	FALSE	FALSE	ebi-a-GCST90018906	8	19662937	0.1168	267242	0.7952	Preeclampsia || id:ebi-a-GCST90018906	Preeclampsia	Preeclampsia || ||	TRUE	igd	8	19662937	0.00758596	1.99986e-24	NA	ieu-b-111	triglycerides || id:ieu-b-111	TRUE	reported	igd	2	TRUE
263	rs79287178	A	G	A	G	0.0500946	-0.056	0.031151	0.0340668	FALSE	FALSE	FALSE	ebi-a-GCST90018906	3	172294500	0.0812	267242	0.4902	Preeclampsia || id:ebi-a-GCST90018906	Preeclampsia	Preeclampsia || ||	TRUE	igd	3	172294500	0.00600435	7.19946e-17	NA	ieu-b-111	triglycerides || id:ieu-b-111	TRUE	reported	igd	2	TRUE
264	rs79357714	G	A	G	A	-0.0289463	0.061	0.045724	0.0455608	FALSE	FALSE	FALSE	ebi-a-GCST90018906	11	116902639	0.0714	267242	0.3927	Preeclampsia || id:ebi-a-GCST90018906	Preeclampsia	Preeclampsia || ||	TRUE	igd	11	116902639	0.00476453	1.2e-09	NA	ieu-b-111	triglycerides || id:ieu-b-111	TRUE	reported	igd	2	TRUE
265	rs7947951	G	A	G	A	0.0193777	0.0703	0.689254	0.563607	FALSE	FALSE	FALSE	ebi-a-GCST90018906	11	13356030	0.0295	267242	0.0172302	Preeclampsia || id:ebi-a-GCST90018906	Preeclampsia	Preeclampsia || ||	TRUE	igd	11	13356030	0.00214074	1.39991e-19	NA	ieu-b-111	triglycerides || id:ieu-b-111	TRUE	reported	igd	2	TRUE
266	rs80276949	A	G	A	G	0.0457563	0.0748	0.022677	0.0203972	FALSE	FALSE	FALSE	ebi-a-GCST90018906	10	52373245	0.1153	267242	0.5166	Preeclampsia || id:ebi-a-GCST90018906	Preeclampsia	Preeclampsia || ||	TRUE	igd	10	52373245	0.00669008	8.00018e-12	NA	ieu-b-111	triglycerides || id:ieu-b-111	TRUE	reported	igd	2	TRUE
267	rs8102873	T	C	T	C	0.0123302	-0.0258	0.584919	0.508759	FALSE	FALSE	FALSE	ebi-a-GCST90018906	19	57488423	0.0288	267242	0.3707	Preeclampsia || id:ebi-a-GCST90018906	Preeclampsia	Preeclampsia || ||	TRUE	igd	19	57488423	0.00201474	9.40005e-10	NA	ieu-b-111	triglycerides || id:ieu-b-111	TRUE	reported	igd	2	TRUE
268	rs8126001	T	C	T	C	-0.0163778	-0.024	0.489576	0.548442	FALSE	FALSE	FALSE	ebi-a-GCST90018906	20	62711459	0.041	267242	0.5583	Preeclampsia || id:ebi-a-GCST90018906	Preeclampsia	Preeclampsia || ||	TRUE	igd	20	62711459	0.00199681	2.39994e-16	NA	ieu-b-111	triglycerides || id:ieu-b-111	TRUE	reported	igd	2	TRUE
269	rs852388	C	G	C	G	0.0157124	0.0101	0.211278	0.152869	FALSE	TRUE	FALSE	ebi-a-GCST90018906	7	5574239	0.0406	267242	0.8031	Preeclampsia || id:ebi-a-GCST90018906	Preeclampsia	Preeclampsia || ||	TRUE	igd	7	5574239	0.00245601	1.6e-10	NA	ieu-b-111	triglycerides || id:ieu-b-111	TRUE	reported	igd	2	TRUE
270	rs867939	A	G	A	G	-0.0136048	0.0155	0.57621	0.512913	FALSE	FALSE	FALSE	ebi-a-GCST90018906	18	19911690	0.0287	267242	0.589299	Preeclampsia || id:ebi-a-GCST90018906	Preeclampsia	Preeclampsia || ||	TRUE	igd	18	19911690	0.00202516	1.80011e-11	NA	ieu-b-111	triglycerides || id:ieu-b-111	TRUE	reported	igd	2	TRUE
271	rs880315	C	T	C	T	-0.011772	0.0045	0.340211	0.437547	FALSE	FALSE	FALSE	ebi-a-GCST90018906	1	10796866	0.0294	267242	0.8796	Preeclampsia || id:ebi-a-GCST90018906	Preeclampsia	Preeclampsia || ||	TRUE	igd	1	10796866	0.00210497	2.19999e-08	NA	ieu-b-111	triglycerides || id:ieu-b-111	TRUE	reported	igd	2	TRUE
272	rs921971	C	T	C	T	0.01565	-0.0014	0.265901	0.235475	FALSE	FALSE	FALSE	ebi-a-GCST90018906	18	57861663	0.0342	267242	0.9664	Preeclampsia || id:ebi-a-GCST90018906	Preeclampsia	Preeclampsia || ||	TRUE	igd	18	57861663	0.00225602	4.00037e-12	NA	ieu-b-111	triglycerides || id:ieu-b-111	TRUE	reported	igd	2	TRUE
273	rs9368503	T	A	T	A	-0.0119616	0.005	0.510113	0.535311	FALSE	TRUE	TRUE	ebi-a-GCST90018906	6	27303745	0.0292	267242	0.8648	Preeclampsia || id:ebi-a-GCST90018906	Preeclampsia	Preeclampsia || ||	TRUE	igd	6	27303745	0.00198801	1.79999e-09	NA	ieu-b-111	triglycerides || id:ieu-b-111	TRUE	reported	igd	2	FALSE
274	rs9376511	G	A	G	A	-0.0154993	-0.0353	0.203288	0.267201	FALSE	FALSE	FALSE	ebi-a-GCST90018906	6	140611419	0.0343	267242	0.3034	Preeclampsia || id:ebi-a-GCST90018906	Preeclampsia	Preeclampsia || ||	TRUE	igd	6	140611419	0.00246511	3.2e-10	NA	ieu-b-111	triglycerides || id:ieu-b-111	TRUE	reported	igd	2	TRUE
275	rs9425589	A	G	A	G	-0.0137618	-0.0103	0.566781	0.645051	FALSE	FALSE	FALSE	ebi-a-GCST90018906	1	172355276	0.0294	267242	0.726501	Preeclampsia || id:ebi-a-GCST90018906	Preeclampsia	Preeclampsia || ||	TRUE	igd	1	172355276	0.00200182	6.20012e-12	NA	ieu-b-111	triglycerides || id:ieu-b-111	TRUE	reported	igd	2	TRUE
276	rs9436661	G	T	G	T	-0.0777322	-0.0228	0.352919	0.305167	FALSE	FALSE	FALSE	ebi-a-GCST90018906	1	62904575	0.0311	267242	0.4631	Preeclampsia || id:ebi-a-GCST90018906	Preeclampsia	Preeclampsia || ||	TRUE	igd	1	62904575	0.00207793	1e-200	NA	ieu-b-111	triglycerides || id:ieu-b-111	TRUE	reported	igd	2	TRUE
277	rs9480889	G	C	G	C	0.0163067	0.0447	0.783137	0.802038	FALSE	TRUE	FALSE	ebi-a-GCST90018906	6	109189021	0.0377	267242	0.2349	Preeclampsia || id:ebi-a-GCST90018906	Preeclampsia	Preeclampsia || ||	TRUE	igd	6	109189021	0.0024101	1.29987e-11	NA	ieu-b-111	triglycerides || id:ieu-b-111	TRUE	reported	igd	2	TRUE
278	rs954244	G	C	G	C	0.015323	0.015	0.254641	0.256191	FALSE	TRUE	FALSE	ebi-a-GCST90018906	2	121309231	0.034	267242	0.6586	Preeclampsia || id:ebi-a-GCST90018906	Preeclampsia	Preeclampsia || ||	TRUE	igd	2	121309231	0.00227424	1.59993e-11	NA	ieu-b-111	triglycerides || id:ieu-b-111	TRUE	reported	igd	2	TRUE
279	rs9561643	C	A	C	A	0.0167149	0.0307	0.314726	0.401858	FALSE	FALSE	FALSE	ebi-a-GCST90018906	13	95253131	0.0298	267242	0.3027	Preeclampsia || id:ebi-a-GCST90018906	Preeclampsia	Preeclampsia || ||	TRUE	igd	13	95253131	0.00214481	6.4998e-15	NA	ieu-b-111	triglycerides || id:ieu-b-111	TRUE	reported	igd	2	TRUE
280	rs9584870	C	T	C	T	-0.0123562	0.0292	0.366179	0.332273	FALSE	FALSE	FALSE	ebi-a-GCST90018906	13	99245866	0.0303	267242	0.336	Preeclampsia || id:ebi-a-GCST90018906	Preeclampsia	Preeclampsia || ||	TRUE	igd	13	99245866	0.00210377	4.30002e-09	NA	ieu-b-111	triglycerides || id:ieu-b-111	TRUE	reported	igd	2	TRUE
281	rs970069	T	C	T	C	0.0162322	-0.0027	0.212039	0.195832	FALSE	FALSE	FALSE	ebi-a-GCST90018906	5	140888248	0.0355	267242	0.9389	Preeclampsia || id:ebi-a-GCST90018906	Preeclampsia	Preeclampsia || ||	TRUE	igd	5	140888248	0.00243455	2.60016e-11	NA	ieu-b-111	triglycerides || id:ieu-b-111	TRUE	reported	igd	2	TRUE
282	rs9831084	C	T	C	T	-0.0118516	0.0009	0.461922	0.371319	FALSE	FALSE	FALSE	ebi-a-GCST90018906	3	37025661	0.0296	267242	0.977	Preeclampsia || id:ebi-a-GCST90018906	Preeclampsia	Preeclampsia || ||	TRUE	igd	3	37025661	0.00199656	2.90001e-09	NA	ieu-b-111	triglycerides || id:ieu-b-111	TRUE	reported	igd	2	TRUE
283	rs9889402	A	G	A	G	0.0122827	0.0283	0.728192	0.785005	FALSE	FALSE	FALSE	ebi-a-GCST90018906	17	73364216	0.0339	267242	0.4028	Preeclampsia || id:ebi-a-GCST90018906	Preeclampsia	Preeclampsia || ||	TRUE	igd	17	73364216	0.00222926	3.59998e-08	NA	ieu-b-111	triglycerides || id:ieu-b-111	TRUE	reported	igd	2	TRUE
284	rs9902027	T	C	T	C	-0.0151609	-0.0207	0.77437	0.711821	FALSE	FALSE	FALSE	ebi-a-GCST90018906	17	7440984	0.0328	267242	0.5279	Preeclampsia || id:ebi-a-GCST90018906	Preeclampsia	Preeclampsia || ||	TRUE	igd	17	7440984	0.00238645	2.1e-10	NA	ieu-b-111	triglycerides || id:ieu-b-111	TRUE	reported	igd	2	TRUE
285	rs998584	A	C	A	C	0.0401182	0.0065	0.482727	0.498068	FALSE	FALSE	FALSE	ebi-a-GCST90018906	6	43757896	0.0285	267242	0.8207	Preeclampsia || id:ebi-a-GCST90018906	Preeclampsia	Preeclampsia || ||	TRUE	igd	6	43757896	0.00198999	2.19989e-90	NA	ieu-b-111	triglycerides || id:ieu-b-111	TRUE	reported	igd	2	TRUE

## Sheet: Table S8
Low-Density Lipoprotein Cholesterol (LDL-C)(exposure):Outcome data were extracted, harmonizing and merging the datasets.
	SNP	effect_allele.exposure	other_allele.exposure	effect_allele.outcome	other_allele.outcome	beta.exposure	beta.outcome	eaf.exposure	eaf.outcome	remove	palindromic	ambiguous	id.outcome	chr	pos	se.outcome	samplesize.outcome	pval.outcome	outcome	originalname.outcome	outcome.deprecated	mr_keep.outcome	data_source.outcome	proxy.outcome	target_snp.outcome	proxy_snp.outcome	target_a1.outcome	target_a2.outcome	proxy_a1.outcome	proxy_a2.outcome	chr.exposure	pos.exposure	se.exposure	pval.exposure	samplesize.exposure	id.exposure	exposure	mr_keep.exposure	pval_origin.exposure	data_source.exposure	action	mr_keep
1	rs10006795	C	A	C	A	0.0108393	-0.0378	0.614685	0.66174	FALSE	FALSE	FALSE	ebi-a-GCST90018906	4	143318673	0.0308	267242	0.2191	Preeclampsia || id:ebi-a-GCST90018906	Preeclampsia	Preeclampsia || ||	TRUE	igd	NA	NA	NA	NA	NA	NA	NA	4	143318673	0.002031	3.59998e-09	400754	ebi-a-GCST90025956	HDL cholesterol levels || id:ebi-a-GCST90025956	TRUE	reported	igd	2	TRUE
2	rs10059636	G	T	G	T	0.0124342	-0.0279	0.667645	0.711402	FALSE	FALSE	FALSE	ebi-a-GCST90018906	5	153620581	0.0305	267242	0.3613	Preeclampsia || id:ebi-a-GCST90018906	Preeclampsia	Preeclampsia || ||	TRUE	igd	NA	NA	NA	NA	NA	NA	NA	5	153620581	0.00209836	2.39999e-08	400754	ebi-a-GCST90025956	HDL cholesterol levels || id:ebi-a-GCST90025956	TRUE	reported	igd	2	TRUE
3	rs1011731	A	G	A	G	0.0124234	-0.01	0.567213	0.645323	FALSE	FALSE	FALSE	ebi-a-GCST90018906	1	172346548	0.0294	267242	0.734199	Preeclampsia || id:ebi-a-GCST90018906	Preeclampsia	Preeclampsia || ||	TRUE	igd	NA	NA	NA	NA	NA	NA	NA	1	172346548	0.00198101	3.29997e-10	400754	ebi-a-GCST90025956	HDL cholesterol levels || id:ebi-a-GCST90025956	TRUE	reported	igd	2	TRUE
4	rs102275	C	T	C	T	-0.0699067	0.0548	0.351727	0.37379	FALSE	FALSE	FALSE	ebi-a-GCST90018906	11	61557803	0.0292	267242	0.0608499	Preeclampsia || id:ebi-a-GCST90018906	Preeclampsia	Preeclampsia || ||	TRUE	igd	NA	NA	NA	NA	NA	NA	NA	11	61557803	0.00205436	1e-200	400754	ebi-a-GCST90025956	HDL cholesterol levels || id:ebi-a-GCST90025956	TRUE	reported	igd	2	TRUE
5	rs10250	T	G	T	G	0.0111564	0.0237	0.474068	0.487691	FALSE	FALSE	FALSE	ebi-a-GCST90018906	19	4101062	0.0289	267242	0.4123	Preeclampsia || id:ebi-a-GCST90018906	Preeclampsia	Preeclampsia || ||	TRUE	igd	NA	NA	NA	NA	NA	NA	NA	19	4101062	0.0020111	1.7e-09	400754	ebi-a-GCST90025956	HDL cholesterol levels || id:ebi-a-GCST90025956	TRUE	reported	igd	2	TRUE
6	rs10282707	T	C	T	C	-0.0311462	-0.0152	0.396568	0.406015	FALSE	FALSE	FALSE	ebi-a-GCST90018906	7	17911038	0.0295	267242	0.6075	Preeclampsia || id:ebi-a-GCST90018906	Preeclampsia	Preeclampsia || ||	TRUE	igd	NA	NA	NA	NA	NA	NA	NA	7	17911038	0.00202104	1.80011e-58	400754	ebi-a-GCST90025956	HDL cholesterol levels || id:ebi-a-GCST90025956	TRUE	reported	igd	2	TRUE
7	rs103294	T	C	T	C	0.0521369	-0.0593	0.223993	0.363446	FALSE	FALSE	FALSE	ebi-a-GCST90018906	19	54797848	0.0323	267242	0.0659493	Preeclampsia || id:ebi-a-GCST90018906	Preeclampsia	Preeclampsia || ||	TRUE	igd	NA	NA	NA	NA	NA	NA	NA	19	54797848	0.00237095	1.39959e-118	400754	ebi-a-GCST90025956	HDL cholesterol levels || id:ebi-a-GCST90025956	TRUE	reported	igd	2	TRUE
8	rs1033662	G	A	G	A	0.0116555	-0.0142	0.367158	0.346765	FALSE	FALSE	FALSE	ebi-a-GCST90018906	20	51025381	0.0302	267242	0.6386	Preeclampsia || id:ebi-a-GCST90018906	Preeclampsia	Preeclampsia || ||	TRUE	igd	NA	NA	NA	NA	NA	NA	NA	20	51025381	0.00205526	3.2e-09	400754	ebi-a-GCST90025956	HDL cholesterol levels || id:ebi-a-GCST90025956	TRUE	reported	igd	2	TRUE
[truncated: 325 more rows]

## Sheet: Table S9
High-Density Lipoprotein Cholesterol (HDL-C)(exposure):Outcome data were extracted, harmonizing and merging the datasets.
[truncated: 322 more rows]

## Sheet: Table S10
Apolipoprotein A1 levels(exposure):Outcome data were extracted, harmonizing and merging the datasets.
[truncated: 268 more rows]

[truncated: 15 more sheets: Table S11, Table S12, Table S13, Table S14, Table S15, Table S16, Table S17, Table S18, Table S19, Table S20, Table S21, Table S22, Table S23, Table S24, Table S25]
